# Supplementary material for: Aging promotes reactivation of the Barr body at distal chromosome regions
Source: Nat Aging. 2025 May 1;5(6):984–96. doi: 10.1038/s43587-025-00856-8 (PMC12176624; doi:10.1038/s43587-025-00856-8)
Supplement: Supplementary file 2 — Supplementary Table 1 Multi-omics investigation to map and characterize gene escape during mouse aging. a, Sample information from of all sequenced samples. b, ARs of X-linked genes across adult organs. c, Expression levels (TPM) of X-linked genes across adult organs. d, ARs of X-linked genes across cardiac cell types. e, Expression levels (TPM) of X-linked genes across cardiac cell types. f, ARs of X-linked genes across embryonic organs. g, Expression levels (TPM) of X-linked genes across embryonic organs. h, ARs of X-linked genes across young organs. i, Expression levels (TPM) of X-linked genes across young organs. j, ARs of X-linked genes across aged organs. k, Expression levels (TPM) of X-linked genes across aged organs. l, Disease association of identified escape genes retrieved from IMPC. m, Disease implications of identified escape genes retrieved from the Alliance of Genome Resources Consortium. n, Metadata of cardiac snRNA-seq, including XCI status assessment. o, ARs of X-linked genes across snRNA-seq pseudobulks. p, ATAC peak count analysis of adult and aged kidney and liver. q, ARs of X-linked ATAC peaks in adult and aged kidney. r, Human escape comparison. s, Reagents for cardiac retrograde perfusion. t, List of antibodies and dyes [file 43587_2025_856_MOESM2_ESM.xlsx]

## Sheet: a Sample info
Sample name	Tissue	Age	Genotype (maternal left, paternal right)	Sex	Replicate groups	Library	Nr. read pairs	Nr. uniquely mapped read pairs	read length
Br_E14.5_XistBxC_-+_XX_1	brain	E14.5	BL6∆XistxCAST	female	Embryonic brain female bulk RNA-seq	Illumina Stranded mRNA Prep, Ligation	22143727	19533369	50PE
Br_E14.5_XistBxC_-+_XX_2	brain	E14.5	BL6∆XistxCAST	female		Illumina Stranded mRNA Prep, Ligation	22105072	19573191	50PE
Br_E14.5_XistBxC_-+_XX_3	brain	E14.5	BL6∆XistxCAST	female		Illumina Stranded mRNA Prep, Ligation	24336661	21394974	50PE
Br_4w_XistBxC_-+_XX_1	brain	4w	BL6∆XistxCAST	female	Young brain female bulk RNA-seq	Illumina Stranded mRNA Prep, Ligation	14064659	12364477	50PE
Br_4w_XistBxC_-+_XX_2	brain	4w	BL6∆XistxCAST	female		Illumina Stranded mRNA Prep, Ligation	16911020	14883434	50PE
Br_4w_XistBxC_-+_XX_3	brain	4w	BL6∆XistxCAST	female		Illumina Stranded mRNA Prep, Ligation	16721649	14544055	50PE
Br_4w_XistBxC_+y_XY_1	brain	4w	BL6xCAST	male	Young brain male bulk RNA-seq	Illumina Stranded mRNA Prep, Ligation	16915009	15038192	50PE
Br_4w_XistBxC_+y_XY_2	brain	4w	BL6xCAST	male		Illumina Stranded mRNA Prep, Ligation	17309686	15114374	50PE
Br_4w_XistBxC_+y_XY_3	brain	4w	BL6xCAST	male		Illumina Stranded mRNA Prep, Ligation	19159357	16952646	50PE
Br_9w_XistBxC_-+_XX_1	brain	9w	BL6∆XistxCAST	female	Adult brain female bulk RNA-seq	Illumina Stranded mRNA Prep, Ligation	20631659	18680154	50PE
Br_9w_XistBxC_-+_XX_2	brain	9w	BL6∆XistxCAST	female		Illumina Stranded mRNA Prep, Ligation	23548140	21324086	50PE
Br_9w_XistBxC_-+_XX_3	brain	9w	BL6∆XistxCAST	female		Illumina Stranded mRNA Prep, Ligation	24163885	21915469	50PE
Br_9w_XistBxC_+y_XY_1	brain	9w	BL6xCAST	male	Adult brain male bulk RNA-seq	Illumina Stranded mRNA Prep, Ligation	24999049	22667742	50PE
Br_9w_XistBxC_+y_XY_2	brain	9w	BL6xCAST	male		Illumina Stranded mRNA Prep, Ligation	25183574	22811020	50PE
Br_9w_XistBxC_+y_XY_3	brain	9w	BL6xCAST	male		Illumina Stranded mRNA Prep, Ligation	21776329	19726320	50PE
Br_78w_XistBxC_-+_XX_1	brain	78w	BL6∆XistxCAST	female	Aged brain female bulk RNA-seq	Illumina Stranded mRNA Prep, Ligation	24125138	21065165	50PE
Br_78w_XistBxC_-+_XX_2	brain	78w	BL6∆XistxCAST	female		Illumina Stranded mRNA Prep, Ligation	13945065	12402601	50PE
Br_78w_XistBxC_-+_XX_3	brain	78w	BL6∆XistxCAST	female		Illumina Stranded mRNA Prep, Ligation	16730588	14888956	50PE
Br_78w_XistBxC_+y_XY_1	brain	78w	BL6xCAST	male	Aged brain male bulk RNA-seq	Illumina Stranded mRNA Prep, Ligation	17913204	16189053	50PE
Br_78w_XistBxC_+y_XY_2	brain	78w	BL6xCAST	male		Illumina Stranded mRNA Prep, Ligation	21017839	18979276	50PE
Br_78w_XistBxC_+y_XY_3	brain	78w	BL6xCAST	male		Illumina Stranded mRNA Prep, Ligation	21889245	19770317	50PE
He_E14.5_XistBxC_-+_XX_1	heart	E14.5	BL6∆XistxCAST	female	Embryonic heart female bulk RNA-seq	Illumina Stranded mRNA Prep, Ligation	20651834	17759603	50PE
He_E14.5_XistBxC_-+_XX_2	heart	E14.5	BL6∆XistxCAST	female		Illumina Stranded mRNA Prep, Ligation	21779953	18924502	50PE
He_E14.5_XistBxC_-+_XX_3	heart	E14.5	BL6∆XistxCAST	female		Illumina Stranded mRNA Prep, Ligation	24013641	20691303	50PE
He_4w_XistBxC_-+_XX_1	heart	4w	BL6∆XistxCAST	female	Young heart female bulk RNA-seq	Illumina Stranded mRNA Prep, Ligation	13232926	10028478	50PE
He_4w_XistBxC_-+_XX_2	heart	4w	BL6∆XistxCAST	female		Illumina Stranded mRNA Prep, Ligation	16456614	11526745	50PE
He_4w_XistBxC_-+_XX_3	heart	4w	BL6∆XistxCAST	female		Illumina Stranded mRNA Prep, Ligation	15047852	11484806	50PE
He_4w_XistBxC_+y_XY_1	heart	4w	BL6xCAST	male	Young heart male bulk RNA-seq	Illumina Stranded mRNA Prep, Ligation	12676721	9680062	50PE
He_4w_XistBxC_+y_XY_2	heart	4w	BL6xCAST	male		Illumina Stranded mRNA Prep, Ligation	19759520	14987088	50PE
He_4w_XistBxC_+y_XY_3	heart	4w	BL6xCAST	male		Illumina Stranded mRNA Prep, Ligation	17476548	13303533	50PE
He_9w_XistBxC_-+_XX_1	heart	9w	BL6∆XistxCAST	female	Adult heart female bulk RNA-seq	Illumina Stranded mRNA Prep, Ligation	22319182	17602009	50PE
He_9w_XistBxC_-+_XX_2	heart	9w	BL6∆XistxCAST	female		Illumina Stranded mRNA Prep, Ligation	25906211	20501994	50PE
He_9w_XistBxC_-+_XX_3	heart	9w	BL6∆XistxCAST	female		Illumina Stranded mRNA Prep, Ligation	20269334	16044703	50PE
He_9w_XistBxC_+y_XY_1	heart	9w	BL6xCAST	male	Adult heart male bulk RNA-seq	Illumina Stranded mRNA Prep, Ligation	21216775	16685106	50PE
He_9w_XistBxC_+y_XY_2	heart	9w	BL6xCAST	male		Illumina Stranded mRNA Prep, Ligation	27840382	21884183	50PE
He_9w_XistBxC_+y_XY_3	heart	9w	BL6xCAST	male		Illumina Stranded mRNA Prep, Ligation	21920264	17215087	50PE
He_78w_XistBxC_-+_XX_1	heart	78w	BL6∆XistxCAST	female	Aged heart female bulk RNA-seq	Illumina Stranded mRNA Prep, Ligation	28661390	21045849	50PE
He_78w_XistBxC_-+_XX_2	heart	78w	BL6∆XistxCAST	female		Illumina Stranded mRNA Prep, Ligation	15815040	12142911	50PE
He_78w_XistBxC_-+_XX_3	heart	78w	BL6∆XistxCAST	female		Illumina Stranded mRNA Prep, Ligation	11984534	9052059	50PE
He_78w_XistBxC_+y_XY_1	heart	78w	BL6xCAST	male	Aged heart male bulk RNA-seq	Illumina Stranded mRNA Prep, Ligation	18785317	14596763	50PE
He_78w_XistBxC_+y_XY_2	heart	78w	BL6xCAST	male		Illumina Stranded mRNA Prep, Ligation	27025824	20993547	50PE
He_78w_XistBxC_+y_XY_3	heart	78w	BL6xCAST	male		Illumina Stranded mRNA Prep, Ligation	24544816	19115073	50PE
Ki_E14.5_XistBxC_-+_XX_1	kidney	E14.5	BL6∆XistxCAST	female	Embryonic kidney female bulk RNA-seq	Illumina Stranded mRNA Prep, Ligation	32225852	25165413	50PE
Ki_E14.5_XistBxC_-+_XX_2	kidney	E14.5	BL6∆XistxCAST	female		Illumina Stranded mRNA Prep, Ligation	20190247	17711811	50PE
Ki_E14.5_XistBxC_-+_XX_3	kidney	E14.5	BL6∆XistxCAST	female		Illumina Stranded mRNA Prep, Ligation	20196715	17680802	50PE
Ki_4w_XistBxC_-+_XX_1	kidney	4w	BL6∆XistxCAST	female	Young kidney female bulk RNA-seq	Illumina Stranded mRNA Prep, Ligation	11919769	9720208	50PE
Ki_4w_XistBxC_-+_XX_2	kidney	4w	BL6∆XistxCAST	female		Illumina Stranded mRNA Prep, Ligation	11167751	9155969	50PE
Ki_4w_XistBxC_-+_XX_3	kidney	4w	BL6∆XistxCAST	female		Illumina Stranded mRNA Prep, Ligation	16150226	13105088	50PE
Ki_4w_XistBxC_+y_XY_1	kidney	4w	BL6xCAST	male	Young kidney male bulk RNA-seq	Illumina Stranded mRNA Prep, Ligation	14744323	12098585	50PE
Ki_4w_XistBxC_+y_XY_2	kidney	4w	BL6xCAST	male		Illumina Stranded mRNA Prep, Ligation	18490745	15210044	50PE
Ki_4w_XistBxC_+y_XY_3	kidney	4w	BL6xCAST	male		Illumina Stranded mRNA Prep, Ligation	14785112	12096286	50PE
Ki_9w_XistBxC_-+_XX_1	kidney	9w	BL6∆XistxCAST	female	Adult kidney female bulk RNA-seq	Illumina Stranded mRNA Prep, Ligation	18540222	15792332	50PE
Ki_9w_XistBxC_-+_XX_2	kidney	9w	BL6∆XistxCAST	female		Illumina Stranded mRNA Prep, Ligation	17187448	14685982	50PE
Ki_9w_XistBxC_-+_XX_3	kidney	9w	BL6∆XistxCAST	female		Illumina Stranded mRNA Prep, Ligation	20678951	17565185	50PE
Ki_9w_XistBxC_+y_XY_1	kidney	9w	BL6xCAST	male	Adult kidney male bulk RNA-seq	Illumina Stranded mRNA Prep, Ligation	23149126	19613815	50PE
Ki_9w_XistBxC_+y_XY_2	kidney	9w	BL6xCAST	male		Illumina Stranded mRNA Prep, Ligation	25721533	21835201	50PE
Ki_9w_XistBxC_+y_XY_3	kidney	9w	BL6xCAST	male		Illumina Stranded mRNA Prep, Ligation	16979686	14323068	50PE
Ki_78w_XistBxC_-+_XX_1	kidney	78w	BL6∆XistxCAST	female	Aged kidney female bulk RNA-seq	Illumina Stranded mRNA Prep, Ligation	17724894	14278645	50PE
Ki_78w_XistBxC_-+_XX_2	kidney	78w	BL6∆XistxCAST	female		Illumina Stranded mRNA Prep, Ligation	13603953	11231945	50PE
Ki_78w_XistBxC_-+_XX_3	kidney	78w	BL6∆XistxCAST	female		Illumina Stranded mRNA Prep, Ligation	15462793	12792902	50PE
Ki_78w_XistBxC_+y_XY_1	kidney	78w	BL6xCAST	male	Aged kidney male bulk RNA-seq	Illumina Stranded mRNA Prep, Ligation	23971990	20487369	50PE
Ki_78w_XistBxC_+y_XY_2	kidney	78w	BL6xCAST	male		Illumina Stranded mRNA Prep, Ligation	20447782	17402556	50PE
Ki_78w_XistBxC_+y_XY_3	kidney	78w	BL6xCAST	male		Illumina Stranded mRNA Prep, Ligation	22506620	18958498	50PE
Li_E14.5_XistBxC_-+_XX_1	liver	E14.5	BL6∆XistxCAST	female	Embryonic liver female bulk RNA-seq	Illumina Stranded mRNA Prep, Ligation	19975198	15309028	50PE
Li_E14.5_XistBxC_-+_XX_2	liver	E14.5	BL6∆XistxCAST	female		Illumina Stranded mRNA Prep, Ligation	26779784	18405579	50PE
Li_E14.5_XistBxC_-+_XX_3	liver	E14.5	BL6∆XistxCAST	female		Illumina Stranded mRNA Prep, Ligation	18769699	14356917	50PE
Li_4w_XistBxC_-+_XX_1	liver	4w	BL6∆XistxCAST	female	Young liver female bulk RNA-seq	Illumina Stranded mRNA Prep, Ligation	11819567	9980264	50PE
Li_4w_XistBxC_-+_XX_2	liver	4w	BL6∆XistxCAST	female		Illumina Stranded mRNA Prep, Ligation	13494941	11509910	50PE
Li_4w_XistBxC_-+_XX_3	liver	4w	BL6∆XistxCAST	female		Illumina Stranded mRNA Prep, Ligation	13955375	11921696	50PE
Li_4w_XistBxC_+y_XY_1	liver	4w	BL6xCAST	male	Young liver male bulk RNA-seq	Illumina Stranded mRNA Prep, Ligation	14034252	11982824	50PE
Li_4w_XistBxC_+y_XY_2	liver	4w	BL6xCAST	male		Illumina Stranded mRNA Prep, Ligation	17428687	14691637	50PE
Li_4w_XistBxC_+y_XY_3	liver	4w	BL6xCAST	male		Illumina Stranded mRNA Prep, Ligation	15230151	12844930	50PE
Li_9w_XistBxC_-+_XX_1	liver	9w	BL6∆XistxCAST	female	Adult liver female bulk RNA-seq	Illumina Stranded mRNA Prep, Ligation	20052687	17021099	50PE
Li_9w_XistBxC_-+_XX_2	liver	9w	BL6∆XistxCAST	female		Illumina Stranded mRNA Prep, Ligation	23717640	20077760	50PE
Li_9w_XistBxC_-+_XX_3	liver	9w	BL6∆XistxCAST	female		Illumina Stranded mRNA Prep, Ligation	21583858	18395264	50PE
Li_9w_XistBxC_+y_XY_1	liver	9w	BL6xCAST	male	Adult liver male bulk RNA-seq	Illumina Stranded mRNA Prep, Ligation	20950054	15098902	50PE
Li_9w_XistBxC_+y_XY_2	liver	9w	BL6xCAST	male		Illumina Stranded mRNA Prep, Ligation	26013461	20742500	50PE
Li_9w_XistBxC_+y_XY_3	liver	9w	BL6xCAST	male		Illumina Stranded mRNA Prep, Ligation	19469431	14659608	50PE
Li_78w_XistBxC_-+_XX_1	liver	78w	BL6∆XistxCAST	female	Aged liver female bulk RNA-seq	Illumina Stranded mRNA Prep, Ligation	13334930	11252488	50PE
Li_78w_XistBxC_-+_XX_2	liver	78w	BL6∆XistxCAST	female		Illumina Stranded mRNA Prep, Ligation	13338345	11299456	50PE
Li_78w_XistBxC_-+_XX_3	liver	78w	BL6∆XistxCAST	female		Illumina Stranded mRNA Prep, Ligation	14505739	12187261	50PE
Li_78w_XistBxC_+y_XY_1	liver	78w	BL6xCAST	male	Aged liver male bulk RNA-seq	Illumina Stranded mRNA Prep, Ligation	19605247	16680532	50PE
Li_78w_XistBxC_+y_XY_2	liver	78w	BL6xCAST	male		Illumina Stranded mRNA Prep, Ligation	18517357	15271240	50PE
Li_78w_XistBxC_+y_XY_3	liver	78w	BL6xCAST	male		Illumina Stranded mRNA Prep, Ligation	13846652	11599570	50PE
Lu_E14.5_XistBxC_-+_XX_1	lung	E14.5	BL6∆XistxCAST	female	Embryonic lung female bulk RNA-seq	Illumina Stranded mRNA Prep, Ligation	22612316	19046991	50PE
Lu_E14.5_XistBxC_-+_XX_2	lung	E14.5	BL6∆XistxCAST	female		Illumina Stranded mRNA Prep, Ligation	31090725	22675913	50PE
Lu_E14.5_XistBxC_-+_XX_3	lung	E14.5	BL6∆XistxCAST	female		Illumina Stranded mRNA Prep, Ligation	20747578	17966484	50PE
Lu_4w_XistBxC_-+_XX_1	lung	4w	BL6∆XistxCAST	female	Young lung female bulk RNA-seq	Illumina Stranded mRNA Prep, Ligation	13939928	12244046	50PE
Lu_4w_XistBxC_-+_XX_2	lung	4w	BL6∆XistxCAST	female		Illumina Stranded mRNA Prep, Ligation	15206266	13129072	50PE
Lu_4w_XistBxC_-+_XX_3	lung	4w	BL6∆XistxCAST	female		Illumina Stranded mRNA Prep, Ligation	14856154	12909813	50PE
Lu_4w_XistBxC_+y_XY_1	lung	4w	BL6xCAST	male	Young lung male bulk RNA-seq	Illumina Stranded mRNA Prep, Ligation	16429470	14260748	50PE
Lu_4w_XistBxC_+y_XY_2	lung	4w	BL6xCAST	male		Illumina Stranded mRNA Prep, Ligation	17996526	15688593	50PE
Lu_4w_XistBxC_+y_XY_3	lung	4w	BL6xCAST	male		Illumina Stranded mRNA Prep, Ligation	15161467	13128487	50PE
Lu_9w_XistBxC_-+_XX_1	lung	9w	BL6∆XistxCAST	female	Adult lung female bulk RNA-seq	Illumina Stranded mRNA Prep, Ligation	20037772	18164771	50PE
Lu_9w_XistBxC_-+_XX_2	lung	9w	BL6∆XistxCAST	female		Illumina Stranded mRNA Prep, Ligation	22851046	20548302	50PE
Lu_9w_XistBxC_-+_XX_3	lung	9w	BL6∆XistxCAST	female		Illumina Stranded mRNA Prep, Ligation	21731567	19565179	50PE
Lu_9w_XistBxC_+y_XY_1	lung	9w	BL6xCAST	male	Adult lung male bulk RNA-seq	Illumina Stranded mRNA Prep, Ligation	23790030	21284247	50PE
Lu_9w_XistBxC_+y_XY_2	lung	9w	BL6xCAST	male		Illumina Stranded mRNA Prep, Ligation	25375063	22927974	50PE
Lu_9w_XistBxC_+y_XY_3	lung	9w	BL6xCAST	male		Illumina Stranded mRNA Prep, Ligation	20299466	18285578	50PE
Lu_78w_XistBxC_-+_XX_1	lung	78w	BL6∆XistxCAST	female	Aged lung female bulk RNA-seq	Illumina Stranded mRNA Prep, Ligation	13863885	12176782	50PE
Lu_78w_XistBxC_-+_XX_2	lung	78w	BL6∆XistxCAST	female		Illumina Stranded mRNA Prep, Ligation	13593830	12042812	50PE
Lu_78w_XistBxC_-+_XX_3	lung	78w	BL6∆XistxCAST	female		Illumina Stranded mRNA Prep, Ligation	12296941	10847531	50PE
Lu_78w_XistBxC_+y_XY_1	lung	78w	BL6xCAST	male	Aged lung male bulk RNA-seq	Illumina Stranded mRNA Prep, Ligation	16926262	14991270	50PE
Lu_78w_XistBxC_+y_XY_2	lung	78w	BL6xCAST	male		Illumina Stranded mRNA Prep, Ligation	19603379	17505223	50PE
Lu_78w_XistBxC_+y_XY_3	lung	78w	BL6xCAST	male		Illumina Stranded mRNA Prep, Ligation	20145349	18071856	50PE
Mu_4w_XistBxC_-+_XX_1	muscle	4w	BL6∆XistxCAST	female	Young muscle female bulk RNA-seq	Illumina Stranded mRNA Prep, Ligation	11709561	9633385	50PE
Mu_4w_XistBxC_-+_XX_2	muscle	4w	BL6∆XistxCAST	female		Illumina Stranded mRNA Prep, Ligation	14957055	12515665	50PE
Mu_4w_XistBxC_-+_XX_3	muscle	4w	BL6∆XistxCAST	female		Illumina Stranded mRNA Prep, Ligation	13990597	11486461	50PE
Mu_4w_XistBxC_+y_XY_1	muscle	4w	BL6xCAST	male	Young muscle male bulk RNA-seq	Illumina Stranded mRNA Prep, Ligation	16871607	12040891	50PE
Mu_4w_XistBxC_+y_XY_2	muscle	4w	BL6xCAST	male		Illumina Stranded mRNA Prep, Ligation	16846952	13014362	50PE
Mu_4w_XistBxC_+y_XY_3	muscle	4w	BL6xCAST	male		Illumina Stranded mRNA Prep, Ligation	14539627	11902888	50PE
Mu_9w_XistBxC_-+_XX_1	muscle	9w	BL6∆XistxCAST	female	Adult muscle female bulk RNA-seq	Illumina Stranded mRNA Prep, Ligation	19863649	17323138	50PE
Mu_9w_XistBxC_-+_XX_2	muscle	9w	BL6∆XistxCAST	female		Illumina Stranded mRNA Prep, Ligation	21852744	19006731	50PE
Mu_9w_XistBxC_-+_XX_3	muscle	9w	BL6∆XistxCAST	female		Illumina Stranded mRNA Prep, Ligation	19577202	16811005	50PE
Mu_9w_XistBxC_+y_XY_1	muscle	9w	BL6xCAST	male	Adult muscle male bulk RNA-seq	Illumina Stranded mRNA Prep, Ligation	23627763	20387670	50PE
Mu_9w_XistBxC_+y_XY_2	muscle	9w	BL6xCAST	male		Illumina Stranded mRNA Prep, Ligation	21275851	18207676	50PE
Mu_9w_XistBxC_+y_XY_3	muscle	9w	BL6xCAST	male		Illumina Stranded mRNA Prep, Ligation	19263388	16569950	50PE
Mu_78w_XistBxC_-+_XX_1	muscle	78w	BL6∆XistxCAST	female	Aged muscle female bulk RNA-seq	Illumina Stranded mRNA Prep, Ligation	19515682	15966280	50PE
Mu_78w_XistBxC_-+_XX_2	muscle	78w	BL6∆XistxCAST	female		Illumina Stranded mRNA Prep, Ligation	12811570	10540184	50PE
Mu_78w_XistBxC_-+_XX_3	muscle	78w	BL6∆XistxCAST	female		Illumina Stranded mRNA Prep, Ligation	16575089	13794135	50PE
Mu_78w_XistBxC_+y_XY_1	muscle	78w	BL6xCAST	male	Aged muscle male bulk RNA-seq	Illumina Stranded mRNA Prep, Ligation	22639839	19184461	50PE
Mu_78w_XistBxC_+y_XY_2	muscle	78w	BL6xCAST	male		Illumina Stranded mRNA Prep, Ligation	21308327	17970725	50PE
Mu_78w_XistBxC_+y_XY_3	muscle	78w	BL6xCAST	male		Illumina Stranded mRNA Prep, Ligation	18837172	15827232	50PE
Sp_4w_XistBxC_-+_XX_1	spleen	4w	BL6∆XistxCAST	female	Young spleen female bulk RNA-seq	Illumina Stranded mRNA Prep, Ligation	11712901	8419692	50PE
Sp_4w_XistBxC_-+_XX_2	spleen	4w	BL6∆XistxCAST	female		Illumina Stranded mRNA Prep, Ligation	13349211	9940893	50PE
Sp_4w_XistBxC_-+_XX_3	spleen	4w	BL6∆XistxCAST	female		Illumina Stranded mRNA Prep, Ligation	13511897	10090089	50PE
Sp_4w_XistBxC_+y_XY_1	spleen	4w	BL6xCAST	male	Young spleen male bulk RNA-seq	Illumina Stranded mRNA Prep, Ligation	16509899	12514086	50PE
Sp_4w_XistBxC_+y_XY_2	spleen	4w	BL6xCAST	male		Illumina Stranded mRNA Prep, Ligation	14525159	10669880	50PE
Sp_4w_XistBxC_+y_XY_3	spleen	4w	BL6xCAST	male		Illumina Stranded mRNA Prep, Ligation	17821729	13125481	50PE
Sp_9w_XistBxC_-+_XX_1	spleen	9w	BL6∆XistxCAST	female	Adult spleen female bulk RNA-seq	Illumina Stranded mRNA Prep, Ligation	26256813	22547770	50PE
Sp_9w_XistBxC_-+_XX_2	spleen	9w	BL6∆XistxCAST	female		Illumina Stranded mRNA Prep, Ligation	19672866	16911428	50PE
Sp_9w_XistBxC_-+_XX_3	spleen	9w	BL6∆XistxCAST	female		Illumina Stranded mRNA Prep, Ligation	20193910	17364500	50PE
Sp_9w_XistBxC_+y_XY_1	spleen	9w	BL6xCAST	male	Adult spleen male bulk RNA-seq	Illumina Stranded mRNA Prep, Ligation	22851921	19412378	50PE
Sp_9w_XistBxC_+y_XY_2	spleen	9w	BL6xCAST	male		Illumina Stranded mRNA Prep, Ligation	19950711	17360713	50PE
Sp_9w_XistBxC_+y_XY_3	spleen	9w	BL6xCAST	male		Illumina Stranded mRNA Prep, Ligation	18552432	15792088	50PE
Sp_78w_XistBxC_-+_XX_1	spleen	78w	BL6∆XistxCAST	female	Aged spleen female bulk RNA-seq	Illumina Stranded mRNA Prep, Ligation	15235812	12004981	50PE
Sp_78w_XistBxC_-+_XX_2	spleen	78w	BL6∆XistxCAST	female		Illumina Stranded mRNA Prep, Ligation	16199570	12374563	50PE
Sp_78w_XistBxC_-+_XX_3	spleen	78w	BL6∆XistxCAST	female		Illumina Stranded mRNA Prep, Ligation	13255372	11185867	50PE
Sp_78w_XistBxC_+y_XY_1	spleen	78w	BL6xCAST	male	Aged spleen male bulk RNA-seq	Illumina Stranded mRNA Prep, Ligation	18360379	15331477	50PE
Sp_78w_XistBxC_+y_XY_2	spleen	78w	BL6xCAST	male		Illumina Stranded mRNA Prep, Ligation	15863119	13249392	50PE
Sp_78w_XistBxC_+y_XY_3	spleen	78w	BL6xCAST	male		Illumina Stranded mRNA Prep, Ligation	16064816	13100635	50PE
CF_9w_XistBxC_-+_XX_1	cardiac_fibroblasts	9w	BL6∆XistxCAST	female	Adult cardiac fibroblast female bulk RNA-seq	SMART-Seq v4 PLUS	21871710	17622939	50PE
CF_9w_XistBxC_-+_XX_2	cardiac_fibroblasts	9w	BL6∆XistxCAST	female		SMART-Seq v4 PLUS	28502714	22954664	50PE
CF_9w_XistBxC_-+_XX_3	cardiac_fibroblasts	9w	BL6∆XistxCAST	female		SMART-Seq v4 PLUS	18172520	15199104	50PE
CF_9w_XistBxC_+y_XY_1	cardiac_fibroblasts	9w	BL6xCAST	male	Adult cardiac fibroblast male bulk RNA-seq	SMART-Seq v4 PLUS	24032732	18978856	50PE
CF_9w_XistBxC_+y_XY_2	cardiac_fibroblasts	9w	BL6xCAST	male		SMART-Seq v4 PLUS	23550506	18848755	50PE
CF_9w_XistBxC_+y_XY_3	cardiac_fibroblasts	9w	BL6xCAST	male		SMART-Seq v4 PLUS	18130338	14630862	50PE
CM_9w_XistBxC_-+_XX_1	cardiomyocytes	9w	BL6∆XistxCAST	female	Adult cardiomyocytes female bulk RNA-seq	SMART-Seq v4 PLUS	43859889	28264282	50PE
CM_9w_XistBxC_-+_XX_2	cardiomyocytes	9w	BL6∆XistxCAST	female		SMART-Seq v4 PLUS	38575034	25605920	50PE
CM_9w_XistBxC_-+_XX_3	cardiomyocytes	9w	BL6∆XistxCAST	female		SMART-Seq v4 PLUS	35448389	23790375	50PE
CM_9w_XistBxC_+y_XY_1	cardiomyocytes	9w	BL6xCAST	male	Adult cardiomyocytes male bulk RNA-seq	SMART-Seq v4 PLUS	33797271	21185270	50PE
CM_9w_XistBxC_+y_XY_2	cardiomyocytes	9w	BL6xCAST	male		SMART-Seq v4 PLUS	36212480	22958167	50PE
CM_9w_XistBxC_+y_XY_3	cardiomyocytes	9w	BL6xCAST	male		SMART-Seq v4 PLUS	33850750	22639866	50PE
EC_9w_XistBxC_-+_XX_1	endothelial_cells	9w	BL6∆XistxCAST	female	Adult endothelial cells female bulk RNA-seq	SMART-Seq v4 PLUS	27072307	20953658	50PE
EC_9w_XistBxC_-+_XX_2	endothelial_cells	9w	BL6∆XistxCAST	female		SMART-Seq v4 PLUS	21223946	17132403	50PE
EC_9w_XistBxC_-+_XX_3	endothelial_cells	9w	BL6∆XistxCAST	female		SMART-Seq v4 PLUS	19001917	15596956	50PE
EC_9w_XistBxC_+y_XY_1	endothelial_cells	9w	BL6xCAST	male	Adult endothelial cells male bulk RNA-seq	SMART-Seq v4 PLUS	22770254	18217589	50PE
EC_9w_XistBxC_+y_XY_2	endothelial_cells	9w	BL6xCAST	male		SMART-Seq v4 PLUS	24585736	19642552	50PE
EC_9w_XistBxC_+y_XY_3	endothelial_cells	9w	BL6xCAST	male		SMART-Seq v4 PLUS	22788745	17849716	50PE
MP_9w_XistBxC_-+_XX_1	macrophages	9w	BL6∆XistxCAST	female	Adult macrophages female bulk RNA-seq	SMART-Seq v4 PLUS	16555338	13404453	50PE
MP_9w_XistBxC_-+_XX_2	macrophages	9w	BL6∆XistxCAST	female		SMART-Seq v4 PLUS	28261199	23090380	50PE
MP_9w_XistBxC_-+_XX_3	macrophages	9w	BL6∆XistxCAST	female		SMART-Seq v4 PLUS	19057584	15467382	50PE
MP_9w_XistBxC_+y_XY_1	macrophages	9w	BL6xCAST	male	Adult macrophages male bulk RNA-seq	SMART-Seq v4 PLUS	22212951	17690872	50PE
MP_9w_XistBxC_+y_XY_2	macrophages	9w	BL6xCAST	male		SMART-Seq v4 PLUS	15225507	12318817	50PE
MP_9w_XistBxC_+y_XY_3	macrophages	9w	BL6xCAST	male		SMART-Seq v4 PLUS	20961187	16676929	50PE
He_9w_snRNA_XBxC_WT_XX	heart	9w	BL6xCAST	female	Adult heart female snRNA-seq	10X Chromium Next GEM Single Cell 3'	274339270	249923075
He_78w_snRNA_XBxC_WT_XX	heart	78w	BL6xCAST	female	Aged heart female snRNA-seq	10X Chromium Next GEM Single Cell 3'	281402085	256920104
Ki_9w_XistBxC_-+_XX_ATAC_1	kidney	9w	BL6∆XistxCAST	female	Adult kidney female ATAC-seq	ATAC-Seq (Active Motif)	51545829	46056198	50PE
Ki_9w_XistBxC_-+_XX_ATAC_2	kidney	9w	BL6∆XistxCAST	female		ATAC-Seq (Active Motif)	43638335	40928394	50PE
Ki_78w_XistBxC_-+_XX_ATAC_1	kidney	78w	BL6∆XistxCAST	female	Aged kidney female ATAC-seq	ATAC-Seq (Active Motif)	58563968	51296180	50PE
Ki_78w_XistBxC_-+_XX_ATAC_2	kidney	78w	BL6∆XistxCAST	female		ATAC-Seq (Active Motif)	71581815	62727144	50PE
Li_9w_XistBxC_-+_XX_ATAC_1	liver	9w	BL6∆XistxCAST	female	Adult liver female ATAC-seq	ATAC-Seq (Active Motif)	41678690	38277709	50PE
Li_9w_XistBxC_-+_XX_ATAC_2	liver	9w	BL6∆XistxCAST	female		ATAC-Seq (Active Motif)	51135514	45070842	50PE
Li_78w_XistBxC_-+_XX_ATAC_1	liver	78w	BL6∆XistxCAST	female	Aged liver female ATAC-seq	ATAC-Seq (Active Motif)	69998862	62536983	50PE
Li_78w_XistBxC_-+_XX_ATAC_2	liver	78w	BL6∆XistxCAST	female		ATAC-Seq (Active Motif)	63887799	54304629	50PE

## Sheet: b AllelicRatio_Adult
chr	name	start	end	strand	sample	organ	sex	age	allelic_ratio	total_reads	median_allelic_ratio	min_total_reads
chrX	1110012L19Rik	70385912	70389416	+	Br_9w_RNA_XistxC_-+_XX_1	Br	female	Adult	1	34	1	34
chrX	1110012L19Rik	70385912	70389416	+	Br_9w_RNA_XistxC_-+_XX_3	Br	female	Adult	1	45	1	34
chrX	1110012L19Rik	70385912	70389416	+	Br_9w_RNA_XistxC_-+_XX_2	Br	female	Adult	1	46	1	34
chrX	1110012L19Rik	70385912	70389416	+	Br_9w_RNA_XistxC_+y_XY_2	Br	male	Adult	1	58	1	28
chrX	1110012L19Rik	70385912	70389416	+	Br_9w_RNA_XistxC_+y_XY_1	Br	male	Adult	1	41	1	28
chrX	1110012L19Rik	70385912	70389416	+	Br_9w_RNA_XistxC_+y_XY_3	Br	male	Adult	1	28	1	28
chrX	1110012L19Rik	70385912	70389416	+	He_9w_RNA_XistxC_-+_XX_1	He	female	Adult	1	53	1	32
chrX	1110012L19Rik	70385912	70389416	+	He_9w_RNA_XistxC_-+_XX_2	He	female	Adult	1	66	1	32
chrX	1110012L19Rik	70385912	70389416	+	He_9w_RNA_XistxC_-+_XX_3	He	female	Adult	1	32	1	32
chrX	1110012L19Rik	70385912	70389416	+	He_9w_RNA_XistxC_+y_XY_2	He	male	Adult	1	52	1	33
chrX	1110012L19Rik	70385912	70389416	+	He_9w_RNA_XistxC_+y_XY_1	He	male	Adult	1	54	1	33
chrX	1110012L19Rik	70385912	70389416	+	He_9w_RNA_XistxC_+y_XY_3	He	male	Adult	1	33	1	33
chrX	1110012L19Rik	70385912	70389416	+	Ki_9w_RNA_XistxC_-+_XX_3	Ki	female	Adult	1	62	1	53
chrX	1110012L19Rik	70385912	70389416	+	Ki_9w_RNA_XistxC_-+_XX_1	Ki	female	Adult	1	70	1	53
chrX	1110012L19Rik	70385912	70389416	+	Ki_9w_RNA_XistxC_-+_XX_2	Ki	female	Adult	1	53	1	53
chrX	1110012L19Rik	70385912	70389416	+	Ki_9w_RNA_XistxC_+y_XY_3	Ki	male	Adult	1	61	1	57
chrX	1110012L19Rik	70385912	70389416	+	Ki_9w_RNA_XistxC_+y_XY_1	Ki	male	Adult	1	57	1	57
chrX	1110012L19Rik	70385912	70389416	+	Ki_9w_RNA_XistxC_+y_XY_2	Ki	male	Adult	1	75	1	57
chrX	1110012L19Rik	70385912	70389416	+	Li_9w_RNA_XistxC_-+_XX_1	Li	female	Adult	1	46	1	46
chrX	1110012L19Rik	70385912	70389416	+	Li_9w_RNA_XistxC_-+_XX_3	Li	female	Adult	1	64	1	46
chrX	1110012L19Rik	70385912	70389416	+	Li_9w_RNA_XistxC_-+_XX_2	Li	female	Adult	1	70	1	46
chrX	1110012L19Rik	70385912	70389416	+	Li_9w_RNA_XistxC_+y_XY_1	Li	male	Adult	1	34	1	34
chrX	1110012L19Rik	70385912	70389416	+	Li_9w_RNA_XistxC_+y_XY_2	Li	male	Adult	1	64	1	34
chrX	1110012L19Rik	70385912	70389416	+	Li_9w_RNA_XistxC_+y_XY_3	Li	male	Adult	1	48	1	34
chrX	1110012L19Rik	70385912	70389416	+	Lu_9w_RNA_XistxC_-+_XX_3	Lu	female	Adult	1	105	1	76
chrX	1110012L19Rik	70385912	70389416	+	Lu_9w_RNA_XistxC_-+_XX_2	Lu	female	Adult	1	76	1	76
chrX	1110012L19Rik	70385912	70389416	+	Lu_9w_RNA_XistxC_-+_XX_1	Lu	female	Adult	1	87	1	76
chrX	1110012L19Rik	70385912	70389416	+	Lu_9w_RNA_XistxC_+y_XY_2	Lu	male	Adult	1	103	1	85
chrX	1110012L19Rik	70385912	70389416	+	Lu_9w_RNA_XistxC_+y_XY_3	Lu	male	Adult	1	85	1	85
chrX	1110012L19Rik	70385912	70389416	+	Lu_9w_RNA_XistxC_+y_XY_1	Lu	male	Adult	1	85	1	85
chrX	1110012L19Rik	70385912	70389416	+	Mu_9w_RNA_XistxC_-+_XX_3	Mu	female	Adult	1	85	1	63
chrX	1110012L19Rik	70385912	70389416	+	Mu_9w_RNA_XistxC_-+_XX_2	Mu	female	Adult	1	112	1	63
chrX	1110012L19Rik	70385912	70389416	+	Mu_9w_RNA_XistxC_-+_XX_1	Mu	female	Adult	1	63	1	63
chrX	1110012L19Rik	70385912	70389416	+	Mu_9w_RNA_XistxC_+y_XY_2	Mu	male	Adult	1	91	1	72
chrX	1110012L19Rik	70385912	70389416	+	Mu_9w_RNA_XistxC_+y_XY_1	Mu	male	Adult	1	116	1	72
chrX	1110012L19Rik	70385912	70389416	+	Mu_9w_RNA_XistxC_+y_XY_3	Mu	male	Adult	1	72	1	72
chrX	1110012L19Rik	70385912	70389416	+	Sp_9w_RNA_XistxC_-+_XX_3	Sp	female	Adult	1	81	1	73
chrX	1110012L19Rik	70385912	70389416	+	Sp_9w_RNA_XistxC_-+_XX_1	Sp	female	Adult	1	134	1	73
chrX	1110012L19Rik	70385912	70389416	+	Sp_9w_RNA_XistxC_-+_XX_2	Sp	female	Adult	1	73	1	73
chrX	1110012L19Rik	70385912	70389416	+	Sp_9w_RNA_XistxC_+y_XY_1	Sp	male	Adult	1	123	1	60
chrX	1110012L19Rik	70385912	70389416	+	Sp_9w_RNA_XistxC_+y_XY_3	Sp	male	Adult	1	79	1	60
chrX	1110012L19Rik	70385912	70389416	+	Sp_9w_RNA_XistxC_+y_XY_2	Sp	male	Adult	1	60	1	60
chrX	1810030O07Rik	12654878	12675377	-	Br_9w_RNA_XistxC_-+_XX_1	Br	female	Adult	0.98	161	0.98	161
chrX	1810030O07Rik	12654878	12675377	-	Br_9w_RNA_XistxC_-+_XX_3	Br	female	Adult	0.98	172	0.98	161
chrX	1810030O07Rik	12654878	12675377	-	Br_9w_RNA_XistxC_-+_XX_2	Br	female	Adult	0.96	201	0.98	161
chrX	1810030O07Rik	12654878	12675377	-	Br_9w_RNA_XistxC_+y_XY_2	Br	male	Adult	1	206	1	149
chrX	1810030O07Rik	12654878	12675377	-	Br_9w_RNA_XistxC_+y_XY_3	Br	male	Adult	1	149	1	149
chrX	1810030O07Rik	12654878	12675377	-	Br_9w_RNA_XistxC_+y_XY_1	Br	male	Adult	1	186	1	149
chrX	1810030O07Rik	12654878	12675377	-	He_9w_RNA_XistxC_-+_XX_3	He	female	Adult	1	98	0.99	98
chrX	1810030O07Rik	12654878	12675377	-	He_9w_RNA_XistxC_-+_XX_1	He	female	Adult	0.99	107	0.99	98
chrX	1810030O07Rik	12654878	12675377	-	He_9w_RNA_XistxC_-+_XX_2	He	female	Adult	0.96	140	0.99	98
chrX	1810030O07Rik	12654878	12675377	-	He_9w_RNA_XistxC_+y_XY_3	He	male	Adult	1	100	1	81
chrX	1810030O07Rik	12654878	12675377	-	He_9w_RNA_XistxC_+y_XY_1	He	male	Adult	1	81	1	81
chrX	1810030O07Rik	12654878	12675377	-	He_9w_RNA_XistxC_+y_XY_2	He	male	Adult	1	124	1	81
chrX	1810030O07Rik	12654878	12675377	-	Ki_9w_RNA_XistxC_-+_XX_2	Ki	female	Adult	0.98	129	0.98	129
chrX	1810030O07Rik	12654878	12675377	-	Ki_9w_RNA_XistxC_-+_XX_1	Ki	female	Adult	0.99	146	0.98	129
chrX	1810030O07Rik	12654878	12675377	-	Ki_9w_RNA_XistxC_-+_XX_3	Ki	female	Adult	0.95	155	0.98	129
chrX	1810030O07Rik	12654878	12675377	-	Ki_9w_RNA_XistxC_+y_XY_2	Ki	male	Adult	1	147	1	93
chrX	1810030O07Rik	12654878	12675377	-	Ki_9w_RNA_XistxC_+y_XY_3	Ki	male	Adult	1	93	1	93
chrX	1810030O07Rik	12654878	12675377	-	Ki_9w_RNA_XistxC_+y_XY_1	Ki	male	Adult	0.98	122	1	93
chrX	1810030O07Rik	12654878	12675377	-	Li_9w_RNA_XistxC_-+_XX_1	Li	female	Adult	1	30	1	30
chrX	1810030O07Rik	12654878	12675377	-	Li_9w_RNA_XistxC_-+_XX_2	Li	female	Adult	1	43	1	30
chrX	1810030O07Rik	12654878	12675377	-	Li_9w_RNA_XistxC_-+_XX_3	Li	female	Adult	1	46	1	30
chrX	1810030O07Rik	12654878	12675377	-	Li_9w_RNA_XistxC_+y_XY_3	Li	male	Adult	1	26	1	26
chrX	1810030O07Rik	12654878	12675377	-	Li_9w_RNA_XistxC_+y_XY_2	Li	male	Adult	1	38	1	26
chrX	1810030O07Rik	12654878	12675377	-	Li_9w_RNA_XistxC_+y_XY_1	Li	male	Adult	1	29	1	26
chrX	1810030O07Rik	12654878	12675377	-	Lu_9w_RNA_XistxC_-+_XX_3	Lu	female	Adult	0.92	253	0.94	200
chrX	1810030O07Rik	12654878	12675377	-	Lu_9w_RNA_XistxC_-+_XX_2	Lu	female	Adult	0.96	260	0.94	200
chrX	1810030O07Rik	12654878	12675377	-	Lu_9w_RNA_XistxC_-+_XX_1	Lu	female	Adult	0.94	200	0.94	200
chrX	1810030O07Rik	12654878	12675377	-	Lu_9w_RNA_XistxC_+y_XY_2	Lu	male	Adult	1	253	1	226
chrX	1810030O07Rik	12654878	12675377	-	Lu_9w_RNA_XistxC_+y_XY_1	Lu	male	Adult	1	251	1	226
chrX	1810030O07Rik	12654878	12675377	-	Lu_9w_RNA_XistxC_+y_XY_3	Lu	male	Adult	1	226	1	226
chrX	1810030O07Rik	12654878	12675377	-	Mu_9w_RNA_XistxC_-+_XX_3	Mu	female	Adult	0.91	78	0.97	69
chrX	1810030O07Rik	12654878	12675377	-	Mu_9w_RNA_XistxC_-+_XX_2	Mu	female	Adult	0.99	69	0.97	69
chrX	1810030O07Rik	12654878	12675377	-	Mu_9w_RNA_XistxC_-+_XX_1	Mu	female	Adult	0.97	76	0.97	69
chrX	1810030O07Rik	12654878	12675377	-	Mu_9w_RNA_XistxC_+y_XY_2	Mu	male	Adult	1	73	1	47
chrX	1810030O07Rik	12654878	12675377	-	Mu_9w_RNA_XistxC_+y_XY_3	Mu	male	Adult	1	47	1	47
chrX	1810030O07Rik	12654878	12675377	-	Mu_9w_RNA_XistxC_+y_XY_1	Mu	male	Adult	1	88	1	47
chrX	1810030O07Rik	12654878	12675377	-	Sp_9w_RNA_XistxC_-+_XX_3	Sp	female	Adult	0.97	294	0.98	254
chrX	1810030O07Rik	12654878	12675377	-	Sp_9w_RNA_XistxC_-+_XX_2	Sp	female	Adult	0.98	254	0.98	254
chrX	1810030O07Rik	12654878	12675377	-	Sp_9w_RNA_XistxC_-+_XX_1	Sp	female	Adult	0.99	330	0.98	254
chrX	1810030O07Rik	12654878	12675377	-	Sp_9w_RNA_XistxC_+y_XY_1	Sp	male	Adult	1	309	1	228
chrX	1810030O07Rik	12654878	12675377	-	Sp_9w_RNA_XistxC_+y_XY_2	Sp	male	Adult	1	262	1	228
chrX	1810030O07Rik	12654878	12675377	-	Sp_9w_RNA_XistxC_+y_XY_3	Sp	male	Adult	1	228	1	228
chrX	2210013O21Rik	153723553	153741296	+	Br_9w_RNA_XistxC_-+_XX_2	Br	female	Adult	1	213	1	197
chrX	2210013O21Rik	153723553	153741296	+	Br_9w_RNA_XistxC_-+_XX_1	Br	female	Adult	1	197	1	197
chrX	2210013O21Rik	153723553	153741296	+	Br_9w_RNA_XistxC_-+_XX_3	Br	female	Adult	1	206	1	197
chrX	2210013O21Rik	153723553	153741296	+	Br_9w_RNA_XistxC_+y_XY_3	Br	male	Adult	1	205	1	205
chrX	2210013O21Rik	153723553	153741296	+	Br_9w_RNA_XistxC_+y_XY_2	Br	male	Adult	1	232	1	205
chrX	2210013O21Rik	153723553	153741296	+	Br_9w_RNA_XistxC_+y_XY_1	Br	male	Adult	1	265	1	205
chrX	2210013O21Rik	153723553	153741296	+	He_9w_RNA_XistxC_-+_XX_2	He	female	Adult	0.98	90	0.98	65
chrX	2210013O21Rik	153723553	153741296	+	He_9w_RNA_XistxC_-+_XX_1	He	female	Adult	1	74	0.98	65
chrX	2210013O21Rik	153723553	153741296	+	He_9w_RNA_XistxC_-+_XX_3	He	female	Adult	0.97	65	0.98	65
chrX	2210013O21Rik	153723553	153741296	+	He_9w_RNA_XistxC_+y_XY_1	He	male	Adult	1	104	1	70
chrX	2210013O21Rik	153723553	153741296	+	He_9w_RNA_XistxC_+y_XY_3	He	male	Adult	1	70	1	70
chrX	2210013O21Rik	153723553	153741296	+	He_9w_RNA_XistxC_+y_XY_2	He	male	Adult	1	97	1	70
chrX	2210013O21Rik	153723553	153741296	+	Ki_9w_RNA_XistxC_-+_XX_2	Ki	female	Adult	1	78	1	76
chrX	2210013O21Rik	153723553	153741296	+	Ki_9w_RNA_XistxC_-+_XX_1	Ki	female	Adult	1	76	1	76
chrX	2210013O21Rik	153723553	153741296	+	Ki_9w_RNA_XistxC_-+_XX_3	Ki	female	Adult	1	92	1	76
chrX	2210013O21Rik	153723553	153741296	+	Ki_9w_RNA_XistxC_+y_XY_1	Ki	male	Adult	1	95	1	47
chrX	2210013O21Rik	153723553	153741296	+	Ki_9w_RNA_XistxC_+y_XY_3	Ki	male	Adult	1	47	1	47
chrX	2210013O21Rik	153723553	153741296	+	Ki_9w_RNA_XistxC_+y_XY_2	Ki	male	Adult	1	95	1	47
chrX	2210013O21Rik	153723553	153741296	+	Lu_9w_RNA_XistxC_-+_XX_3	Lu	female	Adult	1	203	1	175
chrX	2210013O21Rik	153723553	153741296	+	Lu_9w_RNA_XistxC_-+_XX_1	Lu	female	Adult	1	175	1	175
chrX	2210013O21Rik	153723553	153741296	+	Lu_9w_RNA_XistxC_-+_XX_2	Lu	female	Adult	1	208	1	175
chrX	2210013O21Rik	153723553	153741296	+	Lu_9w_RNA_XistxC_+y_XY_3	Lu	male	Adult	1	157	1	157
chrX	2210013O21Rik	153723553	153741296	+	Lu_9w_RNA_XistxC_+y_XY_1	Lu	male	Adult	1	186	1	157
chrX	2210013O21Rik	153723553	153741296	+	Lu_9w_RNA_XistxC_+y_XY_2	Lu	male	Adult	1	215	1	157
chrX	2210013O21Rik	153723553	153741296	+	Mu_9w_RNA_XistxC_-+_XX_2	Mu	female	Adult	1	58	1	49
chrX	2210013O21Rik	153723553	153741296	+	Mu_9w_RNA_XistxC_-+_XX_1	Mu	female	Adult	1	51	1	49
chrX	2210013O21Rik	153723553	153741296	+	Mu_9w_RNA_XistxC_-+_XX_3	Mu	female	Adult	1	49	1	49
chrX	2210013O21Rik	153723553	153741296	+	Mu_9w_RNA_XistxC_+y_XY_3	Mu	male	Adult	1	62	1	42
chrX	2210013O21Rik	153723553	153741296	+	Mu_9w_RNA_XistxC_+y_XY_2	Mu	male	Adult	1	42	1	42
chrX	2210013O21Rik	153723553	153741296	+	Mu_9w_RNA_XistxC_+y_XY_1	Mu	male	Adult	1	60	1	42
chrX	2210013O21Rik	153723553	153741296	+	Sp_9w_RNA_XistxC_-+_XX_2	Sp	female	Adult	1	86	1	86
chrX	2210013O21Rik	153723553	153741296	+	Sp_9w_RNA_XistxC_-+_XX_1	Sp	female	Adult	1	131	1	86
chrX	2210013O21Rik	153723553	153741296	+	Sp_9w_RNA_XistxC_-+_XX_3	Sp	female	Adult	1	115	1	86
chrX	2210013O21Rik	153723553	153741296	+	Sp_9w_RNA_XistxC_+y_XY_2	Sp	male	Adult	1	111	1	102
chrX	2210013O21Rik	153723553	153741296	+	Sp_9w_RNA_XistxC_+y_XY_1	Sp	male	Adult	1	109	1	102
chrX	2210013O21Rik	153723553	153741296	+	Sp_9w_RNA_XistxC_+y_XY_3	Sp	male	Adult	1	102	1	102
chrX	2610002M06Rik	107782750	107816334	-	Br_9w_RNA_XistxC_-+_XX_2	Br	female	Adult	1	683	1	586
chrX	2610002M06Rik	107782750	107816334	-	Br_9w_RNA_XistxC_-+_XX_1	Br	female	Adult	1	586	1	586
chrX	2610002M06Rik	107782750	107816334	-	Br_9w_RNA_XistxC_-+_XX_3	Br	female	Adult	1	706	1	586
chrX	2610002M06Rik	107782750	107816334	-	Br_9w_RNA_XistxC_+y_XY_2	Br	male	Adult	1	695	1	574
chrX	2610002M06Rik	107782750	107816334	-	Br_9w_RNA_XistxC_+y_XY_3	Br	male	Adult	1	574	1	574
chrX	2610002M06Rik	107782750	107816334	-	Br_9w_RNA_XistxC_+y_XY_1	Br	male	Adult	1	677	1	574
chrX	2610002M06Rik	107782750	107816334	-	He_9w_RNA_XistxC_-+_XX_1	He	female	Adult	1	119	1	88
chrX	2610002M06Rik	107782750	107816334	-	He_9w_RNA_XistxC_-+_XX_2	He	female	Adult	1	127	1	88
chrX	2610002M06Rik	107782750	107816334	-	He_9w_RNA_XistxC_-+_XX_3	He	female	Adult	1	88	1	88
chrX	2610002M06Rik	107782750	107816334	-	He_9w_RNA_XistxC_+y_XY_3	He	male	Adult	1	108	1	99
chrX	2610002M06Rik	107782750	107816334	-	He_9w_RNA_XistxC_+y_XY_2	He	male	Adult	1	145	1	99
chrX	2610002M06Rik	107782750	107816334	-	He_9w_RNA_XistxC_+y_XY_1	He	male	Adult	1	99	1	99
chrX	2610002M06Rik	107782750	107816334	-	Ki_9w_RNA_XistxC_-+_XX_3	Ki	female	Adult	0.99	141	1	97
chrX	2610002M06Rik	107782750	107816334	-	Ki_9w_RNA_XistxC_-+_XX_1	Ki	female	Adult	1	152	1	97
chrX	2610002M06Rik	107782750	107816334	-	Ki_9w_RNA_XistxC_-+_XX_2	Ki	female	Adult	1	97	1	97
chrX	2610002M06Rik	107782750	107816334	-	Ki_9w_RNA_XistxC_+y_XY_2	Ki	male	Adult	1	182	1	87
chrX	2610002M06Rik	107782750	107816334	-	Ki_9w_RNA_XistxC_+y_XY_3	Ki	male	Adult	1	87	1	87
chrX	2610002M06Rik	107782750	107816334	-	Ki_9w_RNA_XistxC_+y_XY_1	Ki	male	Adult	1	128	1	87
chrX	2610002M06Rik	107782750	107816334	-	Li_9w_RNA_XistxC_-+_XX_3	Li	female	Adult	1	126	1	120
chrX	2610002M06Rik	107782750	107816334	-	Li_9w_RNA_XistxC_-+_XX_2	Li	female	Adult	1	132	1	120
chrX	2610002M06Rik	107782750	107816334	-	Li_9w_RNA_XistxC_-+_XX_1	Li	female	Adult	1	120	1	120
chrX	2610002M06Rik	107782750	107816334	-	Li_9w_RNA_XistxC_+y_XY_1	Li	male	Adult	1	92	1	76
chrX	2610002M06Rik	107782750	107816334	-	Li_9w_RNA_XistxC_+y_XY_3	Li	male	Adult	1	76	1	76
chrX	2610002M06Rik	107782750	107816334	-	Li_9w_RNA_XistxC_+y_XY_2	Li	male	Adult	1	163	1	76
chrX	2610002M06Rik	107782750	107816334	-	Lu_9w_RNA_XistxC_-+_XX_3	Lu	female	Adult	1	191	1	191
chrX	2610002M06Rik	107782750	107816334	-	Lu_9w_RNA_XistxC_-+_XX_2	Lu	female	Adult	1	243	1	191
chrX	2610002M06Rik	107782750	107816334	-	Lu_9w_RNA_XistxC_-+_XX_1	Lu	female	Adult	1	202	1	191
chrX	2610002M06Rik	107782750	107816334	-	Lu_9w_RNA_XistxC_+y_XY_3	Lu	male	Adult	1	206	1	206
chrX	2610002M06Rik	107782750	107816334	-	Lu_9w_RNA_XistxC_+y_XY_2	Lu	male	Adult	1	269	1	206
chrX	2610002M06Rik	107782750	107816334	-	Lu_9w_RNA_XistxC_+y_XY_1	Lu	male	Adult	1	219	1	206
chrX	2610002M06Rik	107782750	107816334	-	Mu_9w_RNA_XistxC_-+_XX_3	Mu	female	Adult	1	78	1	78
chrX	2610002M06Rik	107782750	107816334	-	Mu_9w_RNA_XistxC_-+_XX_2	Mu	female	Adult	0.99	114	1	78
chrX	2610002M06Rik	107782750	107816334	-	Mu_9w_RNA_XistxC_-+_XX_1	Mu	female	Adult	1	89	1	78
chrX	2610002M06Rik	107782750	107816334	-	Mu_9w_RNA_XistxC_+y_XY_3	Mu	male	Adult	1	89	1	89
chrX	2610002M06Rik	107782750	107816334	-	Mu_9w_RNA_XistxC_+y_XY_1	Mu	male	Adult	1	97	1	89
chrX	2610002M06Rik	107782750	107816334	-	Mu_9w_RNA_XistxC_+y_XY_2	Mu	male	Adult	1	110	1	89
chrX	2610002M06Rik	107782750	107816334	-	Sp_9w_RNA_XistxC_-+_XX_2	Sp	female	Adult	1	159	1	155
chrX	2610002M06Rik	107782750	107816334	-	Sp_9w_RNA_XistxC_-+_XX_1	Sp	female	Adult	1	226	1	155
chrX	2610002M06Rik	107782750	107816334	-	Sp_9w_RNA_XistxC_-+_XX_3	Sp	female	Adult	1	155	1	155
chrX	2610002M06Rik	107782750	107816334	-	Sp_9w_RNA_XistxC_+y_XY_2	Sp	male	Adult	1	170	1	147
chrX	2610002M06Rik	107782750	107816334	-	Sp_9w_RNA_XistxC_+y_XY_1	Sp	male	Adult	1	219	1	147
chrX	2610002M06Rik	107782750	107816334	-	Sp_9w_RNA_XistxC_+y_XY_3	Sp	male	Adult	1	147	1	147
chrX	2810403D21Rik	108834477	108886896	+	Ki_9w_RNA_XistxC_-+_XX_1	Ki	female	Adult	1	22	1	22
chrX	2810403D21Rik	108834477	108886896	+	Ki_9w_RNA_XistxC_-+_XX_3	Ki	female	Adult	1	30	1	22
chrX	2810403D21Rik	108834477	108886896	+	Ki_9w_RNA_XistxC_-+_XX_2	Ki	female	Adult	1	24	1	22
chrX	3010001F23Rik	152368571	152416702	+	Br_9w_RNA_XistxC_-+_XX_3	Br	female	Adult	0.96	28	1	23
chrX	3010001F23Rik	152368571	152416702	+	Br_9w_RNA_XistxC_-+_XX_2	Br	female	Adult	1	36	1	23
chrX	3010001F23Rik	152368571	152416702	+	Br_9w_RNA_XistxC_-+_XX_1	Br	female	Adult	1	23	1	23
chrX	3010001F23Rik	152368571	152416702	+	Br_9w_RNA_XistxC_+y_XY_1	Br	male	Adult	1	37	1	32
chrX	3010001F23Rik	152368571	152416702	+	Br_9w_RNA_XistxC_+y_XY_2	Br	male	Adult	1	32	1	32
chrX	3010001F23Rik	152368571	152416702	+	Br_9w_RNA_XistxC_+y_XY_3	Br	male	Adult	1	32	1	32
chrX	3632454L22Rik	135022409	135060336	-	Br_9w_RNA_XistxC_-+_XX_1	Br	female	Adult	0.98	46	1	46
chrX	3632454L22Rik	135022409	135060336	-	Br_9w_RNA_XistxC_-+_XX_2	Br	female	Adult	1	48	1	46
chrX	3632454L22Rik	135022409	135060336	-	Br_9w_RNA_XistxC_-+_XX_3	Br	female	Adult	1	49	1	46
chrX	3632454L22Rik	135022409	135060336	-	Br_9w_RNA_XistxC_+y_XY_1	Br	male	Adult	1	57	1	57
chrX	3632454L22Rik	135022409	135060336	-	Br_9w_RNA_XistxC_+y_XY_2	Br	male	Adult	1	66	1	57
chrX	3632454L22Rik	135022409	135060336	-	Br_9w_RNA_XistxC_+y_XY_3	Br	male	Adult	1	70	1	57
chrX	4930519F16Rik	103182990	103256632	-	Br_9w_RNA_XistxC_-+_XX_1	Br	female	Adult	1	234	1	212
chrX	4930519F16Rik	103182990	103256632	-	Br_9w_RNA_XistxC_-+_XX_3	Br	female	Adult	1	272	1	212
chrX	4930519F16Rik	103182990	103256632	-	Br_9w_RNA_XistxC_-+_XX_2	Br	female	Adult	1	212	1	212
chrX	4930519F16Rik	103182990	103256632	-	Br_9w_RNA_XistxC_+y_XY_3	Br	male	Adult	1	217	1	217
chrX	4930519F16Rik	103182990	103256632	-	Br_9w_RNA_XistxC_+y_XY_2	Br	male	Adult	1	298	1	217
chrX	4930519F16Rik	103182990	103256632	-	Br_9w_RNA_XistxC_+y_XY_1	Br	male	Adult	1	264	1	217
chrX	4930578C19Rik	18414166	18461421	-	Br_9w_RNA_XistxC_-+_XX_3	Br	female	Adult	0.97	38	1	28
chrX	4930578C19Rik	18414166	18461421	-	Br_9w_RNA_XistxC_-+_XX_2	Br	female	Adult	1	31	1	28
chrX	4930578C19Rik	18414166	18461421	-	Br_9w_RNA_XistxC_-+_XX_1	Br	female	Adult	1	28	1	28
chrX	4930578C19Rik	18414166	18461421	-	He_9w_RNA_XistxC_-+_XX_1	He	female	Adult	0.8	196	0.81	196
chrX	4930578C19Rik	18414166	18461421	-	He_9w_RNA_XistxC_-+_XX_2	He	female	Adult	0.81	264	0.81	196
chrX	4930578C19Rik	18414166	18461421	-	He_9w_RNA_XistxC_-+_XX_3	He	female	Adult	0.83	205	0.81	196
chrX	4930578C19Rik	18414166	18461421	-	He_9w_RNA_XistxC_+y_XY_1	He	male	Adult	1	183	1	183
chrX	4930578C19Rik	18414166	18461421	-	He_9w_RNA_XistxC_+y_XY_2	He	male	Adult	1	194	1	183
chrX	4930578C19Rik	18414166	18461421	-	He_9w_RNA_XistxC_+y_XY_3	He	male	Adult	1	199	1	183
chrX	4930578C19Rik	18414166	18461421	-	Lu_9w_RNA_XistxC_-+_XX_1	Lu	female	Adult	1	110	1	110
chrX	4930578C19Rik	18414166	18461421	-	Lu_9w_RNA_XistxC_-+_XX_3	Lu	female	Adult	1	147	1	110
chrX	4930578C19Rik	18414166	18461421	-	Lu_9w_RNA_XistxC_-+_XX_2	Lu	female	Adult	1	155	1	110
chrX	4930578C19Rik	18414166	18461421	-	Lu_9w_RNA_XistxC_+y_XY_3	Lu	male	Adult	1	130	1	75
chrX	4930578C19Rik	18414166	18461421	-	Lu_9w_RNA_XistxC_+y_XY_2	Lu	male	Adult	1	119	1	75
chrX	4930578C19Rik	18414166	18461421	-	Lu_9w_RNA_XistxC_+y_XY_1	Lu	male	Adult	1	75	1	75
chrX	4930578C19Rik	18414166	18461421	-	Mu_9w_RNA_XistxC_-+_XX_1	Mu	female	Adult	0.94	50	0.85	50
chrX	4930578C19Rik	18414166	18461421	-	Mu_9w_RNA_XistxC_-+_XX_2	Mu	female	Adult	0.72	54	0.85	50
chrX	4930578C19Rik	18414166	18461421	-	Mu_9w_RNA_XistxC_-+_XX_3	Mu	female	Adult	0.85	73	0.85	50
chrX	4930578C19Rik	18414166	18461421	-	Mu_9w_RNA_XistxC_+y_XY_1	Mu	male	Adult	1	52	1	46
chrX	4930578C19Rik	18414166	18461421	-	Mu_9w_RNA_XistxC_+y_XY_2	Mu	male	Adult	1	63	1	46
chrX	4930578C19Rik	18414166	18461421	-	Mu_9w_RNA_XistxC_+y_XY_3	Mu	male	Adult	1	46	1	46
chrX	4933407K13Rik	75725457	75764699	-	Br_9w_RNA_XistxC_-+_XX_1	Br	female	Adult	1	65	1	34
chrX	4933407K13Rik	75725457	75764699	-	Br_9w_RNA_XistxC_-+_XX_3	Br	female	Adult	1	34	1	34
chrX	4933407K13Rik	75725457	75764699	-	Br_9w_RNA_XistxC_-+_XX_2	Br	female	Adult	1	65	1	34
chrX	4933407K13Rik	75725457	75764699	-	Br_9w_RNA_XistxC_+y_XY_2	Br	male	Adult	1	42	1	42
chrX	4933407K13Rik	75725457	75764699	-	Br_9w_RNA_XistxC_+y_XY_3	Br	male	Adult	1	50	1	42
chrX	4933407K13Rik	75725457	75764699	-	Br_9w_RNA_XistxC_+y_XY_1	Br	male	Adult	1	44	1	42
chrX	4933407K13Rik	75725457	75764699	-	Ki_9w_RNA_XistxC_-+_XX_1	Ki	female	Adult	1	28	1	26
chrX	4933407K13Rik	75725457	75764699	-	Ki_9w_RNA_XistxC_-+_XX_3	Ki	female	Adult	1	34	1	26
chrX	4933407K13Rik	75725457	75764699	-	Ki_9w_RNA_XistxC_-+_XX_2	Ki	female	Adult	1	26	1	26
chrX	4933407K13Rik	75725457	75764699	-	Ki_9w_RNA_XistxC_+y_XY_3	Ki	male	Adult	1	20	1	20
chrX	4933407K13Rik	75725457	75764699	-	Ki_9w_RNA_XistxC_+y_XY_1	Ki	male	Adult	1	28	1	20
chrX	4933407K13Rik	75725457	75764699	-	Ki_9w_RNA_XistxC_+y_XY_2	Ki	male	Adult	1	31	1	20
chrX	4933407K13Rik	75725457	75764699	-	Lu_9w_RNA_XistxC_-+_XX_3	Lu	female	Adult	1	44	0.98	44
chrX	4933407K13Rik	75725457	75764699	-	Lu_9w_RNA_XistxC_-+_XX_2	Lu	female	Adult	0.95	56	0.98	44
chrX	4933407K13Rik	75725457	75764699	-	Lu_9w_RNA_XistxC_-+_XX_1	Lu	female	Adult	0.98	49	0.98	44
chrX	4933407K13Rik	75725457	75764699	-	Lu_9w_RNA_XistxC_+y_XY_3	Lu	male	Adult	1	50	1	50
chrX	4933407K13Rik	75725457	75764699	-	Lu_9w_RNA_XistxC_+y_XY_1	Lu	male	Adult	1	58	1	50
chrX	4933407K13Rik	75725457	75764699	-	Lu_9w_RNA_XistxC_+y_XY_2	Lu	male	Adult	1	65	1	50
chrX	4933407K13Rik	75725457	75764699	-	Sp_9w_RNA_XistxC_-+_XX_2	Sp	female	Adult	0.98	60	1	60
chrX	4933407K13Rik	75725457	75764699	-	Sp_9w_RNA_XistxC_-+_XX_3	Sp	female	Adult	1	61	1	60
chrX	4933407K13Rik	75725457	75764699	-	Sp_9w_RNA_XistxC_-+_XX_1	Sp	female	Adult	1	69	1	60
chrX	4933407K13Rik	75725457	75764699	-	Sp_9w_RNA_XistxC_+y_XY_2	Sp	male	Adult	1	52	1	37
chrX	4933407K13Rik	75725457	75764699	-	Sp_9w_RNA_XistxC_+y_XY_3	Sp	male	Adult	1	49	1	37
chrX	4933407K13Rik	75725457	75764699	-	Sp_9w_RNA_XistxC_+y_XY_1	Sp	male	Adult	1	37	1	37
chrX	5330434G04Rik	105372993	105391754	-	Br_9w_RNA_XistxC_-+_XX_2	Br	female	Adult	1	58	1	46
chrX	5330434G04Rik	105372993	105391754	-	Br_9w_RNA_XistxC_-+_XX_1	Br	female	Adult	1	46	1	46
chrX	5330434G04Rik	105372993	105391754	-	Br_9w_RNA_XistxC_-+_XX_3	Br	female	Adult	1	58	1	46
chrX	5330434G04Rik	105372993	105391754	-	Br_9w_RNA_XistxC_+y_XY_3	Br	male	Adult	1	49	1	49
chrX	5330434G04Rik	105372993	105391754	-	Br_9w_RNA_XistxC_+y_XY_1	Br	male	Adult	1	53	1	49
chrX	5330434G04Rik	105372993	105391754	-	Br_9w_RNA_XistxC_+y_XY_2	Br	male	Adult	1	56	1	49
chrX	5430427O19Rik	85776967	85891499	+	He_9w_RNA_XistxC_-+_XX_2	He	female	Adult	1	56	1	43
chrX	5430427O19Rik	85776967	85891499	+	He_9w_RNA_XistxC_-+_XX_1	He	female	Adult	1	48	1	43
chrX	5430427O19Rik	85776967	85891499	+	He_9w_RNA_XistxC_-+_XX_3	He	female	Adult	0.98	43	1	43
chrX	5430427O19Rik	85776967	85891499	+	He_9w_RNA_XistxC_+y_XY_3	He	male	Adult	1	40	1	40
chrX	5430427O19Rik	85776967	85891499	+	He_9w_RNA_XistxC_+y_XY_2	He	male	Adult	1	41	1	40
chrX	5430427O19Rik	85776967	85891499	+	He_9w_RNA_XistxC_+y_XY_1	He	male	Adult	1	40	1	40
chrX	5430427O19Rik	85776967	85891499	+	Ki_9w_RNA_XistxC_+y_XY_2	Ki	male	Adult	1	45	1	21
chrX	5430427O19Rik	85776967	85891499	+	Ki_9w_RNA_XistxC_+y_XY_1	Ki	male	Adult	1	23	1	21
chrX	5430427O19Rik	85776967	85891499	+	Ki_9w_RNA_XistxC_+y_XY_3	Ki	male	Adult	1	21	1	21
chrX	5430427O19Rik	85776967	85891499	+	Lu_9w_RNA_XistxC_-+_XX_3	Lu	female	Adult	1	24	1	24
chrX	5430427O19Rik	85776967	85891499	+	Lu_9w_RNA_XistxC_-+_XX_1	Lu	female	Adult	1	36	1	24
chrX	5430427O19Rik	85776967	85891499	+	Lu_9w_RNA_XistxC_-+_XX_2	Lu	female	Adult	1	50	1	24
chrX	5430427O19Rik	85776967	85891499	+	Lu_9w_RNA_XistxC_+y_XY_2	Lu	male	Adult	1	53	1	39
chrX	5430427O19Rik	85776967	85891499	+	Lu_9w_RNA_XistxC_+y_XY_3	Lu	male	Adult	1	41	1	39
chrX	5430427O19Rik	85776967	85891499	+	Lu_9w_RNA_XistxC_+y_XY_1	Lu	male	Adult	1	39	1	39
chrX	5430427O19Rik	85776967	85891499	+	Sp_9w_RNA_XistxC_-+_XX_3	Sp	female	Adult	1	106	1	106
chrX	5430427O19Rik	85776967	85891499	+	Sp_9w_RNA_XistxC_-+_XX_1	Sp	female	Adult	1	141	1	106
chrX	5430427O19Rik	85776967	85891499	+	Sp_9w_RNA_XistxC_-+_XX_2	Sp	female	Adult	1	143	1	106
chrX	5430427O19Rik	85776967	85891499	+	Sp_9w_RNA_XistxC_+y_XY_1	Sp	male	Adult	1	104	1	104
chrX	5430427O19Rik	85776967	85891499	+	Sp_9w_RNA_XistxC_+y_XY_2	Sp	male	Adult	1	130	1	104
chrX	5430427O19Rik	85776967	85891499	+	Sp_9w_RNA_XistxC_+y_XY_3	Sp	male	Adult	1	124	1	104
chrX	5530601H04Rik	105040853	105070124	-	Br_9w_RNA_XistxC_-+_XX_1	Br	female	Adult	0.68	74	0.63	74
chrX	5530601H04Rik	105040853	105070124	-	Br_9w_RNA_XistxC_-+_XX_3	Br	female	Adult	0.63	78	0.63	74
chrX	5530601H04Rik	105040853	105070124	-	Br_9w_RNA_XistxC_-+_XX_2	Br	female	Adult	0.6	95	0.63	74
chrX	5530601H04Rik	105040853	105070124	-	Br_9w_RNA_XistxC_+y_XY_2	Br	male	Adult	1	52	1	52
chrX	5530601H04Rik	105040853	105070124	-	Br_9w_RNA_XistxC_+y_XY_1	Br	male	Adult	1	70	1	52
chrX	5530601H04Rik	105040853	105070124	-	Br_9w_RNA_XistxC_+y_XY_3	Br	male	Adult	1	58	1	52
chrX	5530601H04Rik	105040853	105070124	-	Ki_9w_RNA_XistxC_-+_XX_1	Ki	female	Adult	0.86	36	0.67	33
chrX	5530601H04Rik	105040853	105070124	-	Ki_9w_RNA_XistxC_-+_XX_2	Ki	female	Adult	0.64	33	0.67	33
chrX	5530601H04Rik	105040853	105070124	-	Ki_9w_RNA_XistxC_-+_XX_3	Ki	female	Adult	0.67	39	0.67	33
chrX	5530601H04Rik	105040853	105070124	-	Lu_9w_RNA_XistxC_-+_XX_2	Lu	female	Adult	0.79	58	0.79	49
chrX	5530601H04Rik	105040853	105070124	-	Lu_9w_RNA_XistxC_-+_XX_1	Lu	female	Adult	0.82	49	0.79	49
chrX	5530601H04Rik	105040853	105070124	-	Lu_9w_RNA_XistxC_-+_XX_3	Lu	female	Adult	0.73	64	0.79	49
chrX	5530601H04Rik	105040853	105070124	-	Lu_9w_RNA_XistxC_+y_XY_2	Lu	male	Adult	1	32	1	32
chrX	5530601H04Rik	105040853	105070124	-	Lu_9w_RNA_XistxC_+y_XY_3	Lu	male	Adult	1	32	1	32
chrX	5530601H04Rik	105040853	105070124	-	Lu_9w_RNA_XistxC_+y_XY_1	Lu	male	Adult	1	49	1	32
chrX	5530601H04Rik	105040853	105070124	-	Sp_9w_RNA_XistxC_-+_XX_1	Sp	female	Adult	0.82	60	0.8	60
chrX	5530601H04Rik	105040853	105070124	-	Sp_9w_RNA_XistxC_-+_XX_2	Sp	female	Adult	0.7	67	0.8	60
chrX	5530601H04Rik	105040853	105070124	-	Sp_9w_RNA_XistxC_-+_XX_3	Sp	female	Adult	0.8	71	0.8	60
chrX	5530601H04Rik	105040853	105070124	-	Sp_9w_RNA_XistxC_+y_XY_3	Sp	male	Adult	1	53	1	45
chrX	5530601H04Rik	105040853	105070124	-	Sp_9w_RNA_XistxC_+y_XY_2	Sp	male	Adult	1	45	1	45
chrX	5530601H04Rik	105040853	105070124	-	Sp_9w_RNA_XistxC_+y_XY_1	Sp	male	Adult	1	47	1	45
chrX	A230072C01Rik	20961675	20987349	+	Br_9w_RNA_XistxC_-+_XX_1	Br	female	Adult	0.99	146	1	137
chrX	A230072C01Rik	20961675	20987349	+	Br_9w_RNA_XistxC_-+_XX_2	Br	female	Adult	1	170	1	137
chrX	A230072C01Rik	20961675	20987349	+	Br_9w_RNA_XistxC_-+_XX_3	Br	female	Adult	1	137	1	137
chrX	A230072C01Rik	20961675	20987349	+	Br_9w_RNA_XistxC_+y_XY_2	Br	male	Adult	1	192	1	154
chrX	A230072C01Rik	20961675	20987349	+	Br_9w_RNA_XistxC_+y_XY_1	Br	male	Adult	1	210	1	154
chrX	A230072C01Rik	20961675	20987349	+	Br_9w_RNA_XistxC_+y_XY_3	Br	male	Adult	1	154	1	154
chrX	A230072C01Rik	20961675	20987349	+	He_9w_RNA_XistxC_-+_XX_1	He	female	Adult	1	30	1	30
chrX	A230072C01Rik	20961675	20987349	+	He_9w_RNA_XistxC_-+_XX_3	He	female	Adult	1	53	1	30
chrX	A230072C01Rik	20961675	20987349	+	He_9w_RNA_XistxC_-+_XX_2	He	female	Adult	1	71	1	30
chrX	A230072C01Rik	20961675	20987349	+	He_9w_RNA_XistxC_+y_XY_2	He	male	Adult	1	57	1	46
chrX	A230072C01Rik	20961675	20987349	+	He_9w_RNA_XistxC_+y_XY_1	He	male	Adult	1	46	1	46
chrX	A230072C01Rik	20961675	20987349	+	He_9w_RNA_XistxC_+y_XY_3	He	male	Adult	1	62	1	46
chrX	A230072C01Rik	20961675	20987349	+	Ki_9w_RNA_XistxC_-+_XX_2	Ki	female	Adult	1	48	1	48
chrX	A230072C01Rik	20961675	20987349	+	Ki_9w_RNA_XistxC_-+_XX_1	Ki	female	Adult	1	55	1	48
chrX	A230072C01Rik	20961675	20987349	+	Ki_9w_RNA_XistxC_-+_XX_3	Ki	female	Adult	1	83	1	48
chrX	A230072C01Rik	20961675	20987349	+	Ki_9w_RNA_XistxC_+y_XY_2	Ki	male	Adult	1	91	1	51
chrX	A230072C01Rik	20961675	20987349	+	Ki_9w_RNA_XistxC_+y_XY_1	Ki	male	Adult	1	99	1	51
chrX	A230072C01Rik	20961675	20987349	+	Ki_9w_RNA_XistxC_+y_XY_3	Ki	male	Adult	1	51	1	51
chrX	A230072C01Rik	20961675	20987349	+	Li_9w_RNA_XistxC_-+_XX_2	Li	female	Adult	1	41	1	36
chrX	A230072C01Rik	20961675	20987349	+	Li_9w_RNA_XistxC_-+_XX_1	Li	female	Adult	1	36	1	36
chrX	A230072C01Rik	20961675	20987349	+	Li_9w_RNA_XistxC_-+_XX_3	Li	female	Adult	1	58	1	36
chrX	A230072C01Rik	20961675	20987349	+	Li_9w_RNA_XistxC_+y_XY_3	Li	male	Adult	1	36	1	30
chrX	A230072C01Rik	20961675	20987349	+	Li_9w_RNA_XistxC_+y_XY_2	Li	male	Adult	1	57	1	30
chrX	A230072C01Rik	20961675	20987349	+	Li_9w_RNA_XistxC_+y_XY_1	Li	male	Adult	1	30	1	30
chrX	A230072C01Rik	20961675	20987349	+	Lu_9w_RNA_XistxC_-+_XX_3	Lu	female	Adult	1	124	1	82
chrX	A230072C01Rik	20961675	20987349	+	Lu_9w_RNA_XistxC_-+_XX_1	Lu	female	Adult	1	82	1	82
chrX	A230072C01Rik	20961675	20987349	+	Lu_9w_RNA_XistxC_-+_XX_2	Lu	female	Adult	1	106	1	82
chrX	A230072C01Rik	20961675	20987349	+	Lu_9w_RNA_XistxC_+y_XY_3	Lu	male	Adult	1	111	1	111
chrX	A230072C01Rik	20961675	20987349	+	Lu_9w_RNA_XistxC_+y_XY_2	Lu	male	Adult	1	137	1	111
chrX	A230072C01Rik	20961675	20987349	+	Lu_9w_RNA_XistxC_+y_XY_1	Lu	male	Adult	1	140	1	111
chrX	A230072C01Rik	20961675	20987349	+	Mu_9w_RNA_XistxC_-+_XX_2	Mu	female	Adult	1	52	1	29
chrX	A230072C01Rik	20961675	20987349	+	Mu_9w_RNA_XistxC_-+_XX_1	Mu	female	Adult	1	41	1	29
chrX	A230072C01Rik	20961675	20987349	+	Mu_9w_RNA_XistxC_-+_XX_3	Mu	female	Adult	1	29	1	29
chrX	A230072C01Rik	20961675	20987349	+	Mu_9w_RNA_XistxC_+y_XY_3	Mu	male	Adult	1	30	1	25
chrX	A230072C01Rik	20961675	20987349	+	Mu_9w_RNA_XistxC_+y_XY_2	Mu	male	Adult	1	34	1	25
chrX	A230072C01Rik	20961675	20987349	+	Mu_9w_RNA_XistxC_+y_XY_1	Mu	male	Adult	1	25	1	25
chrX	A230072C01Rik	20961675	20987349	+	Sp_9w_RNA_XistxC_-+_XX_3	Sp	female	Adult	1	115	1	96
chrX	A230072C01Rik	20961675	20987349	+	Sp_9w_RNA_XistxC_-+_XX_2	Sp	female	Adult	1	96	1	96
chrX	A230072C01Rik	20961675	20987349	+	Sp_9w_RNA_XistxC_-+_XX_1	Sp	female	Adult	1	137	1	96
chrX	A230072C01Rik	20961675	20987349	+	Sp_9w_RNA_XistxC_+y_XY_3	Sp	male	Adult	1	100	1	96
chrX	A230072C01Rik	20961675	20987349	+	Sp_9w_RNA_XistxC_+y_XY_2	Sp	male	Adult	1	96	1	96
chrX	A230072C01Rik	20961675	20987349	+	Sp_9w_RNA_XistxC_+y_XY_1	Sp	male	Adult	1	123	1	96
chrX	A630033H20Rik	107148926	107173661	+	Sp_9w_RNA_XistxC_-+_XX_3	Sp	female	Adult	1	60	1	60
chrX	A630033H20Rik	107148926	107173661	+	Sp_9w_RNA_XistxC_-+_XX_2	Sp	female	Adult	1	78	1	60
chrX	A630033H20Rik	107148926	107173661	+	Sp_9w_RNA_XistxC_-+_XX_1	Sp	female	Adult	1	113	1	60
chrX	A630033H20Rik	107148926	107173661	+	Sp_9w_RNA_XistxC_+y_XY_1	Sp	male	Adult	1	38	1	38
chrX	A630033H20Rik	107148926	107173661	+	Sp_9w_RNA_XistxC_+y_XY_2	Sp	male	Adult	1	75	1	38
chrX	A630033H20Rik	107148926	107173661	+	Sp_9w_RNA_XistxC_+y_XY_3	Sp	male	Adult	1	75	1	38
chrX	A830080D01Rik	159532639	159593081	+	Br_9w_RNA_XistxC_-+_XX_2	Br	female	Adult	1	80	1	72
chrX	A830080D01Rik	159532639	159593081	+	Br_9w_RNA_XistxC_-+_XX_1	Br	female	Adult	1	72	1	72
chrX	A830080D01Rik	159532639	159593081	+	Br_9w_RNA_XistxC_-+_XX_3	Br	female	Adult	1	103	1	72
chrX	A830080D01Rik	159532639	159593081	+	Br_9w_RNA_XistxC_+y_XY_1	Br	male	Adult	1	129	1	82
chrX	A830080D01Rik	159532639	159593081	+	Br_9w_RNA_XistxC_+y_XY_3	Br	male	Adult	1	82	1	82
chrX	A830080D01Rik	159532639	159593081	+	Br_9w_RNA_XistxC_+y_XY_2	Br	male	Adult	1	94	1	82
chrX	A830080D01Rik	159532639	159593081	+	He_9w_RNA_XistxC_-+_XX_2	He	female	Adult	0.96	25	1	25
chrX	A830080D01Rik	159532639	159593081	+	He_9w_RNA_XistxC_-+_XX_1	He	female	Adult	1	27	1	25
chrX	A830080D01Rik	159532639	159593081	+	He_9w_RNA_XistxC_-+_XX_3	He	female	Adult	1	27	1	25
chrX	A830080D01Rik	159532639	159593081	+	Ki_9w_RNA_XistxC_-+_XX_3	Ki	female	Adult	1	43	1	36
chrX	A830080D01Rik	159532639	159593081	+	Ki_9w_RNA_XistxC_-+_XX_1	Ki	female	Adult	1	45	1	36
chrX	A830080D01Rik	159532639	159593081	+	Ki_9w_RNA_XistxC_-+_XX_2	Ki	female	Adult	1	36	1	36
chrX	A830080D01Rik	159532639	159593081	+	Lu_9w_RNA_XistxC_-+_XX_1	Lu	female	Adult	1	78	1	77
chrX	A830080D01Rik	159532639	159593081	+	Lu_9w_RNA_XistxC_-+_XX_3	Lu	female	Adult	1	77	1	77
chrX	A830080D01Rik	159532639	159593081	+	Lu_9w_RNA_XistxC_-+_XX_2	Lu	female	Adult	1	104	1	77
chrX	A830080D01Rik	159532639	159593081	+	Lu_9w_RNA_XistxC_+y_XY_1	Lu	male	Adult	1	91	1	63
chrX	A830080D01Rik	159532639	159593081	+	Lu_9w_RNA_XistxC_+y_XY_2	Lu	male	Adult	1	103	1	63
chrX	A830080D01Rik	159532639	159593081	+	Lu_9w_RNA_XistxC_+y_XY_3	Lu	male	Adult	1	63	1	63
chrX	A830080D01Rik	159532639	159593081	+	Sp_9w_RNA_XistxC_-+_XX_3	Sp	female	Adult	1	123	1	123
chrX	A830080D01Rik	159532639	159593081	+	Sp_9w_RNA_XistxC_-+_XX_1	Sp	female	Adult	1	160	1	123
chrX	A830080D01Rik	159532639	159593081	+	Sp_9w_RNA_XistxC_-+_XX_2	Sp	female	Adult	1	130	1	123
chrX	A830080D01Rik	159532639	159593081	+	Sp_9w_RNA_XistxC_+y_XY_3	Sp	male	Adult	1	80	1	80
chrX	A830080D01Rik	159532639	159593081	+	Sp_9w_RNA_XistxC_+y_XY_1	Sp	male	Adult	0.99	108	1	80
chrX	A830080D01Rik	159532639	159593081	+	Sp_9w_RNA_XistxC_+y_XY_2	Sp	male	Adult	1	107	1	80
chrX	Abcb7	104280564	104413846	-	Br_9w_RNA_XistxC_-+_XX_2	Br	female	Adult	1	315	1	215
chrX	Abcb7	104280564	104413846	-	Br_9w_RNA_XistxC_-+_XX_1	Br	female	Adult	1	215	1	215
chrX	Abcb7	104280564	104413846	-	Br_9w_RNA_XistxC_-+_XX_3	Br	female	Adult	1	265	1	215
chrX	Abcb7	104280564	104413846	-	Br_9w_RNA_XistxC_+y_XY_2	Br	male	Adult	1	288	1	246
chrX	Abcb7	104280564	104413846	-	Br_9w_RNA_XistxC_+y_XY_1	Br	male	Adult	1	287	1	246
chrX	Abcb7	104280564	104413846	-	Br_9w_RNA_XistxC_+y_XY_3	Br	male	Adult	1	246	1	246
chrX	Abcb7	104280564	104413846	-	He_9w_RNA_XistxC_-+_XX_2	He	female	Adult	1	283	1	220
chrX	Abcb7	104280564	104413846	-	He_9w_RNA_XistxC_-+_XX_1	He	female	Adult	1	256	1	220
chrX	Abcb7	104280564	104413846	-	He_9w_RNA_XistxC_-+_XX_3	He	female	Adult	1	220	1	220
chrX	Abcb7	104280564	104413846	-	He_9w_RNA_XistxC_+y_XY_3	He	male	Adult	1	244	1	225
chrX	Abcb7	104280564	104413846	-	He_9w_RNA_XistxC_+y_XY_2	He	male	Adult	1	294	1	225
chrX	Abcb7	104280564	104413846	-	He_9w_RNA_XistxC_+y_XY_1	He	male	Adult	1	225	1	225
chrX	Abcb7	104280564	104413846	-	Ki_9w_RNA_XistxC_-+_XX_2	Ki	female	Adult	1	186	1	186
chrX	Abcb7	104280564	104413846	-	Ki_9w_RNA_XistxC_-+_XX_3	Ki	female	Adult	1	236	1	186
chrX	Abcb7	104280564	104413846	-	Ki_9w_RNA_XistxC_-+_XX_1	Ki	female	Adult	1	196	1	186
chrX	Abcb7	104280564	104413846	-	Ki_9w_RNA_XistxC_+y_XY_2	Ki	male	Adult	1	307	1	200
chrX	Abcb7	104280564	104413846	-	Ki_9w_RNA_XistxC_+y_XY_1	Ki	male	Adult	1	200	1	200
chrX	Abcb7	104280564	104413846	-	Ki_9w_RNA_XistxC_+y_XY_3	Ki	male	Adult	1	210	1	200
chrX	Abcb7	104280564	104413846	-	Li_9w_RNA_XistxC_-+_XX_2	Li	female	Adult	1	122	1	122
chrX	Abcb7	104280564	104413846	-	Li_9w_RNA_XistxC_-+_XX_3	Li	female	Adult	1	141	1	122
chrX	Abcb7	104280564	104413846	-	Li_9w_RNA_XistxC_-+_XX_1	Li	female	Adult	1	243	1	122
chrX	Abcb7	104280564	104413846	-	Li_9w_RNA_XistxC_+y_XY_2	Li	male	Adult	1	218	1	155
chrX	Abcb7	104280564	104413846	-	Li_9w_RNA_XistxC_+y_XY_3	Li	male	Adult	1	166	1	155
chrX	Abcb7	104280564	104413846	-	Li_9w_RNA_XistxC_+y_XY_1	Li	male	Adult	1	155	1	155
chrX	Abcb7	104280564	104413846	-	Lu_9w_RNA_XistxC_-+_XX_3	Lu	female	Adult	1	95	1	95
chrX	Abcb7	104280564	104413846	-	Lu_9w_RNA_XistxC_-+_XX_1	Lu	female	Adult	1	119	1	95
chrX	Abcb7	104280564	104413846	-	Lu_9w_RNA_XistxC_-+_XX_2	Lu	female	Adult	1	125	1	95
chrX	Abcb7	104280564	104413846	-	Lu_9w_RNA_XistxC_+y_XY_3	Lu	male	Adult	1	106	1	106
chrX	Abcb7	104280564	104413846	-	Lu_9w_RNA_XistxC_+y_XY_1	Lu	male	Adult	1	108	1	106
chrX	Abcb7	104280564	104413846	-	Lu_9w_RNA_XistxC_+y_XY_2	Lu	male	Adult	1	179	1	106
chrX	Abcb7	104280564	104413846	-	Mu_9w_RNA_XistxC_-+_XX_3	Mu	female	Adult	1	343	1	334
chrX	Abcb7	104280564	104413846	-	Mu_9w_RNA_XistxC_-+_XX_2	Mu	female	Adult	1	347	1	334
chrX	Abcb7	104280564	104413846	-	Mu_9w_RNA_XistxC_-+_XX_1	Mu	female	Adult	1	334	1	334
chrX	Abcb7	104280564	104413846	-	Mu_9w_RNA_XistxC_+y_XY_1	Mu	male	Adult	1	328	1	299
chrX	Abcb7	104280564	104413846	-	Mu_9w_RNA_XistxC_+y_XY_2	Mu	male	Adult	1	315	1	299
chrX	Abcb7	104280564	104413846	-	Mu_9w_RNA_XistxC_+y_XY_3	Mu	male	Adult	1	299	1	299
chrX	Abcb7	104280564	104413846	-	Sp_9w_RNA_XistxC_-+_XX_2	Sp	female	Adult	1	154	1	154
chrX	Abcb7	104280564	104413846	-	Sp_9w_RNA_XistxC_-+_XX_3	Sp	female	Adult	1	159	1	154
chrX	Abcb7	104280564	104413846	-	Sp_9w_RNA_XistxC_-+_XX_1	Sp	female	Adult	1	236	1	154
chrX	Abcb7	104280564	104413846	-	Sp_9w_RNA_XistxC_+y_XY_3	Sp	male	Adult	1	148	1	105
chrX	Abcb7	104280564	104413846	-	Sp_9w_RNA_XistxC_+y_XY_1	Sp	male	Adult	1	105	1	105
chrX	Abcb7	104280564	104413846	-	Sp_9w_RNA_XistxC_+y_XY_2	Sp	male	Adult	1	173	1	105
chrX	Abcd1	73716596	73738534	+	Br_9w_RNA_XistxC_-+_XX_1	Br	female	Adult	1	47	1	39
chrX	Abcd1	73716596	73738534	+	Br_9w_RNA_XistxC_-+_XX_3	Br	female	Adult	1	60	1	39
chrX	Abcd1	73716596	73738534	+	Br_9w_RNA_XistxC_-+_XX_2	Br	female	Adult	1	39	1	39
chrX	Abcd1	73716596	73738534	+	Br_9w_RNA_XistxC_+y_XY_1	Br	male	Adult	1	67	1	53
chrX	Abcd1	73716596	73738534	+	Br_9w_RNA_XistxC_+y_XY_3	Br	male	Adult	1	53	1	53
chrX	Abcd1	73716596	73738534	+	Br_9w_RNA_XistxC_+y_XY_2	Br	male	Adult	1	64	1	53
chrX	Abcd1	73716596	73738534	+	He_9w_RNA_XistxC_-+_XX_2	He	female	Adult	1	87	1	70
chrX	Abcd1	73716596	73738534	+	He_9w_RNA_XistxC_-+_XX_1	He	female	Adult	1	80	1	70
chrX	Abcd1	73716596	73738534	+	He_9w_RNA_XistxC_-+_XX_3	He	female	Adult	1	70	1	70
chrX	Abcd1	73716596	73738534	+	He_9w_RNA_XistxC_+y_XY_2	He	male	Adult	1	89	1	62
chrX	Abcd1	73716596	73738534	+	He_9w_RNA_XistxC_+y_XY_3	He	male	Adult	1	74	1	62
chrX	Abcd1	73716596	73738534	+	He_9w_RNA_XistxC_+y_XY_1	He	male	Adult	1	62	1	62
chrX	Abcd1	73716596	73738534	+	Ki_9w_RNA_XistxC_-+_XX_3	Ki	female	Adult	1	50	1	31
chrX	Abcd1	73716596	73738534	+	Ki_9w_RNA_XistxC_-+_XX_1	Ki	female	Adult	1	45	1	31
chrX	Abcd1	73716596	73738534	+	Ki_9w_RNA_XistxC_-+_XX_2	Ki	female	Adult	1	31	1	31
chrX	Abcd1	73716596	73738534	+	Ki_9w_RNA_XistxC_+y_XY_3	Ki	male	Adult	1	29	1	29
chrX	Abcd1	73716596	73738534	+	Ki_9w_RNA_XistxC_+y_XY_1	Ki	male	Adult	1	34	1	29
chrX	Abcd1	73716596	73738534	+	Ki_9w_RNA_XistxC_+y_XY_2	Ki	male	Adult	1	65	1	29
chrX	Abcd1	73716596	73738534	+	Li_9w_RNA_XistxC_-+_XX_2	Li	female	Adult	1	72	1	40
chrX	Abcd1	73716596	73738534	+	Li_9w_RNA_XistxC_-+_XX_3	Li	female	Adult	1	40	1	40
chrX	Abcd1	73716596	73738534	+	Li_9w_RNA_XistxC_-+_XX_1	Li	female	Adult	1	54	1	40
chrX	Abcd1	73716596	73738534	+	Li_9w_RNA_XistxC_+y_XY_1	Li	male	Adult	1	37	1	37
chrX	Abcd1	73716596	73738534	+	Li_9w_RNA_XistxC_+y_XY_3	Li	male	Adult	1	51	1	37
chrX	Abcd1	73716596	73738534	+	Li_9w_RNA_XistxC_+y_XY_2	Li	male	Adult	1	69	1	37
chrX	Abcd1	73716596	73738534	+	Lu_9w_RNA_XistxC_-+_XX_1	Lu	female	Adult	1	151	1	151
chrX	Abcd1	73716596	73738534	+	Lu_9w_RNA_XistxC_-+_XX_3	Lu	female	Adult	1	160	1	151
chrX	Abcd1	73716596	73738534	+	Lu_9w_RNA_XistxC_-+_XX_2	Lu	female	Adult	0.99	158	1	151
chrX	Abcd1	73716596	73738534	+	Lu_9w_RNA_XistxC_+y_XY_3	Lu	male	Adult	1	129	1	129
chrX	Abcd1	73716596	73738534	+	Lu_9w_RNA_XistxC_+y_XY_1	Lu	male	Adult	1	174	1	129
chrX	Abcd1	73716596	73738534	+	Lu_9w_RNA_XistxC_+y_XY_2	Lu	male	Adult	1	178	1	129
chrX	Abcd1	73716596	73738534	+	Mu_9w_RNA_XistxC_-+_XX_1	Mu	female	Adult	1	62	1	57
chrX	Abcd1	73716596	73738534	+	Mu_9w_RNA_XistxC_-+_XX_2	Mu	female	Adult	1	57	1	57
chrX	Abcd1	73716596	73738534	+	Mu_9w_RNA_XistxC_-+_XX_3	Mu	female	Adult	1	63	1	57
chrX	Abcd1	73716596	73738534	+	Mu_9w_RNA_XistxC_+y_XY_2	Mu	male	Adult	1	52	1	42
chrX	Abcd1	73716596	73738534	+	Mu_9w_RNA_XistxC_+y_XY_1	Mu	male	Adult	0.98	57	1	42
chrX	Abcd1	73716596	73738534	+	Mu_9w_RNA_XistxC_+y_XY_3	Mu	male	Adult	1	42	1	42
chrX	Abcd1	73716596	73738534	+	Sp_9w_RNA_XistxC_-+_XX_2	Sp	female	Adult	1	237	1	196
chrX	Abcd1	73716596	73738534	+	Sp_9w_RNA_XistxC_-+_XX_3	Sp	female	Adult	1	196	1	196
chrX	Abcd1	73716596	73738534	+	Sp_9w_RNA_XistxC_-+_XX_1	Sp	female	Adult	1	264	1	196
chrX	Abcd1	73716596	73738534	+	Sp_9w_RNA_XistxC_+y_XY_2	Sp	male	Adult	1	240	1	185
chrX	Abcd1	73716596	73738534	+	Sp_9w_RNA_XistxC_+y_XY_3	Sp	male	Adult	1	185	1	185
chrX	Abcd1	73716596	73738534	+	Sp_9w_RNA_XistxC_+y_XY_1	Sp	male	Adult	1	249	1	185
chrX	Ace2	164139341	164188418	+	Ki_9w_RNA_XistxC_-+_XX_2	Ki	female	Adult	1	317	1	317
chrX	Ace2	164139341	164188418	+	Ki_9w_RNA_XistxC_-+_XX_1	Ki	female	Adult	1	327	1	317
chrX	Ace2	164139341	164188418	+	Ki_9w_RNA_XistxC_-+_XX_3	Ki	female	Adult	1	485	1	317
chrX	Ace2	164139341	164188418	+	Ki_9w_RNA_XistxC_+y_XY_2	Ki	male	Adult	1	614	1	371
chrX	Ace2	164139341	164188418	+	Ki_9w_RNA_XistxC_+y_XY_1	Ki	male	Adult	1	575	1	371
chrX	Ace2	164139341	164188418	+	Ki_9w_RNA_XistxC_+y_XY_3	Ki	male	Adult	1	371	1	371
chrX	Ace2	164139341	164188418	+	Lu_9w_RNA_XistxC_-+_XX_3	Lu	female	Adult	1	203	1	199
chrX	Ace2	164139341	164188418	+	Lu_9w_RNA_XistxC_-+_XX_2	Lu	female	Adult	1	295	1	199
chrX	Ace2	164139341	164188418	+	Lu_9w_RNA_XistxC_-+_XX_1	Lu	female	Adult	0.99	199	1	199
chrX	Ace2	164139341	164188418	+	Lu_9w_RNA_XistxC_+y_XY_3	Lu	male	Adult	1	225	1	225
chrX	Ace2	164139341	164188418	+	Lu_9w_RNA_XistxC_+y_XY_1	Lu	male	Adult	1	377	1	225
chrX	Ace2	164139341	164188418	+	Lu_9w_RNA_XistxC_+y_XY_2	Lu	male	Adult	1	287	1	225
chrX	Acot9	155262442	155297654	+	Br_9w_RNA_XistxC_-+_XX_3	Br	female	Adult	1	96	1	81
chrX	Acot9	155262442	155297654	+	Br_9w_RNA_XistxC_-+_XX_1	Br	female	Adult	1	81	1	81
chrX	Acot9	155262442	155297654	+	Br_9w_RNA_XistxC_-+_XX_2	Br	female	Adult	1	88	1	81
chrX	Acot9	155262442	155297654	+	Br_9w_RNA_XistxC_+y_XY_2	Br	male	Adult	1	98	1	66
chrX	Acot9	155262442	155297654	+	Br_9w_RNA_XistxC_+y_XY_1	Br	male	Adult	1	95	1	66
chrX	Acot9	155262442	155297654	+	Br_9w_RNA_XistxC_+y_XY_3	Br	male	Adult	1	66	1	66
chrX	Acot9	155262442	155297654	+	He_9w_RNA_XistxC_-+_XX_2	He	female	Adult	1	107	1	65
chrX	Acot9	155262442	155297654	+	He_9w_RNA_XistxC_-+_XX_3	He	female	Adult	1	84	1	65
chrX	Acot9	155262442	155297654	+	He_9w_RNA_XistxC_-+_XX_1	He	female	Adult	1	65	1	65
chrX	Acot9	155262442	155297654	+	He_9w_RNA_XistxC_+y_XY_3	He	male	Adult	1	85	1	85
chrX	Acot9	155262442	155297654	+	He_9w_RNA_XistxC_+y_XY_2	He	male	Adult	1	113	1	85
chrX	Acot9	155262442	155297654	+	He_9w_RNA_XistxC_+y_XY_1	He	male	Adult	1	109	1	85
chrX	Acot9	155262442	155297654	+	Ki_9w_RNA_XistxC_-+_XX_2	Ki	female	Adult	1	142	1	139
chrX	Acot9	155262442	155297654	+	Ki_9w_RNA_XistxC_-+_XX_1	Ki	female	Adult	1	139	1	139
chrX	Acot9	155262442	155297654	+	Ki_9w_RNA_XistxC_-+_XX_3	Ki	female	Adult	1	171	1	139
chrX	Acot9	155262442	155297654	+	Ki_9w_RNA_XistxC_+y_XY_2	Ki	male	Adult	1	186	1	149
chrX	Acot9	155262442	155297654	+	Ki_9w_RNA_XistxC_+y_XY_3	Ki	male	Adult	1	149	1	149
chrX	Acot9	155262442	155297654	+	Ki_9w_RNA_XistxC_+y_XY_1	Ki	male	Adult	1	171	1	149
chrX	Acot9	155262442	155297654	+	Lu_9w_RNA_XistxC_-+_XX_2	Lu	female	Adult	1	223	1	194
chrX	Acot9	155262442	155297654	+	Lu_9w_RNA_XistxC_-+_XX_1	Lu	female	Adult	1	194	1	194
chrX	Acot9	155262442	155297654	+	Lu_9w_RNA_XistxC_-+_XX_3	Lu	female	Adult	1	207	1	194
chrX	Acot9	155262442	155297654	+	Lu_9w_RNA_XistxC_+y_XY_2	Lu	male	Adult	1	269	1	189
chrX	Acot9	155262442	155297654	+	Lu_9w_RNA_XistxC_+y_XY_3	Lu	male	Adult	1	198	1	189
chrX	Acot9	155262442	155297654	+	Lu_9w_RNA_XistxC_+y_XY_1	Lu	male	Adult	0.99	189	1	189
chrX	Acot9	155262442	155297654	+	Mu_9w_RNA_XistxC_-+_XX_1	Mu	female	Adult	1	69	1	69
chrX	Acot9	155262442	155297654	+	Mu_9w_RNA_XistxC_-+_XX_3	Mu	female	Adult	1	73	1	69
chrX	Acot9	155262442	155297654	+	Mu_9w_RNA_XistxC_-+_XX_2	Mu	female	Adult	1	91	1	69
chrX	Acot9	155262442	155297654	+	Mu_9w_RNA_XistxC_+y_XY_2	Mu	male	Adult	1	79	1	58
chrX	Acot9	155262442	155297654	+	Mu_9w_RNA_XistxC_+y_XY_1	Mu	male	Adult	1	68	1	58
chrX	Acot9	155262442	155297654	+	Mu_9w_RNA_XistxC_+y_XY_3	Mu	male	Adult	1	58	1	58
chrX	Acot9	155262442	155297654	+	Sp_9w_RNA_XistxC_-+_XX_2	Sp	female	Adult	1	152	1	152
chrX	Acot9	155262442	155297654	+	Sp_9w_RNA_XistxC_-+_XX_1	Sp	female	Adult	1	183	1	152
chrX	Acot9	155262442	155297654	+	Sp_9w_RNA_XistxC_-+_XX_3	Sp	female	Adult	1	168	1	152
chrX	Acot9	155262442	155297654	+	Sp_9w_RNA_XistxC_+y_XY_3	Sp	male	Adult	1	117	1	117
chrX	Acot9	155262442	155297654	+	Sp_9w_RNA_XistxC_+y_XY_2	Sp	male	Adult	1	129	1	117
chrX	Acot9	155262442	155297654	+	Sp_9w_RNA_XistxC_+y_XY_1	Sp	male	Adult	1	159	1	117
chrX	Acsl4	142317992	142390800	-	Br_9w_RNA_XistxC_-+_XX_1	Br	female	Adult	1	568	1	568
chrX	Acsl4	142317992	142390800	-	Br_9w_RNA_XistxC_-+_XX_3	Br	female	Adult	1	624	1	568
chrX	Acsl4	142317992	142390800	-	Br_9w_RNA_XistxC_-+_XX_2	Br	female	Adult	1	623	1	568
chrX	Acsl4	142317992	142390800	-	Br_9w_RNA_XistxC_+y_XY_1	Br	male	Adult	1	676	1	600
chrX	Acsl4	142317992	142390800	-	Br_9w_RNA_XistxC_+y_XY_2	Br	male	Adult	1	687	1	600
chrX	Acsl4	142317992	142390800	-	Br_9w_RNA_XistxC_+y_XY_3	Br	male	Adult	1	600	1	600
chrX	Acsl4	142317992	142390800	-	He_9w_RNA_XistxC_-+_XX_3	He	female	Adult	0.97	132	1	128
chrX	Acsl4	142317992	142390800	-	He_9w_RNA_XistxC_-+_XX_1	He	female	Adult	1	128	1	128
chrX	Acsl4	142317992	142390800	-	He_9w_RNA_XistxC_-+_XX_2	He	female	Adult	1	165	1	128
chrX	Acsl4	142317992	142390800	-	He_9w_RNA_XistxC_+y_XY_1	He	male	Adult	1	121	1	121
chrX	Acsl4	142317992	142390800	-	He_9w_RNA_XistxC_+y_XY_3	He	male	Adult	1	121	1	121
chrX	Acsl4	142317992	142390800	-	He_9w_RNA_XistxC_+y_XY_2	He	male	Adult	1	143	1	121
chrX	Acsl4	142317992	142390800	-	Ki_9w_RNA_XistxC_-+_XX_1	Ki	female	Adult	1	422	1	404
chrX	Acsl4	142317992	142390800	-	Ki_9w_RNA_XistxC_-+_XX_2	Ki	female	Adult	0.99	404	1	404
chrX	Acsl4	142317992	142390800	-	Ki_9w_RNA_XistxC_-+_XX_3	Ki	female	Adult	1	451	1	404
chrX	Acsl4	142317992	142390800	-	Ki_9w_RNA_XistxC_+y_XY_2	Ki	male	Adult	1	313	1	246
chrX	Acsl4	142317992	142390800	-	Ki_9w_RNA_XistxC_+y_XY_3	Ki	male	Adult	1	246	1	246
chrX	Acsl4	142317992	142390800	-	Ki_9w_RNA_XistxC_+y_XY_1	Ki	male	Adult	1	294	1	246
chrX	Acsl4	142317992	142390800	-	Li_9w_RNA_XistxC_-+_XX_3	Li	female	Adult	1	377	1	377
chrX	Acsl4	142317992	142390800	-	Li_9w_RNA_XistxC_-+_XX_2	Li	female	Adult	1	412	1	377
chrX	Acsl4	142317992	142390800	-	Li_9w_RNA_XistxC_-+_XX_1	Li	female	Adult	1	508	1	377
chrX	Acsl4	142317992	142390800	-	Li_9w_RNA_XistxC_+y_XY_2	Li	male	Adult	1	469	1	469
chrX	Acsl4	142317992	142390800	-	Li_9w_RNA_XistxC_+y_XY_3	Li	male	Adult	1	602	1	469
chrX	Acsl4	142317992	142390800	-	Li_9w_RNA_XistxC_+y_XY_1	Li	male	Adult	1	705	1	469
chrX	Acsl4	142317992	142390800	-	Lu_9w_RNA_XistxC_-+_XX_3	Lu	female	Adult	1	889	1	889
chrX	Acsl4	142317992	142390800	-	Lu_9w_RNA_XistxC_-+_XX_2	Lu	female	Adult	1	1121	1	889
chrX	Acsl4	142317992	142390800	-	Lu_9w_RNA_XistxC_-+_XX_1	Lu	female	Adult	1	1056	1	889
chrX	Acsl4	142317992	142390800	-	Lu_9w_RNA_XistxC_+y_XY_1	Lu	male	Adult	1	1405	1	957
chrX	Acsl4	142317992	142390800	-	Lu_9w_RNA_XistxC_+y_XY_2	Lu	male	Adult	1	1335	1	957
chrX	Acsl4	142317992	142390800	-	Lu_9w_RNA_XistxC_+y_XY_3	Lu	male	Adult	1	957	1	957
chrX	Acsl4	142317992	142390800	-	Mu_9w_RNA_XistxC_-+_XX_2	Mu	female	Adult	1	231	1	209
chrX	Acsl4	142317992	142390800	-	Mu_9w_RNA_XistxC_-+_XX_1	Mu	female	Adult	1	230	1	209
chrX	Acsl4	142317992	142390800	-	Mu_9w_RNA_XistxC_-+_XX_3	Mu	female	Adult	1	209	1	209
chrX	Acsl4	142317992	142390800	-	Mu_9w_RNA_XistxC_+y_XY_3	Mu	male	Adult	1	214	1	214
chrX	Acsl4	142317992	142390800	-	Mu_9w_RNA_XistxC_+y_XY_1	Mu	male	Adult	1	277	1	214
chrX	Acsl4	142317992	142390800	-	Mu_9w_RNA_XistxC_+y_XY_2	Mu	male	Adult	1	239	1	214
chrX	Acsl4	142317992	142390800	-	Sp_9w_RNA_XistxC_-+_XX_1	Sp	female	Adult	1	539	1	333
chrX	Acsl4	142317992	142390800	-	Sp_9w_RNA_XistxC_-+_XX_2	Sp	female	Adult	1	441	1	333
chrX	Acsl4	142317992	142390800	-	Sp_9w_RNA_XistxC_-+_XX_3	Sp	female	Adult	1	333	1	333
chrX	Acsl4	142317992	142390800	-	Sp_9w_RNA_XistxC_+y_XY_2	Sp	male	Adult	1	350	1	298
chrX	Acsl4	142317992	142390800	-	Sp_9w_RNA_XistxC_+y_XY_1	Sp	male	Adult	1	361	1	298
chrX	Acsl4	142317992	142390800	-	Sp_9w_RNA_XistxC_+y_XY_3	Sp	male	Adult	1	298	1	298
chrX	Adgrg2	160390648	160498076	+	Br_9w_RNA_XistxC_-+_XX_3	Br	female	Adult	1	20	1	20
chrX	Adgrg2	160390648	160498076	+	Br_9w_RNA_XistxC_-+_XX_1	Br	female	Adult	1	27	1	20
chrX	Adgrg2	160390648	160498076	+	Br_9w_RNA_XistxC_-+_XX_2	Br	female	Adult	1	30	1	20
chrX	Adgrg2	160390648	160498076	+	Lu_9w_RNA_XistxC_-+_XX_1	Lu	female	Adult	1	34	1	23
chrX	Adgrg2	160390648	160498076	+	Lu_9w_RNA_XistxC_-+_XX_3	Lu	female	Adult	1	26	1	23
chrX	Adgrg2	160390648	160498076	+	Lu_9w_RNA_XistxC_-+_XX_2	Lu	female	Adult	1	23	1	23
chrX	Adgrg2	160390648	160498076	+	Lu_9w_RNA_XistxC_+y_XY_2	Lu	male	Adult	1	29	1	28
chrX	Adgrg2	160390648	160498076	+	Lu_9w_RNA_XistxC_+y_XY_3	Lu	male	Adult	1	30	1	28
chrX	Adgrg2	160390648	160498076	+	Lu_9w_RNA_XistxC_+y_XY_1	Lu	male	Adult	1	28	1	28
chrX	Adgrg2	160390648	160498076	+	Sp_9w_RNA_XistxC_-+_XX_2	Sp	female	Adult	1	44	1	44
chrX	Adgrg2	160390648	160498076	+	Sp_9w_RNA_XistxC_-+_XX_1	Sp	female	Adult	1	67	1	44
chrX	Adgrg2	160390648	160498076	+	Sp_9w_RNA_XistxC_-+_XX_3	Sp	female	Adult	1	55	1	44
chrX	Adgrg2	160390648	160498076	+	Sp_9w_RNA_XistxC_+y_XY_3	Sp	male	Adult	1	22	1	22
chrX	Adgrg2	160390648	160498076	+	Sp_9w_RNA_XistxC_+y_XY_1	Sp	male	Adult	1	46	1	22
chrX	Adgrg2	160390648	160498076	+	Sp_9w_RNA_XistxC_+y_XY_2	Sp	male	Adult	1	32	1	22
chrX	Aff2	69360330	69872054	+	Br_9w_RNA_XistxC_-+_XX_2	Br	female	Adult	1	158	1	127
chrX	Aff2	69360330	69872054	+	Br_9w_RNA_XistxC_-+_XX_1	Br	female	Adult	1	127	1	127
chrX	Aff2	69360330	69872054	+	Br_9w_RNA_XistxC_-+_XX_3	Br	female	Adult	1	139	1	127
chrX	Aff2	69360330	69872054	+	Br_9w_RNA_XistxC_+y_XY_2	Br	male	Adult	1	145	1	138
chrX	Aff2	69360330	69872054	+	Br_9w_RNA_XistxC_+y_XY_3	Br	male	Adult	1	149	1	138
chrX	Aff2	69360330	69872054	+	Br_9w_RNA_XistxC_+y_XY_1	Br	male	Adult	1	138	1	138
chrX	Aff2	69360330	69872054	+	Lu_9w_RNA_XistxC_-+_XX_2	Lu	female	Adult	1	22	1	22
chrX	Aff2	69360330	69872054	+	Lu_9w_RNA_XistxC_-+_XX_1	Lu	female	Adult	1	23	1	22
chrX	Aff2	69360330	69872054	+	Lu_9w_RNA_XistxC_-+_XX_3	Lu	female	Adult	1	30	1	22
chrX	Aifm1	48474943	48513563	-	Br_9w_RNA_XistxC_-+_XX_3	Br	female	Adult	1	117	1	99
chrX	Aifm1	48474943	48513563	-	Br_9w_RNA_XistxC_-+_XX_2	Br	female	Adult	1	121	1	99
chrX	Aifm1	48474943	48513563	-	Br_9w_RNA_XistxC_-+_XX_1	Br	female	Adult	1	99	1	99
chrX	Aifm1	48474943	48513563	-	Br_9w_RNA_XistxC_+y_XY_3	Br	male	Adult	1	102	1	102
chrX	Aifm1	48474943	48513563	-	Br_9w_RNA_XistxC_+y_XY_2	Br	male	Adult	1	110	1	102
chrX	Aifm1	48474943	48513563	-	Br_9w_RNA_XistxC_+y_XY_1	Br	male	Adult	1	152	1	102
chrX	Aifm1	48474943	48513563	-	He_9w_RNA_XistxC_-+_XX_3	He	female	Adult	1	32	1	32
chrX	Aifm1	48474943	48513563	-	He_9w_RNA_XistxC_-+_XX_1	He	female	Adult	1	43	1	32
chrX	Aifm1	48474943	48513563	-	He_9w_RNA_XistxC_-+_XX_2	He	female	Adult	1	53	1	32
chrX	Aifm1	48474943	48513563	-	He_9w_RNA_XistxC_+y_XY_1	He	male	Adult	1	35	1	34
chrX	Aifm1	48474943	48513563	-	He_9w_RNA_XistxC_+y_XY_2	He	male	Adult	1	56	1	34
chrX	Aifm1	48474943	48513563	-	He_9w_RNA_XistxC_+y_XY_3	He	male	Adult	1	34	1	34
chrX	Aifm1	48474943	48513563	-	Ki_9w_RNA_XistxC_-+_XX_2	Ki	female	Adult	1	62	1	62
chrX	Aifm1	48474943	48513563	-	Ki_9w_RNA_XistxC_-+_XX_3	Ki	female	Adult	1	84	1	62
chrX	Aifm1	48474943	48513563	-	Ki_9w_RNA_XistxC_-+_XX_1	Ki	female	Adult	1	67	1	62
chrX	Aifm1	48474943	48513563	-	Ki_9w_RNA_XistxC_+y_XY_2	Ki	male	Adult	1	91	1	28
chrX	Aifm1	48474943	48513563	-	Ki_9w_RNA_XistxC_+y_XY_1	Ki	male	Adult	1	53	1	28
chrX	Aifm1	48474943	48513563	-	Ki_9w_RNA_XistxC_+y_XY_3	Ki	male	Adult	1	28	1	28
chrX	Aifm1	48474943	48513563	-	Li_9w_RNA_XistxC_-+_XX_1	Li	female	Adult	1	71	1	42
chrX	Aifm1	48474943	48513563	-	Li_9w_RNA_XistxC_-+_XX_3	Li	female	Adult	1	52	1	42
chrX	Aifm1	48474943	48513563	-	Li_9w_RNA_XistxC_-+_XX_2	Li	female	Adult	1	42	1	42
chrX	Aifm1	48474943	48513563	-	Li_9w_RNA_XistxC_+y_XY_1	Li	male	Adult	1	36	1	36
chrX	Aifm1	48474943	48513563	-	Li_9w_RNA_XistxC_+y_XY_2	Li	male	Adult	1	56	1	36
chrX	Aifm1	48474943	48513563	-	Li_9w_RNA_XistxC_+y_XY_3	Li	male	Adult	1	39	1	36
chrX	Aifm1	48474943	48513563	-	Lu_9w_RNA_XistxC_-+_XX_3	Lu	female	Adult	1	48	1	48
chrX	Aifm1	48474943	48513563	-	Lu_9w_RNA_XistxC_-+_XX_2	Lu	female	Adult	1	51	1	48
chrX	Aifm1	48474943	48513563	-	Lu_9w_RNA_XistxC_-+_XX_1	Lu	female	Adult	1	50	1	48
chrX	Aifm1	48474943	48513563	-	Lu_9w_RNA_XistxC_+y_XY_3	Lu	male	Adult	1	39	1	39
chrX	Aifm1	48474943	48513563	-	Lu_9w_RNA_XistxC_+y_XY_2	Lu	male	Adult	1	42	1	39
chrX	Aifm1	48474943	48513563	-	Lu_9w_RNA_XistxC_+y_XY_1	Lu	male	Adult	1	53	1	39
chrX	Aifm1	48474943	48513563	-	Sp_9w_RNA_XistxC_-+_XX_3	Sp	female	Adult	1	66	1	54
chrX	Aifm1	48474943	48513563	-	Sp_9w_RNA_XistxC_-+_XX_1	Sp	female	Adult	1	94	1	54
chrX	Aifm1	48474943	48513563	-	Sp_9w_RNA_XistxC_-+_XX_2	Sp	female	Adult	1	54	1	54
chrX	Aifm1	48474943	48513563	-	Sp_9w_RNA_XistxC_+y_XY_3	Sp	male	Adult	0.98	58	1	39
chrX	Aifm1	48474943	48513563	-	Sp_9w_RNA_XistxC_+y_XY_2	Sp	male	Adult	1	66	1	39
chrX	Aifm1	48474943	48513563	-	Sp_9w_RNA_XistxC_+y_XY_1	Sp	male	Adult	1	39	1	39
chrX	Akap17b	36608172	36645472	-	Br_9w_RNA_XistxC_-+_XX_1	Br	female	Adult	1	51	1	51
chrX	Akap17b	36608172	36645472	-	Br_9w_RNA_XistxC_-+_XX_3	Br	female	Adult	1	72	1	51
chrX	Akap17b	36608172	36645472	-	Br_9w_RNA_XistxC_-+_XX_2	Br	female	Adult	1	64	1	51
chrX	Akap17b	36608172	36645472	-	Br_9w_RNA_XistxC_+y_XY_3	Br	male	Adult	1	60	1	53
chrX	Akap17b	36608172	36645472	-	Br_9w_RNA_XistxC_+y_XY_1	Br	male	Adult	1	88	1	53
chrX	Akap17b	36608172	36645472	-	Br_9w_RNA_XistxC_+y_XY_2	Br	male	Adult	1	53	1	53
chrX	Alas2	150547416	150570622	+	He_9w_RNA_XistxC_+y_XY_3	He	male	Adult	1	46	1	46
chrX	Alas2	150547416	150570622	+	He_9w_RNA_XistxC_+y_XY_2	He	male	Adult	1	57	1	46
chrX	Alas2	150547416	150570622	+	He_9w_RNA_XistxC_+y_XY_1	He	male	Adult	1	62	1	46
chrX	Alas2	150547416	150570622	+	Li_9w_RNA_XistxC_+y_XY_2	Li	male	Adult	1	313	1	260
chrX	Alas2	150547416	150570622	+	Li_9w_RNA_XistxC_+y_XY_1	Li	male	Adult	1	283	1	260
chrX	Alas2	150547416	150570622	+	Li_9w_RNA_XistxC_+y_XY_3	Li	male	Adult	1	260	1	260
chrX	Alas2	150547416	150570622	+	Lu_9w_RNA_XistxC_-+_XX_1	Lu	female	Adult	1	112	1	111
chrX	Alas2	150547416	150570622	+	Lu_9w_RNA_XistxC_-+_XX_2	Lu	female	Adult	0.99	161	1	111
chrX	Alas2	150547416	150570622	+	Lu_9w_RNA_XistxC_-+_XX_3	Lu	female	Adult	1	111	1	111
chrX	Alas2	150547416	150570622	+	Lu_9w_RNA_XistxC_+y_XY_2	Lu	male	Adult	1	169	1	52
chrX	Alas2	150547416	150570622	+	Lu_9w_RNA_XistxC_+y_XY_1	Lu	male	Adult	1	52	1	52
chrX	Alas2	150547416	150570622	+	Lu_9w_RNA_XistxC_+y_XY_3	Lu	male	Adult	1	100	1	52
chrX	Alas2	150547416	150570622	+	Sp_9w_RNA_XistxC_-+_XX_2	Sp	female	Adult	0.99	663	1	663
chrX	Alas2	150547416	150570622	+	Sp_9w_RNA_XistxC_-+_XX_1	Sp	female	Adult	1	813	1	663
chrX	Alas2	150547416	150570622	+	Sp_9w_RNA_XistxC_-+_XX_3	Sp	female	Adult	1	795	1	663
chrX	Alas2	150547416	150570622	+	Sp_9w_RNA_XistxC_+y_XY_1	Sp	male	Adult	1	890	1	231
chrX	Alas2	150547416	150570622	+	Sp_9w_RNA_XistxC_+y_XY_2	Sp	male	Adult	1	231	1	231
chrX	Alas2	150547416	150570622	+	Sp_9w_RNA_XistxC_+y_XY_3	Sp	male	Adult	1	811	1	231
chrX	Alg13	144317965	144374450	+	Br_9w_RNA_XistxC_-+_XX_1	Br	female	Adult	0.99	101	1	101
chrX	Alg13	144317965	144374450	+	Br_9w_RNA_XistxC_-+_XX_3	Br	female	Adult	1	111	1	101
chrX	Alg13	144317965	144374450	+	Br_9w_RNA_XistxC_-+_XX_2	Br	female	Adult	1	110	1	101
chrX	Alg13	144317965	144374450	+	Br_9w_RNA_XistxC_+y_XY_2	Br	male	Adult	1	120	0.99	97
chrX	Alg13	144317965	144374450	+	Br_9w_RNA_XistxC_+y_XY_3	Br	male	Adult	0.99	97	0.99	97
chrX	Alg13	144317965	144374450	+	Br_9w_RNA_XistxC_+y_XY_1	Br	male	Adult	0.99	105	0.99	97
chrX	Alg13	144317965	144374450	+	He_9w_RNA_XistxC_-+_XX_1	He	female	Adult	1	50	1	43
chrX	Alg13	144317965	144374450	+	He_9w_RNA_XistxC_-+_XX_3	He	female	Adult	1	52	1	43
chrX	Alg13	144317965	144374450	+	He_9w_RNA_XistxC_-+_XX_2	He	female	Adult	1	43	1	43
chrX	Alg13	144317965	144374450	+	He_9w_RNA_XistxC_+y_XY_3	He	male	Adult	0.97	35	1	35
chrX	Alg13	144317965	144374450	+	He_9w_RNA_XistxC_+y_XY_2	He	male	Adult	1	56	1	35
chrX	Alg13	144317965	144374450	+	He_9w_RNA_XistxC_+y_XY_1	He	male	Adult	1	41	1	35
chrX	Alg13	144317965	144374450	+	Ki_9w_RNA_XistxC_-+_XX_3	Ki	female	Adult	1	67	1	51
chrX	Alg13	144317965	144374450	+	Ki_9w_RNA_XistxC_-+_XX_1	Ki	female	Adult	1	54	1	51
chrX	Alg13	144317965	144374450	+	Ki_9w_RNA_XistxC_-+_XX_2	Ki	female	Adult	1	51	1	51
chrX	Alg13	144317965	144374450	+	Ki_9w_RNA_XistxC_+y_XY_1	Ki	male	Adult	1	63	1	50
chrX	Alg13	144317965	144374450	+	Ki_9w_RNA_XistxC_+y_XY_3	Ki	male	Adult	1	50	1	50
chrX	Alg13	144317965	144374450	+	Ki_9w_RNA_XistxC_+y_XY_2	Ki	male	Adult	1	68	1	50
chrX	Alg13	144317965	144374450	+	Li_9w_RNA_XistxC_-+_XX_3	Li	female	Adult	1	42	1	32
chrX	Alg13	144317965	144374450	+	Li_9w_RNA_XistxC_-+_XX_1	Li	female	Adult	1	32	1	32
chrX	Alg13	144317965	144374450	+	Li_9w_RNA_XistxC_-+_XX_2	Li	female	Adult	1	64	1	32
chrX	Alg13	144317965	144374450	+	Li_9w_RNA_XistxC_+y_XY_3	Li	male	Adult	1	38	1	38
chrX	Alg13	144317965	144374450	+	Li_9w_RNA_XistxC_+y_XY_2	Li	male	Adult	1	55	1	38
chrX	Alg13	144317965	144374450	+	Li_9w_RNA_XistxC_+y_XY_1	Li	male	Adult	1	39	1	38
chrX	Alg13	144317965	144374450	+	Lu_9w_RNA_XistxC_-+_XX_1	Lu	female	Adult	1	71	1	57
chrX	Alg13	144317965	144374450	+	Lu_9w_RNA_XistxC_-+_XX_3	Lu	female	Adult	1	58	1	57
chrX	Alg13	144317965	144374450	+	Lu_9w_RNA_XistxC_-+_XX_2	Lu	female	Adult	1	57	1	57
chrX	Alg13	144317965	144374450	+	Lu_9w_RNA_XistxC_+y_XY_3	Lu	male	Adult	0.98	88	1	88
chrX	Alg13	144317965	144374450	+	Lu_9w_RNA_XistxC_+y_XY_2	Lu	male	Adult	1	89	1	88
chrX	Alg13	144317965	144374450	+	Lu_9w_RNA_XistxC_+y_XY_1	Lu	male	Adult	1	89	1	88
chrX	Alg13	144317965	144374450	+	Mu_9w_RNA_XistxC_-+_XX_3	Mu	female	Adult	1	39	1	38
chrX	Alg13	144317965	144374450	+	Mu_9w_RNA_XistxC_-+_XX_2	Mu	female	Adult	1	38	1	38
chrX	Alg13	144317965	144374450	+	Mu_9w_RNA_XistxC_-+_XX_1	Mu	female	Adult	1	52	1	38
chrX	Alg13	144317965	144374450	+	Mu_9w_RNA_XistxC_+y_XY_1	Mu	male	Adult	1	43	1	28
chrX	Alg13	144317965	144374450	+	Mu_9w_RNA_XistxC_+y_XY_2	Mu	male	Adult	1	33	1	28
chrX	Alg13	144317965	144374450	+	Mu_9w_RNA_XistxC_+y_XY_3	Mu	male	Adult	1	28	1	28
chrX	Alg13	144317965	144374450	+	Sp_9w_RNA_XistxC_-+_XX_1	Sp	female	Adult	1	117	1	82
chrX	Alg13	144317965	144374450	+	Sp_9w_RNA_XistxC_-+_XX_2	Sp	female	Adult	1	102	1	82
chrX	Alg13	144317965	144374450	+	Sp_9w_RNA_XistxC_-+_XX_3	Sp	female	Adult	0.99	82	1	82
chrX	Alg13	144317965	144374450	+	Sp_9w_RNA_XistxC_+y_XY_1	Sp	male	Adult	1	97	1	72
chrX	Alg13	144317965	144374450	+	Sp_9w_RNA_XistxC_+y_XY_3	Sp	male	Adult	1	73	1	72
chrX	Alg13	144317965	144374450	+	Sp_9w_RNA_XistxC_+y_XY_2	Sp	male	Adult	0.99	72	1	72
chrX	Amer1	95420312	95444840	-	Br_9w_RNA_XistxC_-+_XX_3	Br	female	Adult	1	47	1	35
chrX	Amer1	95420312	95444840	-	Br_9w_RNA_XistxC_-+_XX_2	Br	female	Adult	1	50	1	35
chrX	Amer1	95420312	95444840	-	Br_9w_RNA_XistxC_-+_XX_1	Br	female	Adult	1	35	1	35
chrX	Amer1	95420312	95444840	-	Br_9w_RNA_XistxC_+y_XY_1	Br	male	Adult	1	36	1	36
chrX	Amer1	95420312	95444840	-	Br_9w_RNA_XistxC_+y_XY_2	Br	male	Adult	1	49	1	36
chrX	Amer1	95420312	95444840	-	Br_9w_RNA_XistxC_+y_XY_3	Br	male	Adult	1	49	1	36
chrX	Amer1	95420312	95444840	-	He_9w_RNA_XistxC_+y_XY_1	He	male	Adult	1	20	1	20
chrX	Amer1	95420312	95444840	-	He_9w_RNA_XistxC_+y_XY_2	He	male	Adult	1	21	1	20
chrX	Amer1	95420312	95444840	-	He_9w_RNA_XistxC_+y_XY_3	He	male	Adult	1	22	1	20
chrX	Amer1	95420312	95444840	-	Ki_9w_RNA_XistxC_+y_XY_2	Ki	male	Adult	1	27	1	20
chrX	Amer1	95420312	95444840	-	Ki_9w_RNA_XistxC_+y_XY_3	Ki	male	Adult	1	20	1	20
chrX	Amer1	95420312	95444840	-	Ki_9w_RNA_XistxC_+y_XY_1	Ki	male	Adult	1	40	1	20
chrX	Amer1	95420312	95444840	-	Lu_9w_RNA_XistxC_-+_XX_1	Lu	female	Adult	1	45	1	45
chrX	Amer1	95420312	95444840	-	Lu_9w_RNA_XistxC_-+_XX_3	Lu	female	Adult	1	64	1	45
chrX	Amer1	95420312	95444840	-	Lu_9w_RNA_XistxC_-+_XX_2	Lu	female	Adult	1	72	1	45
chrX	Amer1	95420312	95444840	-	Lu_9w_RNA_XistxC_+y_XY_1	Lu	male	Adult	1	79	1	55
chrX	Amer1	95420312	95444840	-	Lu_9w_RNA_XistxC_+y_XY_2	Lu	male	Adult	1	65	1	55
chrX	Amer1	95420312	95444840	-	Lu_9w_RNA_XistxC_+y_XY_3	Lu	male	Adult	1	55	1	55
chrX	Amer1	95420312	95444840	-	Mu_9w_RNA_XistxC_-+_XX_1	Mu	female	Adult	1	37	1	28
chrX	Amer1	95420312	95444840	-	Mu_9w_RNA_XistxC_-+_XX_2	Mu	female	Adult	1	28	1	28
chrX	Amer1	95420312	95444840	-	Mu_9w_RNA_XistxC_-+_XX_3	Mu	female	Adult	1	56	1	28
chrX	Amer1	95420312	95444840	-	Mu_9w_RNA_XistxC_+y_XY_1	Mu	male	Adult	1	38	1	35
chrX	Amer1	95420312	95444840	-	Mu_9w_RNA_XistxC_+y_XY_2	Mu	male	Adult	1	64	1	35
chrX	Amer1	95420312	95444840	-	Mu_9w_RNA_XistxC_+y_XY_3	Mu	male	Adult	1	35	1	35
chrX	Amer1	95420312	95444840	-	Sp_9w_RNA_XistxC_-+_XX_3	Sp	female	Adult	1	36	1	36
chrX	Amer1	95420312	95444840	-	Sp_9w_RNA_XistxC_-+_XX_1	Sp	female	Adult	1	56	1	36
chrX	Amer1	95420312	95444840	-	Sp_9w_RNA_XistxC_-+_XX_2	Sp	female	Adult	1	41	1	36
chrX	Amer1	95420312	95444840	-	Sp_9w_RNA_XistxC_+y_XY_1	Sp	male	Adult	1	29	1	29
chrX	Amer1	95420312	95444840	-	Sp_9w_RNA_XistxC_+y_XY_3	Sp	male	Adult	1	32	1	29
chrX	Amer1	95420312	95444840	-	Sp_9w_RNA_XistxC_+y_XY_2	Sp	male	Adult	1	31	1	29
chrX	Ammecr1	142853473	142966728	-	Br_9w_RNA_XistxC_-+_XX_3	Br	female	Adult	1	24	1	24
chrX	Ammecr1	142853473	142966728	-	Br_9w_RNA_XistxC_-+_XX_1	Br	female	Adult	1	27	1	24
chrX	Ammecr1	142853473	142966728	-	Br_9w_RNA_XistxC_-+_XX_2	Br	female	Adult	1	29	1	24
chrX	Ammecr1	142853473	142966728	-	Br_9w_RNA_XistxC_+y_XY_2	Br	male	Adult	1	34	1	24
chrX	Ammecr1	142853473	142966728	-	Br_9w_RNA_XistxC_+y_XY_3	Br	male	Adult	1	24	1	24
chrX	Ammecr1	142853473	142966728	-	Br_9w_RNA_XistxC_+y_XY_1	Br	male	Adult	1	27	1	24
chrX	Ammecr1	142853473	142966728	-	He_9w_RNA_XistxC_-+_XX_2	He	female	Adult	1	50	1	34
chrX	Ammecr1	142853473	142966728	-	He_9w_RNA_XistxC_-+_XX_1	He	female	Adult	1	50	1	34
chrX	Ammecr1	142853473	142966728	-	He_9w_RNA_XistxC_-+_XX_3	He	female	Adult	1	34	1	34
chrX	Ammecr1	142853473	142966728	-	He_9w_RNA_XistxC_+y_XY_2	He	male	Adult	1	36	1	31
chrX	Ammecr1	142853473	142966728	-	He_9w_RNA_XistxC_+y_XY_3	He	male	Adult	1	31	1	31
chrX	Ammecr1	142853473	142966728	-	He_9w_RNA_XistxC_+y_XY_1	He	male	Adult	1	48	1	31
chrX	Ammecr1	142853473	142966728	-	Sp_9w_RNA_XistxC_-+_XX_3	Sp	female	Adult	1	32	1	29
chrX	Ammecr1	142853473	142966728	-	Sp_9w_RNA_XistxC_-+_XX_1	Sp	female	Adult	1	30	1	29
chrX	Ammecr1	142853473	142966728	-	Sp_9w_RNA_XistxC_-+_XX_2	Sp	female	Adult	1	29	1	29
chrX	Amot	145446423	145505533	-	Br_9w_RNA_XistxC_-+_XX_1	Br	female	Adult	1	146	1	146
chrX	Amot	145446423	145505533	-	Br_9w_RNA_XistxC_-+_XX_3	Br	female	Adult	1	220	1	146
chrX	Amot	145446423	145505533	-	Br_9w_RNA_XistxC_-+_XX_2	Br	female	Adult	1	199	1	146
chrX	Amot	145446423	145505533	-	Br_9w_RNA_XistxC_+y_XY_3	Br	male	Adult	1	154	1	154
chrX	Amot	145446423	145505533	-	Br_9w_RNA_XistxC_+y_XY_2	Br	male	Adult	1	205	1	154
chrX	Amot	145446423	145505533	-	Br_9w_RNA_XistxC_+y_XY_1	Br	male	Adult	1	194	1	154
chrX	Amot	145446423	145505533	-	He_9w_RNA_XistxC_-+_XX_3	He	female	Adult	0.98	43	1	38
chrX	Amot	145446423	145505533	-	He_9w_RNA_XistxC_-+_XX_1	He	female	Adult	1	38	1	38
chrX	Amot	145446423	145505533	-	He_9w_RNA_XistxC_-+_XX_2	He	female	Adult	1	50	1	38
chrX	Amot	145446423	145505533	-	He_9w_RNA_XistxC_+y_XY_3	He	male	Adult	1	55	1	33
chrX	Amot	145446423	145505533	-	He_9w_RNA_XistxC_+y_XY_2	He	male	Adult	1	53	1	33
chrX	Amot	145446423	145505533	-	He_9w_RNA_XistxC_+y_XY_1	He	male	Adult	1	33	1	33
chrX	Amot	145446423	145505533	-	Ki_9w_RNA_XistxC_-+_XX_2	Ki	female	Adult	0.99	169	1	129
chrX	Amot	145446423	145505533	-	Ki_9w_RNA_XistxC_-+_XX_3	Ki	female	Adult	1	214	1	129
chrX	Amot	145446423	145505533	-	Ki_9w_RNA_XistxC_-+_XX_1	Ki	female	Adult	1	129	1	129
chrX	Amot	145446423	145505533	-	Ki_9w_RNA_XistxC_+y_XY_1	Ki	male	Adult	1	228	1	147
chrX	Amot	145446423	145505533	-	Ki_9w_RNA_XistxC_+y_XY_3	Ki	male	Adult	1	147	1	147
chrX	Amot	145446423	145505533	-	Ki_9w_RNA_XistxC_+y_XY_2	Ki	male	Adult	1	286	1	147
chrX	Amot	145446423	145505533	-	Li_9w_RNA_XistxC_-+_XX_1	Li	female	Adult	1	33	1	33
chrX	Amot	145446423	145505533	-	Li_9w_RNA_XistxC_-+_XX_3	Li	female	Adult	1	35	1	33
chrX	Amot	145446423	145505533	-	Li_9w_RNA_XistxC_-+_XX_2	Li	female	Adult	1	35	1	33
chrX	Amot	145446423	145505533	-	Li_9w_RNA_XistxC_+y_XY_1	Li	male	Adult	0.97	30	1	30
chrX	Amot	145446423	145505533	-	Li_9w_RNA_XistxC_+y_XY_3	Li	male	Adult	1	34	1	30
chrX	Amot	145446423	145505533	-	Li_9w_RNA_XistxC_+y_XY_2	Li	male	Adult	1	31	1	30
chrX	Amot	145446423	145505533	-	Lu_9w_RNA_XistxC_-+_XX_2	Lu	female	Adult	0.98	85	1	53
chrX	Amot	145446423	145505533	-	Lu_9w_RNA_XistxC_-+_XX_3	Lu	female	Adult	1	71	1	53
chrX	Amot	145446423	145505533	-	Lu_9w_RNA_XistxC_-+_XX_1	Lu	female	Adult	1	53	1	53
chrX	Amot	145446423	145505533	-	Lu_9w_RNA_XistxC_+y_XY_3	Lu	male	Adult	1	81	1	56
chrX	Amot	145446423	145505533	-	Lu_9w_RNA_XistxC_+y_XY_2	Lu	male	Adult	1	156	1	56
chrX	Amot	145446423	145505533	-	Lu_9w_RNA_XistxC_+y_XY_1	Lu	male	Adult	1	56	1	56
chrX	Amot	145446423	145505533	-	Mu_9w_RNA_XistxC_-+_XX_2	Mu	female	Adult	1	654	1	654
chrX	Amot	145446423	145505533	-	Mu_9w_RNA_XistxC_-+_XX_1	Mu	female	Adult	1	672	1	654
chrX	Amot	145446423	145505533	-	Mu_9w_RNA_XistxC_-+_XX_3	Mu	female	Adult	1	655	1	654
chrX	Amot	145446423	145505533	-	Mu_9w_RNA_XistxC_+y_XY_3	Mu	male	Adult	1	515	1	515
chrX	Amot	145446423	145505533	-	Mu_9w_RNA_XistxC_+y_XY_2	Mu	male	Adult	1	684	1	515
chrX	Amot	145446423	145505533	-	Mu_9w_RNA_XistxC_+y_XY_1	Mu	male	Adult	0.99	569	1	515
chrX	Ap1s2	163908705	163933666	+	Br_9w_RNA_XistxC_-+_XX_1	Br	female	Adult	1	202	1	202
chrX	Ap1s2	163908705	163933666	+	Br_9w_RNA_XistxC_-+_XX_2	Br	female	Adult	1	288	1	202
chrX	Ap1s2	163908705	163933666	+	Br_9w_RNA_XistxC_-+_XX_3	Br	female	Adult	1	256	1	202
chrX	Ap1s2	163908705	163933666	+	Br_9w_RNA_XistxC_+y_XY_1	Br	male	Adult	1	310	1	226
chrX	Ap1s2	163908705	163933666	+	Br_9w_RNA_XistxC_+y_XY_3	Br	male	Adult	1	226	1	226
chrX	Ap1s2	163908705	163933666	+	Br_9w_RNA_XistxC_+y_XY_2	Br	male	Adult	1	294	1	226
chrX	Ap1s2	163908705	163933666	+	He_9w_RNA_XistxC_-+_XX_1	He	female	Adult	1	102	1	102
chrX	Ap1s2	163908705	163933666	+	He_9w_RNA_XistxC_-+_XX_2	He	female	Adult	1	120	1	102
chrX	Ap1s2	163908705	163933666	+	He_9w_RNA_XistxC_-+_XX_3	He	female	Adult	1	103	1	102
chrX	Ap1s2	163908705	163933666	+	He_9w_RNA_XistxC_+y_XY_1	He	male	Adult	1	82	1	82
chrX	Ap1s2	163908705	163933666	+	He_9w_RNA_XistxC_+y_XY_3	He	male	Adult	1	82	1	82
chrX	Ap1s2	163908705	163933666	+	He_9w_RNA_XistxC_+y_XY_2	He	male	Adult	1	107	1	82
chrX	Ap1s2	163908705	163933666	+	Ki_9w_RNA_XistxC_-+_XX_1	Ki	female	Adult	1	24	1	24
chrX	Ap1s2	163908705	163933666	+	Ki_9w_RNA_XistxC_-+_XX_3	Ki	female	Adult	1	48	1	24
chrX	Ap1s2	163908705	163933666	+	Ki_9w_RNA_XistxC_-+_XX_2	Ki	female	Adult	1	34	1	24
chrX	Ap1s2	163908705	163933666	+	Lu_9w_RNA_XistxC_-+_XX_3	Lu	female	Adult	0.99	135	0.99	135
chrX	Ap1s2	163908705	163933666	+	Lu_9w_RNA_XistxC_-+_XX_1	Lu	female	Adult	0.98	187	0.99	135
chrX	Ap1s2	163908705	163933666	+	Lu_9w_RNA_XistxC_-+_XX_2	Lu	female	Adult	1	152	0.99	135
chrX	Ap1s2	163908705	163933666	+	Lu_9w_RNA_XistxC_+y_XY_3	Lu	male	Adult	1	97	1	97
chrX	Ap1s2	163908705	163933666	+	Lu_9w_RNA_XistxC_+y_XY_2	Lu	male	Adult	1	175	1	97
chrX	Ap1s2	163908705	163933666	+	Lu_9w_RNA_XistxC_+y_XY_1	Lu	male	Adult	1	178	1	97
chrX	Ap1s2	163908705	163933666	+	Mu_9w_RNA_XistxC_-+_XX_1	Mu	female	Adult	1	78	1	76
chrX	Ap1s2	163908705	163933666	+	Mu_9w_RNA_XistxC_-+_XX_2	Mu	female	Adult	1	76	1	76
chrX	Ap1s2	163908705	163933666	+	Mu_9w_RNA_XistxC_-+_XX_3	Mu	female	Adult	1	79	1	76
chrX	Ap1s2	163908705	163933666	+	Mu_9w_RNA_XistxC_+y_XY_3	Mu	male	Adult	1	87	1	87
chrX	Ap1s2	163908705	163933666	+	Mu_9w_RNA_XistxC_+y_XY_2	Mu	male	Adult	1	91	1	87
chrX	Ap1s2	163908705	163933666	+	Mu_9w_RNA_XistxC_+y_XY_1	Mu	male	Adult	1	93	1	87
chrX	Ap1s2	163908705	163933666	+	Sp_9w_RNA_XistxC_-+_XX_3	Sp	female	Adult	1	121	1	120
chrX	Ap1s2	163908705	163933666	+	Sp_9w_RNA_XistxC_-+_XX_2	Sp	female	Adult	1	120	1	120
chrX	Ap1s2	163908705	163933666	+	Sp_9w_RNA_XistxC_-+_XX_1	Sp	female	Adult	1	207	1	120
chrX	Ap1s2	163908705	163933666	+	Sp_9w_RNA_XistxC_+y_XY_3	Sp	male	Adult	1	78	1	76
chrX	Ap1s2	163908705	163933666	+	Sp_9w_RNA_XistxC_+y_XY_2	Sp	male	Adult	1	129	1	76
chrX	Ap1s2	163908705	163933666	+	Sp_9w_RNA_XistxC_+y_XY_1	Sp	male	Adult	1	76	1	76
chrX	Apex2	150503628	150588208	-	Br_9w_RNA_XistxC_-+_XX_1	Br	female	Adult	1	177	1	175
chrX	Apex2	150503628	150588208	-	Br_9w_RNA_XistxC_-+_XX_3	Br	female	Adult	1	175	1	175
chrX	Apex2	150503628	150588208	-	Br_9w_RNA_XistxC_-+_XX_2	Br	female	Adult	1	229	1	175
chrX	Apex2	150503628	150588208	-	Br_9w_RNA_XistxC_+y_XY_1	Br	male	Adult	0.99	187	1	156
chrX	Apex2	150503628	150588208	-	Br_9w_RNA_XistxC_+y_XY_2	Br	male	Adult	1	200	1	156
chrX	Apex2	150503628	150588208	-	Br_9w_RNA_XistxC_+y_XY_3	Br	male	Adult	1	156	1	156
chrX	Apex2	150503628	150588208	-	He_9w_RNA_XistxC_-+_XX_3	He	female	Adult	1	125	1	125
chrX	Apex2	150503628	150588208	-	He_9w_RNA_XistxC_-+_XX_1	He	female	Adult	1	163	1	125
chrX	Apex2	150503628	150588208	-	He_9w_RNA_XistxC_-+_XX_2	He	female	Adult	1	191	1	125
chrX	Apex2	150503628	150588208	-	He_9w_RNA_XistxC_+y_XY_1	He	male	Adult	1	152	1	100
chrX	Apex2	150503628	150588208	-	He_9w_RNA_XistxC_+y_XY_2	He	male	Adult	1	119	1	100
chrX	Apex2	150503628	150588208	-	He_9w_RNA_XistxC_+y_XY_3	He	male	Adult	1	100	1	100
chrX	Apex2	150503628	150588208	-	Ki_9w_RNA_XistxC_-+_XX_2	Ki	female	Adult	1	179	1	132
chrX	Apex2	150503628	150588208	-	Ki_9w_RNA_XistxC_-+_XX_1	Ki	female	Adult	1	132	1	132
chrX	Apex2	150503628	150588208	-	Ki_9w_RNA_XistxC_-+_XX_3	Ki	female	Adult	1	206	1	132
chrX	Apex2	150503628	150588208	-	Ki_9w_RNA_XistxC_+y_XY_2	Ki	male	Adult	1	192	1	154
chrX	Apex2	150503628	150588208	-	Ki_9w_RNA_XistxC_+y_XY_1	Ki	male	Adult	1	187	1	154
chrX	Apex2	150503628	150588208	-	Ki_9w_RNA_XistxC_+y_XY_3	Ki	male	Adult	1	154	1	154
chrX	Apex2	150503628	150588208	-	Li_9w_RNA_XistxC_-+_XX_2	Li	female	Adult	1	92	1	75
chrX	Apex2	150503628	150588208	-	Li_9w_RNA_XistxC_-+_XX_1	Li	female	Adult	1	75	1	75
chrX	Apex2	150503628	150588208	-	Li_9w_RNA_XistxC_-+_XX_3	Li	female	Adult	0.99	75	1	75
chrX	Apex2	150503628	150588208	-	Li_9w_RNA_XistxC_+y_XY_1	Li	male	Adult	1	128	1	94
chrX	Apex2	150503628	150588208	-	Li_9w_RNA_XistxC_+y_XY_3	Li	male	Adult	1	94	1	94
chrX	Apex2	150503628	150588208	-	Li_9w_RNA_XistxC_+y_XY_2	Li	male	Adult	1	97	1	94
chrX	Apex2	150503628	150588208	-	Lu_9w_RNA_XistxC_-+_XX_2	Lu	female	Adult	1	110	1	109
chrX	Apex2	150503628	150588208	-	Lu_9w_RNA_XistxC_-+_XX_3	Lu	female	Adult	1	132	1	109
chrX	Apex2	150503628	150588208	-	Lu_9w_RNA_XistxC_-+_XX_1	Lu	female	Adult	0.98	109	1	109
chrX	Apex2	150503628	150588208	-	Lu_9w_RNA_XistxC_+y_XY_2	Lu	male	Adult	1	98	1	98
chrX	Apex2	150503628	150588208	-	Lu_9w_RNA_XistxC_+y_XY_1	Lu	male	Adult	1	167	1	98
chrX	Apex2	150503628	150588208	-	Lu_9w_RNA_XistxC_+y_XY_3	Lu	male	Adult	1	107	1	98
chrX	Apex2	150503628	150588208	-	Mu_9w_RNA_XistxC_-+_XX_2	Mu	female	Adult	1	153	1	114
chrX	Apex2	150503628	150588208	-	Mu_9w_RNA_XistxC_-+_XX_3	Mu	female	Adult	1	114	1	114
chrX	Apex2	150503628	150588208	-	Mu_9w_RNA_XistxC_-+_XX_1	Mu	female	Adult	1	120	1	114
chrX	Apex2	150503628	150588208	-	Mu_9w_RNA_XistxC_+y_XY_2	Mu	male	Adult	1	144	1	95
chrX	Apex2	150503628	150588208	-	Mu_9w_RNA_XistxC_+y_XY_1	Mu	male	Adult	1	171	1	95
chrX	Apex2	150503628	150588208	-	Mu_9w_RNA_XistxC_+y_XY_3	Mu	male	Adult	1	95	1	95
chrX	Apex2	150503628	150588208	-	Sp_9w_RNA_XistxC_-+_XX_1	Sp	female	Adult	1	192	1	168
chrX	Apex2	150503628	150588208	-	Sp_9w_RNA_XistxC_-+_XX_3	Sp	female	Adult	1	173	1	168
chrX	Apex2	150503628	150588208	-	Sp_9w_RNA_XistxC_-+_XX_2	Sp	female	Adult	1	168	1	168
chrX	Apex2	150503628	150588208	-	Sp_9w_RNA_XistxC_+y_XY_1	Sp	male	Adult	1	165	1	134
chrX	Apex2	150503628	150588208	-	Sp_9w_RNA_XistxC_+y_XY_2	Sp	male	Adult	1	134	1	134
chrX	Apex2	150503628	150588208	-	Sp_9w_RNA_XistxC_+y_XY_3	Sp	male	Adult	1	151	1	134
chrX	Apln	48025145	48034852	-	Br_9w_RNA_XistxC_-+_XX_1	Br	female	Adult	1	146	1	146
chrX	Apln	48025145	48034852	-	Br_9w_RNA_XistxC_-+_XX_2	Br	female	Adult	1	220	1	146
chrX	Apln	48025145	48034852	-	Br_9w_RNA_XistxC_-+_XX_3	Br	female	Adult	1	200	1	146
chrX	Apln	48025145	48034852	-	Br_9w_RNA_XistxC_+y_XY_3	Br	male	Adult	1	178	1	178
chrX	Apln	48025145	48034852	-	Br_9w_RNA_XistxC_+y_XY_2	Br	male	Adult	1	199	1	178
chrX	Apln	48025145	48034852	-	Br_9w_RNA_XistxC_+y_XY_1	Br	male	Adult	1	203	1	178
chrX	Apln	48025145	48034852	-	He_9w_RNA_XistxC_-+_XX_1	He	female	Adult	1	90	1	57
chrX	Apln	48025145	48034852	-	He_9w_RNA_XistxC_-+_XX_2	He	female	Adult	1	103	1	57
chrX	Apln	48025145	48034852	-	He_9w_RNA_XistxC_-+_XX_3	He	female	Adult	1	57	1	57
chrX	Apln	48025145	48034852	-	He_9w_RNA_XistxC_+y_XY_2	He	male	Adult	1	100	1	79
chrX	Apln	48025145	48034852	-	He_9w_RNA_XistxC_+y_XY_1	He	male	Adult	1	79	1	79
chrX	Apln	48025145	48034852	-	He_9w_RNA_XistxC_+y_XY_3	He	male	Adult	1	88	1	79
chrX	Apln	48025145	48034852	-	Ki_9w_RNA_XistxC_-+_XX_3	Ki	female	Adult	1	155	1	138
chrX	Apln	48025145	48034852	-	Ki_9w_RNA_XistxC_-+_XX_2	Ki	female	Adult	1	138	1	138
chrX	Apln	48025145	48034852	-	Ki_9w_RNA_XistxC_-+_XX_1	Ki	female	Adult	1	173	1	138
chrX	Apln	48025145	48034852	-	Ki_9w_RNA_XistxC_+y_XY_3	Ki	male	Adult	1	30	1	30
chrX	Apln	48025145	48034852	-	Ki_9w_RNA_XistxC_+y_XY_1	Ki	male	Adult	1	35	1	30
chrX	Apln	48025145	48034852	-	Ki_9w_RNA_XistxC_+y_XY_2	Ki	male	Adult	1	52	1	30
chrX	Apln	48025145	48034852	-	Lu_9w_RNA_XistxC_-+_XX_2	Lu	female	Adult	1	431	1	326
chrX	Apln	48025145	48034852	-	Lu_9w_RNA_XistxC_-+_XX_3	Lu	female	Adult	0.99	463	1	326
chrX	Apln	48025145	48034852	-	Lu_9w_RNA_XistxC_-+_XX_1	Lu	female	Adult	1	326	1	326
chrX	Apln	48025145	48034852	-	Lu_9w_RNA_XistxC_+y_XY_3	Lu	male	Adult	1	395	1	329
chrX	Apln	48025145	48034852	-	Lu_9w_RNA_XistxC_+y_XY_1	Lu	male	Adult	1	329	1	329
chrX	Apln	48025145	48034852	-	Lu_9w_RNA_XistxC_+y_XY_2	Lu	male	Adult	1	461	1	329
chrX	Apoo	94367010	94417093	+	Br_9w_RNA_XistxC_-+_XX_3	Br	female	Adult	1	141	1	115
chrX	Apoo	94367010	94417093	+	Br_9w_RNA_XistxC_-+_XX_1	Br	female	Adult	1	115	1	115
chrX	Apoo	94367010	94417093	+	Br_9w_RNA_XistxC_-+_XX_2	Br	female	Adult	1	140	1	115
chrX	Apoo	94367010	94417093	+	Br_9w_RNA_XistxC_+y_XY_3	Br	male	Adult	1	87	1	87
chrX	Apoo	94367010	94417093	+	Br_9w_RNA_XistxC_+y_XY_1	Br	male	Adult	1	128	1	87
chrX	Apoo	94367010	94417093	+	Br_9w_RNA_XistxC_+y_XY_2	Br	male	Adult	1	145	1	87
chrX	Apoo	94367010	94417093	+	He_9w_RNA_XistxC_-+_XX_2	He	female	Adult	1	328	1	280
chrX	Apoo	94367010	94417093	+	He_9w_RNA_XistxC_-+_XX_1	He	female	Adult	1	314	1	280
chrX	Apoo	94367010	94417093	+	He_9w_RNA_XistxC_-+_XX_3	He	female	Adult	1	280	1	280
chrX	Apoo	94367010	94417093	+	He_9w_RNA_XistxC_+y_XY_3	He	male	Adult	1	293	1	293
chrX	Apoo	94367010	94417093	+	He_9w_RNA_XistxC_+y_XY_2	He	male	Adult	1	360	1	293
chrX	Apoo	94367010	94417093	+	He_9w_RNA_XistxC_+y_XY_1	He	male	Adult	1	300	1	293
chrX	Apoo	94367010	94417093	+	Ki_9w_RNA_XistxC_-+_XX_3	Ki	female	Adult	1	228	1	166
chrX	Apoo	94367010	94417093	+	Ki_9w_RNA_XistxC_-+_XX_2	Ki	female	Adult	1	176	1	166
chrX	Apoo	94367010	94417093	+	Ki_9w_RNA_XistxC_-+_XX_1	Ki	female	Adult	1	166	1	166
chrX	Apoo	94367010	94417093	+	Ki_9w_RNA_XistxC_+y_XY_1	Ki	male	Adult	1	222	1	165
chrX	Apoo	94367010	94417093	+	Ki_9w_RNA_XistxC_+y_XY_3	Ki	male	Adult	1	165	1	165
chrX	Apoo	94367010	94417093	+	Ki_9w_RNA_XistxC_+y_XY_2	Ki	male	Adult	1	256	1	165
chrX	Apoo	94367010	94417093	+	Li_9w_RNA_XistxC_-+_XX_2	Li	female	Adult	1	78	1	56
chrX	Apoo	94367010	94417093	+	Li_9w_RNA_XistxC_-+_XX_3	Li	female	Adult	1	56	1	56
chrX	Apoo	94367010	94417093	+	Li_9w_RNA_XistxC_-+_XX_1	Li	female	Adult	1	84	1	56
chrX	Apoo	94367010	94417093	+	Li_9w_RNA_XistxC_+y_XY_2	Li	male	Adult	1	53	1	52
chrX	Apoo	94367010	94417093	+	Li_9w_RNA_XistxC_+y_XY_3	Li	male	Adult	1	56	1	52
chrX	Apoo	94367010	94417093	+	Li_9w_RNA_XistxC_+y_XY_1	Li	male	Adult	1	52	1	52
chrX	Apoo	94367010	94417093	+	Lu_9w_RNA_XistxC_-+_XX_2	Lu	female	Adult	1	44	1	42
chrX	Apoo	94367010	94417093	+	Lu_9w_RNA_XistxC_-+_XX_3	Lu	female	Adult	1	44	1	42
chrX	Apoo	94367010	94417093	+	Lu_9w_RNA_XistxC_-+_XX_1	Lu	female	Adult	1	42	1	42
chrX	Apoo	94367010	94417093	+	Lu_9w_RNA_XistxC_+y_XY_3	Lu	male	Adult	1	35	1	35
chrX	Apoo	94367010	94417093	+	Lu_9w_RNA_XistxC_+y_XY_2	Lu	male	Adult	1	45	1	35
chrX	Apoo	94367010	94417093	+	Lu_9w_RNA_XistxC_+y_XY_1	Lu	male	Adult	1	61	1	35
chrX	Apoo	94367010	94417093	+	Mu_9w_RNA_XistxC_-+_XX_1	Mu	female	Adult	1	253	1	253
chrX	Apoo	94367010	94417093	+	Mu_9w_RNA_XistxC_-+_XX_3	Mu	female	Adult	1	270	1	253
chrX	Apoo	94367010	94417093	+	Mu_9w_RNA_XistxC_-+_XX_2	Mu	female	Adult	1	306	1	253
chrX	Apoo	94367010	94417093	+	Mu_9w_RNA_XistxC_+y_XY_2	Mu	male	Adult	1	297	1	275
chrX	Apoo	94367010	94417093	+	Mu_9w_RNA_XistxC_+y_XY_3	Mu	male	Adult	1	275	1	275
chrX	Apoo	94367010	94417093	+	Mu_9w_RNA_XistxC_+y_XY_1	Mu	male	Adult	1	352	1	275
chrX	Apoo	94367010	94417093	+	Sp_9w_RNA_XistxC_-+_XX_3	Sp	female	Adult	1	48	1	28
chrX	Apoo	94367010	94417093	+	Sp_9w_RNA_XistxC_-+_XX_1	Sp	female	Adult	1	45	1	28
chrX	Apoo	94367010	94417093	+	Sp_9w_RNA_XistxC_-+_XX_2	Sp	female	Adult	1	28	1	28
chrX	Apoo	94367010	94417093	+	Sp_9w_RNA_XistxC_+y_XY_1	Sp	male	Adult	1	40	1	21
chrX	Apoo	94367010	94417093	+	Sp_9w_RNA_XistxC_+y_XY_2	Sp	male	Adult	1	29	1	21
chrX	Apoo	94367010	94417093	+	Sp_9w_RNA_XistxC_+y_XY_3	Sp	male	Adult	1	21	1	21
chrX	Ar	98148756	98323218	+	Br_9w_RNA_XistxC_-+_XX_1	Br	female	Adult	1	85	1	85
chrX	Ar	98148756	98323218	+	Br_9w_RNA_XistxC_-+_XX_3	Br	female	Adult	1	113	1	85
chrX	Ar	98148756	98323218	+	Br_9w_RNA_XistxC_-+_XX_2	Br	female	Adult	0.99	88	1	85
chrX	Ar	98148756	98323218	+	Br_9w_RNA_XistxC_+y_XY_2	Br	male	Adult	1	99	1	81
chrX	Ar	98148756	98323218	+	Br_9w_RNA_XistxC_+y_XY_3	Br	male	Adult	1	81	1	81
chrX	Ar	98148756	98323218	+	Br_9w_RNA_XistxC_+y_XY_1	Br	male	Adult	1	132	1	81
chrX	Ar	98148756	98323218	+	He_9w_RNA_XistxC_-+_XX_3	He	female	Adult	1	22	1	22
chrX	Ar	98148756	98323218	+	He_9w_RNA_XistxC_-+_XX_2	He	female	Adult	1	27	1	22
chrX	Ar	98148756	98323218	+	He_9w_RNA_XistxC_-+_XX_1	He	female	Adult	1	27	1	22
chrX	Ar	98148756	98323218	+	Ki_9w_RNA_XistxC_-+_XX_1	Ki	female	Adult	1	212	1	212
chrX	Ar	98148756	98323218	+	Ki_9w_RNA_XistxC_-+_XX_2	Ki	female	Adult	1	226	1	212
chrX	Ar	98148756	98323218	+	Ki_9w_RNA_XistxC_-+_XX_3	Ki	female	Adult	1	253	1	212
chrX	Ar	98148756	98323218	+	Ki_9w_RNA_XistxC_+y_XY_3	Ki	male	Adult	1	178	1	178
chrX	Ar	98148756	98323218	+	Ki_9w_RNA_XistxC_+y_XY_1	Ki	male	Adult	1	233	1	178
chrX	Ar	98148756	98323218	+	Ki_9w_RNA_XistxC_+y_XY_2	Ki	male	Adult	1	320	1	178
chrX	Ar	98148756	98323218	+	Li_9w_RNA_XistxC_-+_XX_1	Li	female	Adult	1	63	1	49
chrX	Ar	98148756	98323218	+	Li_9w_RNA_XistxC_-+_XX_3	Li	female	Adult	1	49	1	49
chrX	Ar	98148756	98323218	+	Li_9w_RNA_XistxC_-+_XX_2	Li	female	Adult	1	63	1	49
chrX	Ar	98148756	98323218	+	Lu_9w_RNA_XistxC_-+_XX_2	Lu	female	Adult	1	23	1	21
chrX	Ar	98148756	98323218	+	Lu_9w_RNA_XistxC_-+_XX_1	Lu	female	Adult	1	21	1	21
chrX	Ar	98148756	98323218	+	Lu_9w_RNA_XistxC_-+_XX_3	Lu	female	Adult	1	24	1	21
chrX	Ar	98148756	98323218	+	Mu_9w_RNA_XistxC_-+_XX_2	Mu	female	Adult	1	185	1	128
chrX	Ar	98148756	98323218	+	Mu_9w_RNA_XistxC_-+_XX_1	Mu	female	Adult	1	130	1	128
chrX	Ar	98148756	98323218	+	Mu_9w_RNA_XistxC_-+_XX_3	Mu	female	Adult	1	128	1	128
chrX	Ar	98148756	98323218	+	Mu_9w_RNA_XistxC_+y_XY_2	Mu	male	Adult	1	154	1	154
chrX	Ar	98148756	98323218	+	Mu_9w_RNA_XistxC_+y_XY_1	Mu	male	Adult	1	206	1	154
chrX	Ar	98148756	98323218	+	Mu_9w_RNA_XistxC_+y_XY_3	Mu	male	Adult	1	258	1	154
chrX	Araf	20797783	20860521	+	Br_9w_RNA_XistxC_-+_XX_1	Br	female	Adult	1	640	1	640
chrX	Araf	20797783	20860521	+	Br_9w_RNA_XistxC_-+_XX_2	Br	female	Adult	1	766	1	640
chrX	Araf	20797783	20860521	+	Br_9w_RNA_XistxC_-+_XX_3	Br	female	Adult	1	773	1	640
chrX	Araf	20797783	20860521	+	Br_9w_RNA_XistxC_+y_XY_2	Br	male	Adult	1	764	1	641
chrX	Araf	20797783	20860521	+	Br_9w_RNA_XistxC_+y_XY_1	Br	male	Adult	1	816	1	641
chrX	Araf	20797783	20860521	+	Br_9w_RNA_XistxC_+y_XY_3	Br	male	Adult	1	641	1	641
chrX	Araf	20797783	20860521	+	He_9w_RNA_XistxC_-+_XX_2	He	female	Adult	0.98	352	0.99	336
chrX	Araf	20797783	20860521	+	He_9w_RNA_XistxC_-+_XX_3	He	female	Adult	1	336	0.99	336
chrX	Araf	20797783	20860521	+	He_9w_RNA_XistxC_-+_XX_1	He	female	Adult	0.99	336	0.99	336
chrX	Araf	20797783	20860521	+	He_9w_RNA_XistxC_+y_XY_2	He	male	Adult	1	374	1	239
chrX	Araf	20797783	20860521	+	He_9w_RNA_XistxC_+y_XY_1	He	male	Adult	1	312	1	239
chrX	Araf	20797783	20860521	+	He_9w_RNA_XistxC_+y_XY_3	He	male	Adult	1	239	1	239
chrX	Araf	20797783	20860521	+	Ki_9w_RNA_XistxC_-+_XX_1	Ki	female	Adult	1	349	1	249
chrX	Araf	20797783	20860521	+	Ki_9w_RNA_XistxC_-+_XX_3	Ki	female	Adult	1	337	1	249
chrX	Araf	20797783	20860521	+	Ki_9w_RNA_XistxC_-+_XX_2	Ki	female	Adult	1	249	1	249
chrX	Araf	20797783	20860521	+	Ki_9w_RNA_XistxC_+y_XY_2	Ki	male	Adult	1	364	1	230
chrX	Araf	20797783	20860521	+	Ki_9w_RNA_XistxC_+y_XY_3	Ki	male	Adult	1	230	1	230
chrX	Araf	20797783	20860521	+	Ki_9w_RNA_XistxC_+y_XY_1	Ki	male	Adult	1	349	1	230
chrX	Araf	20797783	20860521	+	Li_9w_RNA_XistxC_-+_XX_3	Li	female	Adult	1	163	1	163
chrX	Araf	20797783	20860521	+	Li_9w_RNA_XistxC_-+_XX_1	Li	female	Adult	0.99	188	1	163
chrX	Araf	20797783	20860521	+	Li_9w_RNA_XistxC_-+_XX_2	Li	female	Adult	1	198	1	163
chrX	Araf	20797783	20860521	+	Li_9w_RNA_XistxC_+y_XY_1	Li	male	Adult	1	165	1	165
chrX	Araf	20797783	20860521	+	Li_9w_RNA_XistxC_+y_XY_2	Li	male	Adult	1	255	1	165
chrX	Araf	20797783	20860521	+	Li_9w_RNA_XistxC_+y_XY_3	Li	male	Adult	1	181	1	165
chrX	Araf	20797783	20860521	+	Lu_9w_RNA_XistxC_-+_XX_2	Lu	female	Adult	1	502	1	417
chrX	Araf	20797783	20860521	+	Lu_9w_RNA_XistxC_-+_XX_1	Lu	female	Adult	1	417	1	417
chrX	Araf	20797783	20860521	+	Lu_9w_RNA_XistxC_-+_XX_3	Lu	female	Adult	1	514	1	417
chrX	Araf	20797783	20860521	+	Lu_9w_RNA_XistxC_+y_XY_3	Lu	male	Adult	1	483	1	483
chrX	Araf	20797783	20860521	+	Lu_9w_RNA_XistxC_+y_XY_1	Lu	male	Adult	1	579	1	483
chrX	Araf	20797783	20860521	+	Lu_9w_RNA_XistxC_+y_XY_2	Lu	male	Adult	1	674	1	483
chrX	Araf	20797783	20860521	+	Mu_9w_RNA_XistxC_-+_XX_3	Mu	female	Adult	1	257	1	257
chrX	Araf	20797783	20860521	+	Mu_9w_RNA_XistxC_-+_XX_2	Mu	female	Adult	1	290	1	257
chrX	Araf	20797783	20860521	+	Mu_9w_RNA_XistxC_-+_XX_1	Mu	female	Adult	1	267	1	257
chrX	Araf	20797783	20860521	+	Mu_9w_RNA_XistxC_+y_XY_1	Mu	male	Adult	1	246	1	234
chrX	Araf	20797783	20860521	+	Mu_9w_RNA_XistxC_+y_XY_3	Mu	male	Adult	1	234	1	234
chrX	Araf	20797783	20860521	+	Mu_9w_RNA_XistxC_+y_XY_2	Mu	male	Adult	1	280	1	234
chrX	Araf	20797783	20860521	+	Sp_9w_RNA_XistxC_-+_XX_2	Sp	female	Adult	1	580	1	544
chrX	Araf	20797783	20860521	+	Sp_9w_RNA_XistxC_-+_XX_1	Sp	female	Adult	1	800	1	544
chrX	Araf	20797783	20860521	+	Sp_9w_RNA_XistxC_-+_XX_3	Sp	female	Adult	1	544	1	544
chrX	Araf	20797783	20860521	+	Sp_9w_RNA_XistxC_+y_XY_2	Sp	male	Adult	1	587	1	498
chrX	Araf	20797783	20860521	+	Sp_9w_RNA_XistxC_+y_XY_3	Sp	male	Adult	1	498	1	498
chrX	Araf	20797783	20860521	+	Sp_9w_RNA_XistxC_+y_XY_1	Sp	male	Adult	1	560	1	498
chrX	Arhgap36	49448358	49500250	+	Br_9w_RNA_XistxC_-+_XX_2	Br	female	Adult	1	31	1	28
chrX	Arhgap36	49448358	49500250	+	Br_9w_RNA_XistxC_-+_XX_3	Br	female	Adult	1	51	1	28
chrX	Arhgap36	49448358	49500250	+	Br_9w_RNA_XistxC_-+_XX_1	Br	female	Adult	1	28	1	28
chrX	Arhgap36	49448358	49500250	+	Br_9w_RNA_XistxC_+y_XY_2	Br	male	Adult	1	31	1	31
chrX	Arhgap36	49448358	49500250	+	Br_9w_RNA_XistxC_+y_XY_1	Br	male	Adult	1	55	1	31
chrX	Arhgap36	49448358	49500250	+	Br_9w_RNA_XistxC_+y_XY_3	Br	male	Adult	1	39	1	31
chrX	Arhgap4	73894351	73911346	-	Br_9w_RNA_XistxC_+y_XY_3	Br	male	Adult	1	34	1	33
chrX	Arhgap4	73894351	73911346	-	Br_9w_RNA_XistxC_+y_XY_2	Br	male	Adult	1	33	1	33
chrX	Arhgap4	73894351	73911346	-	Br_9w_RNA_XistxC_+y_XY_1	Br	male	Adult	1	39	1	33
chrX	Arhgap4	73894351	73911346	-	Li_9w_RNA_XistxC_-+_XX_1	Li	female	Adult	1	28	1	23
chrX	Arhgap4	73894351	73911346	-	Li_9w_RNA_XistxC_-+_XX_3	Li	female	Adult	0.91	23	1	23
chrX	Arhgap4	73894351	73911346	-	Li_9w_RNA_XistxC_-+_XX_2	Li	female	Adult	1	32	1	23
chrX	Arhgap4	73894351	73911346	-	Li_9w_RNA_XistxC_+y_XY_3	Li	male	Adult	1	28	1	26
chrX	Arhgap4	73894351	73911346	-	Li_9w_RNA_XistxC_+y_XY_1	Li	male	Adult	1	26	1	26
chrX	Arhgap4	73894351	73911346	-	Li_9w_RNA_XistxC_+y_XY_2	Li	male	Adult	1	41	1	26
chrX	Arhgap4	73894351	73911346	-	Lu_9w_RNA_XistxC_-+_XX_3	Lu	female	Adult	1	78	1	78
chrX	Arhgap4	73894351	73911346	-	Lu_9w_RNA_XistxC_-+_XX_1	Lu	female	Adult	1	84	1	78
chrX	Arhgap4	73894351	73911346	-	Lu_9w_RNA_XistxC_-+_XX_2	Lu	female	Adult	1	88	1	78
chrX	Arhgap4	73894351	73911346	-	Lu_9w_RNA_XistxC_+y_XY_3	Lu	male	Adult	1	111	1	75
chrX	Arhgap4	73894351	73911346	-	Lu_9w_RNA_XistxC_+y_XY_2	Lu	male	Adult	1	235	1	75
chrX	Arhgap4	73894351	73911346	-	Lu_9w_RNA_XistxC_+y_XY_1	Lu	male	Adult	1	75	1	75
chrX	Arhgap4	73894351	73911346	-	Sp_9w_RNA_XistxC_-+_XX_1	Sp	female	Adult	1	2180	1	1784
chrX	Arhgap4	73894351	73911346	-	Sp_9w_RNA_XistxC_-+_XX_3	Sp	female	Adult	1	1788	1	1784
chrX	Arhgap4	73894351	73911346	-	Sp_9w_RNA_XistxC_-+_XX_2	Sp	female	Adult	1	1784	1	1784
chrX	Arhgap4	73894351	73911346	-	Sp_9w_RNA_XistxC_+y_XY_2	Sp	male	Adult	1	1680	1	1581
chrX	Arhgap4	73894351	73911346	-	Sp_9w_RNA_XistxC_+y_XY_1	Sp	male	Adult	1	1658	1	1581
chrX	Arhgap4	73894351	73911346	-	Sp_9w_RNA_XistxC_+y_XY_3	Sp	male	Adult	1	1581	1	1581
chrX	Arhgap6	168795093	169304440	+	Br_9w_RNA_XistxC_-+_XX_2	Br	female	Adult	1	127	1	104
chrX	Arhgap6	168795093	169304440	+	Br_9w_RNA_XistxC_-+_XX_3	Br	female	Adult	1	115	1	104
chrX	Arhgap6	168795093	169304440	+	Br_9w_RNA_XistxC_-+_XX_1	Br	female	Adult	0.99	104	1	104
chrX	Arhgap6	168795093	169304440	+	Br_9w_RNA_XistxC_+y_XY_3	Br	male	Adult	1	142	1	130
chrX	Arhgap6	168795093	169304440	+	Br_9w_RNA_XistxC_+y_XY_1	Br	male	Adult	1	130	1	130
chrX	Arhgap6	168795093	169304440	+	Br_9w_RNA_XistxC_+y_XY_2	Br	male	Adult	1	138	1	130
chrX	Arhgap6	168795093	169304440	+	He_9w_RNA_XistxC_-+_XX_3	He	female	Adult	1	46	1	46
chrX	Arhgap6	168795093	169304440	+	He_9w_RNA_XistxC_-+_XX_2	He	female	Adult	1	60	1	46
chrX	Arhgap6	168795093	169304440	+	He_9w_RNA_XistxC_-+_XX_1	He	female	Adult	0.98	53	1	46
chrX	Arhgap6	168795093	169304440	+	He_9w_RNA_XistxC_+y_XY_1	He	male	Adult	1	39	1	39
chrX	Arhgap6	168795093	169304440	+	He_9w_RNA_XistxC_+y_XY_3	He	male	Adult	1	43	1	39
chrX	Arhgap6	168795093	169304440	+	He_9w_RNA_XistxC_+y_XY_2	He	male	Adult	1	66	1	39
chrX	Arhgap6	168795093	169304440	+	Ki_9w_RNA_XistxC_-+_XX_1	Ki	female	Adult	1	92	1	90
chrX	Arhgap6	168795093	169304440	+	Ki_9w_RNA_XistxC_-+_XX_3	Ki	female	Adult	1	90	1	90
chrX	Arhgap6	168795093	169304440	+	Ki_9w_RNA_XistxC_-+_XX_2	Ki	female	Adult	1	104	1	90
chrX	Arhgap6	168795093	169304440	+	Ki_9w_RNA_XistxC_+y_XY_1	Ki	male	Adult	1	107	1	60
chrX	Arhgap6	168795093	169304440	+	Ki_9w_RNA_XistxC_+y_XY_2	Ki	male	Adult	1	88	1	60
chrX	Arhgap6	168795093	169304440	+	Ki_9w_RNA_XistxC_+y_XY_3	Ki	male	Adult	1	60	1	60
chrX	Arhgap6	168795093	169304440	+	Li_9w_RNA_XistxC_-+_XX_2	Li	female	Adult	1	46	1	46
chrX	Arhgap6	168795093	169304440	+	Li_9w_RNA_XistxC_-+_XX_1	Li	female	Adult	1	60	1	46
chrX	Arhgap6	168795093	169304440	+	Li_9w_RNA_XistxC_-+_XX_3	Li	female	Adult	1	53	1	46
chrX	Arhgap6	168795093	169304440	+	Lu_9w_RNA_XistxC_-+_XX_3	Lu	female	Adult	1	285	1	285
chrX	Arhgap6	168795093	169304440	+	Lu_9w_RNA_XistxC_-+_XX_1	Lu	female	Adult	1	372	1	285
chrX	Arhgap6	168795093	169304440	+	Lu_9w_RNA_XistxC_-+_XX_2	Lu	female	Adult	1	325	1	285
chrX	Arhgap6	168795093	169304440	+	Lu_9w_RNA_XistxC_+y_XY_3	Lu	male	Adult	0.99	212	1	212
chrX	Arhgap6	168795093	169304440	+	Lu_9w_RNA_XistxC_+y_XY_1	Lu	male	Adult	1	306	1	212
chrX	Arhgap6	168795093	169304440	+	Lu_9w_RNA_XistxC_+y_XY_2	Lu	male	Adult	1	332	1	212
chrX	Arhgap6	168795093	169304440	+	Mu_9w_RNA_XistxC_-+_XX_2	Mu	female	Adult	1	48	1	33
chrX	Arhgap6	168795093	169304440	+	Mu_9w_RNA_XistxC_-+_XX_1	Mu	female	Adult	1	64	1	33
chrX	Arhgap6	168795093	169304440	+	Mu_9w_RNA_XistxC_-+_XX_3	Mu	female	Adult	1	33	1	33
chrX	Arhgap6	168795093	169304440	+	Mu_9w_RNA_XistxC_+y_XY_3	Mu	male	Adult	1	40	1	40
chrX	Arhgap6	168795093	169304440	+	Mu_9w_RNA_XistxC_+y_XY_2	Mu	male	Adult	1	50	1	40
chrX	Arhgap6	168795093	169304440	+	Mu_9w_RNA_XistxC_+y_XY_1	Mu	male	Adult	1	52	1	40
chrX	Arhgap6	168795093	169304440	+	Sp_9w_RNA_XistxC_-+_XX_1	Sp	female	Adult	1	204	1	127
chrX	Arhgap6	168795093	169304440	+	Sp_9w_RNA_XistxC_-+_XX_2	Sp	female	Adult	1	149	1	127
chrX	Arhgap6	168795093	169304440	+	Sp_9w_RNA_XistxC_-+_XX_3	Sp	female	Adult	1	127	1	127
chrX	Arhgap6	168795093	169304440	+	Sp_9w_RNA_XistxC_+y_XY_1	Sp	male	Adult	1	177	1	151
chrX	Arhgap6	168795093	169304440	+	Sp_9w_RNA_XistxC_+y_XY_2	Sp	male	Adult	1	151	1	151
chrX	Arhgap6	168795093	169304440	+	Sp_9w_RNA_XistxC_+y_XY_3	Sp	male	Adult	1	152	1	151
chrX	Arhgef6	57231484	57338758	-	Br_9w_RNA_XistxC_-+_XX_1	Br	female	Adult	1	97	1	97
chrX	Arhgef6	57231484	57338758	-	Br_9w_RNA_XistxC_-+_XX_2	Br	female	Adult	0.99	124	1	97
chrX	Arhgef6	57231484	57338758	-	Br_9w_RNA_XistxC_-+_XX_3	Br	female	Adult	1	99	1	97
chrX	Arhgef6	57231484	57338758	-	Br_9w_RNA_XistxC_+y_XY_2	Br	male	Adult	1	147	1	105
chrX	Arhgef6	57231484	57338758	-	Br_9w_RNA_XistxC_+y_XY_1	Br	male	Adult	1	135	1	105
chrX	Arhgef6	57231484	57338758	-	Br_9w_RNA_XistxC_+y_XY_3	Br	male	Adult	1	105	1	105
chrX	Arhgef6	57231484	57338758	-	He_9w_RNA_XistxC_-+_XX_2	He	female	Adult	1	402	1	253
chrX	Arhgef6	57231484	57338758	-	He_9w_RNA_XistxC_-+_XX_3	He	female	Adult	1	286	1	253
chrX	Arhgef6	57231484	57338758	-	He_9w_RNA_XistxC_-+_XX_1	He	female	Adult	1	253	1	253
chrX	Arhgef6	57231484	57338758	-	He_9w_RNA_XistxC_+y_XY_1	He	male	Adult	1	311	1	311
chrX	Arhgef6	57231484	57338758	-	He_9w_RNA_XistxC_+y_XY_2	He	male	Adult	1	356	1	311
chrX	Arhgef6	57231484	57338758	-	He_9w_RNA_XistxC_+y_XY_3	He	male	Adult	1	315	1	311
chrX	Arhgef6	57231484	57338758	-	Ki_9w_RNA_XistxC_-+_XX_1	Ki	female	Adult	1	56	1	36
chrX	Arhgef6	57231484	57338758	-	Ki_9w_RNA_XistxC_-+_XX_2	Ki	female	Adult	1	36	1	36
chrX	Arhgef6	57231484	57338758	-	Ki_9w_RNA_XistxC_-+_XX_3	Ki	female	Adult	1	57	1	36
chrX	Arhgef6	57231484	57338758	-	Lu_9w_RNA_XistxC_-+_XX_1	Lu	female	Adult	1	287	1	287
chrX	Arhgef6	57231484	57338758	-	Lu_9w_RNA_XistxC_-+_XX_3	Lu	female	Adult	1	304	1	287
chrX	Arhgef6	57231484	57338758	-	Lu_9w_RNA_XistxC_-+_XX_2	Lu	female	Adult	0.99	358	1	287
chrX	Arhgef6	57231484	57338758	-	Lu_9w_RNA_XistxC_+y_XY_3	Lu	male	Adult	1	318	1	284
chrX	Arhgef6	57231484	57338758	-	Lu_9w_RNA_XistxC_+y_XY_1	Lu	male	Adult	1	284	1	284
chrX	Arhgef6	57231484	57338758	-	Lu_9w_RNA_XistxC_+y_XY_2	Lu	male	Adult	1	440	1	284
chrX	Arhgef6	57231484	57338758	-	Mu_9w_RNA_XistxC_-+_XX_3	Mu	female	Adult	1	255	1	236
chrX	Arhgef6	57231484	57338758	-	Mu_9w_RNA_XistxC_-+_XX_2	Mu	female	Adult	1	289	1	236
chrX	Arhgef6	57231484	57338758	-	Mu_9w_RNA_XistxC_-+_XX_1	Mu	female	Adult	1	236	1	236
chrX	Arhgef6	57231484	57338758	-	Mu_9w_RNA_XistxC_+y_XY_1	Mu	male	Adult	1	324	1	257
chrX	Arhgef6	57231484	57338758	-	Mu_9w_RNA_XistxC_+y_XY_3	Mu	male	Adult	1	257	1	257
chrX	Arhgef6	57231484	57338758	-	Mu_9w_RNA_XistxC_+y_XY_2	Mu	male	Adult	1	279	1	257
chrX	Arhgef6	57231484	57338758	-	Sp_9w_RNA_XistxC_-+_XX_3	Sp	female	Adult	1	566	1	552
chrX	Arhgef6	57231484	57338758	-	Sp_9w_RNA_XistxC_-+_XX_2	Sp	female	Adult	1	552	1	552
chrX	Arhgef6	57231484	57338758	-	Sp_9w_RNA_XistxC_-+_XX_1	Sp	female	Adult	1	719	1	552
chrX	Arhgef6	57231484	57338758	-	Sp_9w_RNA_XistxC_+y_XY_2	Sp	male	Adult	1	588	1	488
chrX	Arhgef6	57231484	57338758	-	Sp_9w_RNA_XistxC_+y_XY_3	Sp	male	Adult	1	530	1	488
chrX	Arhgef6	57231484	57338758	-	Sp_9w_RNA_XistxC_+y_XY_1	Sp	male	Adult	1	488	1	488
chrX	Arhgef9	95048929	95196851	-	Br_9w_RNA_XistxC_-+_XX_2	Br	female	Adult	1	1474	1	1253
chrX	Arhgef9	95048929	95196851	-	Br_9w_RNA_XistxC_-+_XX_3	Br	female	Adult	1	1495	1	1253
chrX	Arhgef9	95048929	95196851	-	Br_9w_RNA_XistxC_-+_XX_1	Br	female	Adult	1	1253	1	1253
chrX	Arhgef9	95048929	95196851	-	Br_9w_RNA_XistxC_+y_XY_3	Br	male	Adult	1	1316	1	1316
chrX	Arhgef9	95048929	95196851	-	Br_9w_RNA_XistxC_+y_XY_2	Br	male	Adult	1	1472	1	1316
chrX	Arhgef9	95048929	95196851	-	Br_9w_RNA_XistxC_+y_XY_1	Br	male	Adult	1	1466	1	1316
chrX	Arhgef9	95048929	95196851	-	He_9w_RNA_XistxC_-+_XX_2	He	female	Adult	1	60	1	48
chrX	Arhgef9	95048929	95196851	-	He_9w_RNA_XistxC_-+_XX_3	He	female	Adult	1	52	1	48
chrX	Arhgef9	95048929	95196851	-	He_9w_RNA_XistxC_-+_XX_1	He	female	Adult	1	48	1	48
chrX	Arhgef9	95048929	95196851	-	He_9w_RNA_XistxC_+y_XY_1	He	male	Adult	1	53	1	47
chrX	Arhgef9	95048929	95196851	-	He_9w_RNA_XistxC_+y_XY_2	He	male	Adult	1	76	1	47
chrX	Arhgef9	95048929	95196851	-	He_9w_RNA_XistxC_+y_XY_3	He	male	Adult	1	47	1	47
chrX	Arhgef9	95048929	95196851	-	Lu_9w_RNA_XistxC_+y_XY_2	Lu	male	Adult	1	33	1	24
chrX	Arhgef9	95048929	95196851	-	Lu_9w_RNA_XistxC_+y_XY_1	Lu	male	Adult	1	24	1	24
chrX	Arhgef9	95048929	95196851	-	Lu_9w_RNA_XistxC_+y_XY_3	Lu	male	Adult	1	27	1	24
chrX	Arhgef9	95048929	95196851	-	Mu_9w_RNA_XistxC_-+_XX_1	Mu	female	Adult	1	44	1	44
chrX	Arhgef9	95048929	95196851	-	Mu_9w_RNA_XistxC_-+_XX_3	Mu	female	Adult	1	62	1	44
chrX	Arhgef9	95048929	95196851	-	Mu_9w_RNA_XistxC_-+_XX_2	Mu	female	Adult	1	52	1	44
chrX	Arhgef9	95048929	95196851	-	Mu_9w_RNA_XistxC_+y_XY_2	Mu	male	Adult	1	47	1	36
chrX	Arhgef9	95048929	95196851	-	Mu_9w_RNA_XistxC_+y_XY_3	Mu	male	Adult	1	47	1	36
chrX	Arhgef9	95048929	95196851	-	Mu_9w_RNA_XistxC_+y_XY_1	Mu	male	Adult	1	36	1	36
chrX	Armcx1	134717912	134721917	+	Br_9w_RNA_XistxC_-+_XX_2	Br	female	Adult	1	563	1	445
chrX	Armcx1	134717912	134721917	+	Br_9w_RNA_XistxC_-+_XX_1	Br	female	Adult	1	445	1	445
chrX	Armcx1	134717912	134721917	+	Br_9w_RNA_XistxC_-+_XX_3	Br	female	Adult	1	522	1	445
chrX	Armcx1	134717912	134721917	+	Br_9w_RNA_XistxC_+y_XY_2	Br	male	Adult	1	567	1	426
chrX	Armcx1	134717912	134721917	+	Br_9w_RNA_XistxC_+y_XY_3	Br	male	Adult	1	426	1	426
chrX	Armcx1	134717912	134721917	+	Br_9w_RNA_XistxC_+y_XY_1	Br	male	Adult	1	566	1	426
chrX	Armcx1	134717912	134721917	+	He_9w_RNA_XistxC_+y_XY_3	He	male	Adult	1	22	1	22
chrX	Armcx1	134717912	134721917	+	He_9w_RNA_XistxC_+y_XY_1	He	male	Adult	1	24	1	22
chrX	Armcx1	134717912	134721917	+	He_9w_RNA_XistxC_+y_XY_2	He	male	Adult	1	35	1	22
chrX	Armcx1	134717912	134721917	+	Ki_9w_RNA_XistxC_-+_XX_2	Ki	female	Adult	1	37	1	36
chrX	Armcx1	134717912	134721917	+	Ki_9w_RNA_XistxC_-+_XX_3	Ki	female	Adult	1	61	1	36
chrX	Armcx1	134717912	134721917	+	Ki_9w_RNA_XistxC_-+_XX_1	Ki	female	Adult	1	36	1	36
chrX	Armcx1	134717912	134721917	+	Ki_9w_RNA_XistxC_+y_XY_3	Ki	male	Adult	1	25	1	25
chrX	Armcx1	134717912	134721917	+	Ki_9w_RNA_XistxC_+y_XY_2	Ki	male	Adult	1	46	1	25
chrX	Armcx1	134717912	134721917	+	Ki_9w_RNA_XistxC_+y_XY_1	Ki	male	Adult	1	41	1	25
chrX	Armcx1	134717912	134721917	+	Lu_9w_RNA_XistxC_-+_XX_3	Lu	female	Adult	1	207	0.99	168
chrX	Armcx1	134717912	134721917	+	Lu_9w_RNA_XistxC_-+_XX_2	Lu	female	Adult	0.99	168	0.99	168
chrX	Armcx1	134717912	134721917	+	Lu_9w_RNA_XistxC_-+_XX_1	Lu	female	Adult	0.99	183	0.99	168
chrX	Armcx1	134717912	134721917	+	Lu_9w_RNA_XistxC_+y_XY_3	Lu	male	Adult	1	172	1	172
chrX	Armcx1	134717912	134721917	+	Lu_9w_RNA_XistxC_+y_XY_1	Lu	male	Adult	1	202	1	172
chrX	Armcx1	134717912	134721917	+	Lu_9w_RNA_XistxC_+y_XY_2	Lu	male	Adult	1	253	1	172
chrX	Armcx1	134717912	134721917	+	Sp_9w_RNA_XistxC_-+_XX_3	Sp	female	Adult	1	41	1	41
chrX	Armcx1	134717912	134721917	+	Sp_9w_RNA_XistxC_-+_XX_2	Sp	female	Adult	1	64	1	41
chrX	Armcx1	134717912	134721917	+	Sp_9w_RNA_XistxC_-+_XX_1	Sp	female	Adult	1	72	1	41
chrX	Armcx1	134717912	134721917	+	Sp_9w_RNA_XistxC_+y_XY_2	Sp	male	Adult	1	62	1	47
chrX	Armcx1	134717912	134721917	+	Sp_9w_RNA_XistxC_+y_XY_1	Sp	male	Adult	1	68	1	47
chrX	Armcx1	134717912	134721917	+	Sp_9w_RNA_XistxC_+y_XY_3	Sp	male	Adult	1	47	1	47
chrX	Armcx2	134804141	134809221	-	Br_9w_RNA_XistxC_-+_XX_3	Br	female	Adult	1	360	1	360
chrX	Armcx2	134804141	134809221	-	Br_9w_RNA_XistxC_-+_XX_1	Br	female	Adult	1	375	1	360
chrX	Armcx2	134804141	134809221	-	Br_9w_RNA_XistxC_-+_XX_2	Br	female	Adult	0.99	374	1	360
chrX	Armcx2	134804141	134809221	-	Br_9w_RNA_XistxC_+y_XY_3	Br	male	Adult	1	324	1	324
chrX	Armcx2	134804141	134809221	-	Br_9w_RNA_XistxC_+y_XY_1	Br	male	Adult	1	382	1	324
chrX	Armcx2	134804141	134809221	-	Br_9w_RNA_XistxC_+y_XY_2	Br	male	Adult	1	373	1	324
chrX	Armcx2	134804141	134809221	-	He_9w_RNA_XistxC_-+_XX_2	He	female	Adult	1	45	1	30
chrX	Armcx2	134804141	134809221	-	He_9w_RNA_XistxC_-+_XX_1	He	female	Adult	1	32	1	30
chrX	Armcx2	134804141	134809221	-	He_9w_RNA_XistxC_-+_XX_3	He	female	Adult	1	30	1	30
chrX	Armcx2	134804141	134809221	-	He_9w_RNA_XistxC_+y_XY_1	He	male	Adult	1	32	1	27
chrX	Armcx2	134804141	134809221	-	He_9w_RNA_XistxC_+y_XY_3	He	male	Adult	1	27	1	27
chrX	Armcx2	134804141	134809221	-	He_9w_RNA_XistxC_+y_XY_2	He	male	Adult	1	37	1	27
chrX	Armcx2	134804141	134809221	-	Ki_9w_RNA_XistxC_-+_XX_3	Ki	female	Adult	1	42	1	37
chrX	Armcx2	134804141	134809221	-	Ki_9w_RNA_XistxC_-+_XX_1	Ki	female	Adult	1	39	1	37
chrX	Armcx2	134804141	134809221	-	Ki_9w_RNA_XistxC_-+_XX_2	Ki	female	Adult	1	37	1	37
chrX	Armcx2	134804141	134809221	-	Ki_9w_RNA_XistxC_+y_XY_3	Ki	male	Adult	1	23	1	23
chrX	Armcx2	134804141	134809221	-	Ki_9w_RNA_XistxC_+y_XY_1	Ki	male	Adult	1	29	1	23
chrX	Armcx2	134804141	134809221	-	Ki_9w_RNA_XistxC_+y_XY_2	Ki	male	Adult	1	37	1	23
chrX	Armcx2	134804141	134809221	-	Lu_9w_RNA_XistxC_-+_XX_1	Lu	female	Adult	1	73	1	73
chrX	Armcx2	134804141	134809221	-	Lu_9w_RNA_XistxC_-+_XX_2	Lu	female	Adult	1	88	1	73
chrX	Armcx2	134804141	134809221	-	Lu_9w_RNA_XistxC_-+_XX_3	Lu	female	Adult	1	77	1	73
chrX	Armcx2	134804141	134809221	-	Lu_9w_RNA_XistxC_+y_XY_2	Lu	male	Adult	1	137	1	84
chrX	Armcx2	134804141	134809221	-	Lu_9w_RNA_XistxC_+y_XY_1	Lu	male	Adult	1	84	1	84
chrX	Armcx2	134804141	134809221	-	Lu_9w_RNA_XistxC_+y_XY_3	Lu	male	Adult	1	102	1	84
chrX	Armcx2	134804141	134809221	-	Sp_9w_RNA_XistxC_-+_XX_3	Sp	female	Adult	1	105	1	105
chrX	Armcx2	134804141	134809221	-	Sp_9w_RNA_XistxC_-+_XX_2	Sp	female	Adult	1	122	1	105
chrX	Armcx2	134804141	134809221	-	Sp_9w_RNA_XistxC_-+_XX_1	Sp	female	Adult	1	167	1	105
chrX	Armcx2	134804141	134809221	-	Sp_9w_RNA_XistxC_+y_XY_1	Sp	male	Adult	1	85	1	85
chrX	Armcx2	134804141	134809221	-	Sp_9w_RNA_XistxC_+y_XY_2	Sp	male	Adult	1	118	1	85
chrX	Armcx2	134804141	134809221	-	Sp_9w_RNA_XistxC_+y_XY_3	Sp	male	Adult	1	108	1	85
chrX	Armcx3	134756567	134761457	+	Br_9w_RNA_XistxC_-+_XX_1	Br	female	Adult	1	73	1	73
chrX	Armcx3	134756567	134761457	+	Br_9w_RNA_XistxC_-+_XX_3	Br	female	Adult	1	104	1	73
chrX	Armcx3	134756567	134761457	+	Br_9w_RNA_XistxC_-+_XX_2	Br	female	Adult	1	86	1	73
chrX	Armcx3	134756567	134761457	+	Br_9w_RNA_XistxC_+y_XY_1	Br	male	Adult	1	94	1	91
chrX	Armcx3	134756567	134761457	+	Br_9w_RNA_XistxC_+y_XY_2	Br	male	Adult	1	91	1	91
chrX	Armcx3	134756567	134761457	+	Br_9w_RNA_XistxC_+y_XY_3	Br	male	Adult	1	91	1	91
chrX	Armcx3	134756567	134761457	+	Lu_9w_RNA_XistxC_-+_XX_2	Lu	female	Adult	1	64	1	29
chrX	Armcx3	134756567	134761457	+	Lu_9w_RNA_XistxC_-+_XX_1	Lu	female	Adult	1	45	1	29
chrX	Armcx3	134756567	134761457	+	Lu_9w_RNA_XistxC_-+_XX_3	Lu	female	Adult	1	29	1	29
chrX	Armcx3	134756567	134761457	+	Lu_9w_RNA_XistxC_+y_XY_1	Lu	male	Adult	1	32	1	32
chrX	Armcx3	134756567	134761457	+	Lu_9w_RNA_XistxC_+y_XY_2	Lu	male	Adult	1	63	1	32
chrX	Armcx3	134756567	134761457	+	Lu_9w_RNA_XistxC_+y_XY_3	Lu	male	Adult	1	44	1	32
chrX	Armcx3	134756567	134761457	+	Mu_9w_RNA_XistxC_+y_XY_1	Mu	male	Adult	1	20	1	20
chrX	Armcx3	134756567	134761457	+	Mu_9w_RNA_XistxC_+y_XY_2	Mu	male	Adult	1	29	1	20
chrX	Armcx3	134756567	134761457	+	Mu_9w_RNA_XistxC_+y_XY_3	Mu	male	Adult	1	20	1	20
chrX	Armcx3	134756567	134761457	+	Sp_9w_RNA_XistxC_-+_XX_1	Sp	female	Adult	1	30	1	25
chrX	Armcx3	134756567	134761457	+	Sp_9w_RNA_XistxC_-+_XX_2	Sp	female	Adult	1	25	1	25
chrX	Armcx3	134756567	134761457	+	Sp_9w_RNA_XistxC_-+_XX_3	Sp	female	Adult	1	27	1	25
chrX	Armcx4	134685647	134697775	+	Br_9w_RNA_XistxC_-+_XX_3	Br	female	Adult	0.92	267	0.94	187
chrX	Armcx4	134685647	134697775	+	Br_9w_RNA_XistxC_-+_XX_2	Br	female	Adult	0.95	221	0.94	187
chrX	Armcx4	134685647	134697775	+	Br_9w_RNA_XistxC_-+_XX_1	Br	female	Adult	0.94	187	0.94	187
chrX	Armcx4	134685647	134697775	+	Br_9w_RNA_XistxC_+y_XY_2	Br	male	Adult	0.89	296	0.9	234
chrX	Armcx4	134685647	134697775	+	Br_9w_RNA_XistxC_+y_XY_3	Br	male	Adult	0.9	234	0.9	234
chrX	Armcx4	134685647	134697775	+	Br_9w_RNA_XistxC_+y_XY_1	Br	male	Adult	0.93	270	0.9	234
chrX	Armcx4	134685647	134697775	+	He_9w_RNA_XistxC_-+_XX_3	He	female	Adult	0.9	61	0.9	61
chrX	Armcx4	134685647	134697775	+	He_9w_RNA_XistxC_-+_XX_2	He	female	Adult	0.89	61	0.9	61
chrX	Armcx4	134685647	134697775	+	He_9w_RNA_XistxC_-+_XX_1	He	female	Adult	0.9	63	0.9	61
chrX	Armcx4	134685647	134697775	+	He_9w_RNA_XistxC_+y_XY_1	He	male	Adult	0.93	55	0.9	43
chrX	Armcx4	134685647	134697775	+	He_9w_RNA_XistxC_+y_XY_2	He	male	Adult	0.9	60	0.9	43
chrX	Armcx4	134685647	134697775	+	He_9w_RNA_XistxC_+y_XY_3	He	male	Adult	0.88	43	0.9	43
chrX	Armcx4	134685647	134697775	+	Lu_9w_RNA_XistxC_-+_XX_3	Lu	female	Adult	0.95	152	0.95	83
chrX	Armcx4	134685647	134697775	+	Lu_9w_RNA_XistxC_-+_XX_1	Lu	female	Adult	0.95	83	0.95	83
chrX	Armcx4	134685647	134697775	+	Lu_9w_RNA_XistxC_-+_XX_2	Lu	female	Adult	0.92	129	0.95	83
chrX	Armcx4	134685647	134697775	+	Lu_9w_RNA_XistxC_+y_XY_1	Lu	male	Adult	0.93	174	0.91	132
chrX	Armcx4	134685647	134697775	+	Lu_9w_RNA_XistxC_+y_XY_3	Lu	male	Adult	0.9	186	0.91	132
chrX	Armcx4	134685647	134697775	+	Lu_9w_RNA_XistxC_+y_XY_2	Lu	male	Adult	0.91	132	0.91	132
chrX	Armcx4	134685647	134697775	+	Mu_9w_RNA_XistxC_-+_XX_3	Mu	female	Adult	0.91	94	0.91	76
chrX	Armcx4	134685647	134697775	+	Mu_9w_RNA_XistxC_-+_XX_1	Mu	female	Adult	0.89	76	0.91	76
chrX	Armcx4	134685647	134697775	+	Mu_9w_RNA_XistxC_-+_XX_2	Mu	female	Adult	0.92	77	0.91	76
chrX	Armcx4	134685647	134697775	+	Mu_9w_RNA_XistxC_+y_XY_1	Mu	male	Adult	0.93	61	0.93	43
chrX	Armcx4	134685647	134697775	+	Mu_9w_RNA_XistxC_+y_XY_2	Mu	male	Adult	0.94	62	0.93	43
chrX	Armcx4	134685647	134697775	+	Mu_9w_RNA_XistxC_+y_XY_3	Mu	male	Adult	0.91	43	0.93	43
chrX	Armcx4	134685647	134697775	+	Sp_9w_RNA_XistxC_-+_XX_2	Sp	female	Adult	0.91	43	0.91	31
chrX	Armcx4	134685647	134697775	+	Sp_9w_RNA_XistxC_-+_XX_1	Sp	female	Adult	0.96	49	0.91	31
chrX	Armcx4	134685647	134697775	+	Sp_9w_RNA_XistxC_-+_XX_3	Sp	female	Adult	0.9	31	0.91	31
chrX	Armcx4	134685647	134697775	+	Sp_9w_RNA_XistxC_+y_XY_2	Sp	male	Adult	0.97	36	0.93	29
chrX	Armcx4	134685647	134697775	+	Sp_9w_RNA_XistxC_+y_XY_1	Sp	male	Adult	0.89	38	0.93	29
chrX	Armcx4	134685647	134697775	+	Sp_9w_RNA_XistxC_+y_XY_3	Sp	male	Adult	0.93	29	0.93	29
chrX	Armcx5	135742691	135747328	+	Br_9w_RNA_XistxC_-+_XX_2	Br	female	Adult	1	193	1	160
chrX	Armcx5	135742691	135747328	+	Br_9w_RNA_XistxC_-+_XX_3	Br	female	Adult	1	160	1	160
chrX	Armcx5	135742691	135747328	+	Br_9w_RNA_XistxC_-+_XX_1	Br	female	Adult	0.99	171	1	160
chrX	Armcx5	135742691	135747328	+	Br_9w_RNA_XistxC_+y_XY_3	Br	male	Adult	1	129	1	129
chrX	Armcx5	135742691	135747328	+	Br_9w_RNA_XistxC_+y_XY_1	Br	male	Adult	1	175	1	129
chrX	Armcx5	135742691	135747328	+	Br_9w_RNA_XistxC_+y_XY_2	Br	male	Adult	1	166	1	129
chrX	Armcx5	135742691	135747328	+	He_9w_RNA_XistxC_-+_XX_2	He	female	Adult	1	50	1	30
chrX	Armcx5	135742691	135747328	+	He_9w_RNA_XistxC_-+_XX_1	He	female	Adult	1	30	1	30
chrX	Armcx5	135742691	135747328	+	He_9w_RNA_XistxC_-+_XX_3	He	female	Adult	1	40	1	30
chrX	Armcx5	135742691	135747328	+	He_9w_RNA_XistxC_+y_XY_1	He	male	Adult	1	33	1	33
chrX	Armcx5	135742691	135747328	+	He_9w_RNA_XistxC_+y_XY_2	He	male	Adult	1	44	1	33
chrX	Armcx5	135742691	135747328	+	He_9w_RNA_XistxC_+y_XY_3	He	male	Adult	1	36	1	33
chrX	Armcx5	135742691	135747328	+	Ki_9w_RNA_XistxC_-+_XX_1	Ki	female	Adult	1	29	1	23
chrX	Armcx5	135742691	135747328	+	Ki_9w_RNA_XistxC_-+_XX_3	Ki	female	Adult	1	23	1	23
chrX	Armcx5	135742691	135747328	+	Ki_9w_RNA_XistxC_-+_XX_2	Ki	female	Adult	1	24	1	23
chrX	Armcx5	135742691	135747328	+	Lu_9w_RNA_XistxC_-+_XX_1	Lu	female	Adult	1	38	1	38
chrX	Armcx5	135742691	135747328	+	Lu_9w_RNA_XistxC_-+_XX_2	Lu	female	Adult	1	52	1	38
chrX	Armcx5	135742691	135747328	+	Lu_9w_RNA_XistxC_-+_XX_3	Lu	female	Adult	1	41	1	38
chrX	Armcx5	135742691	135747328	+	Lu_9w_RNA_XistxC_+y_XY_2	Lu	male	Adult	1	101	1	36
chrX	Armcx5	135742691	135747328	+	Lu_9w_RNA_XistxC_+y_XY_1	Lu	male	Adult	1	36	1	36
chrX	Armcx5	135742691	135747328	+	Lu_9w_RNA_XistxC_+y_XY_3	Lu	male	Adult	1	46	1	36
chrX	Armcx5	135742691	135747328	+	Mu_9w_RNA_XistxC_+y_XY_2	Mu	male	Adult	1	31	1	24
chrX	Armcx5	135742691	135747328	+	Mu_9w_RNA_XistxC_+y_XY_3	Mu	male	Adult	1	24	1	24
chrX	Armcx5	135742691	135747328	+	Mu_9w_RNA_XistxC_+y_XY_1	Mu	male	Adult	1	24	1	24
chrX	Armcx5	135742691	135747328	+	Sp_9w_RNA_XistxC_-+_XX_1	Sp	female	Adult	1	75	1	40
chrX	Armcx5	135742691	135747328	+	Sp_9w_RNA_XistxC_-+_XX_2	Sp	female	Adult	1	40	1	40
chrX	Armcx5	135742691	135747328	+	Sp_9w_RNA_XistxC_-+_XX_3	Sp	female	Adult	1	53	1	40
chrX	Armcx5	135742691	135747328	+	Sp_9w_RNA_XistxC_+y_XY_2	Sp	male	Adult	1	56	1	47
chrX	Armcx5	135742691	135747328	+	Sp_9w_RNA_XistxC_+y_XY_1	Sp	male	Adult	1	48	1	47
chrX	Armcx5	135742691	135747328	+	Sp_9w_RNA_XistxC_+y_XY_3	Sp	male	Adult	1	47	1	47
chrX	Arx	93286506	93298357	+	Br_9w_RNA_XistxC_-+_XX_3	Br	female	Adult	1	62	1	58
chrX	Arx	93286506	93298357	+	Br_9w_RNA_XistxC_-+_XX_2	Br	female	Adult	1	73	1	58
chrX	Arx	93286506	93298357	+	Br_9w_RNA_XistxC_-+_XX_1	Br	female	Adult	1	58	1	58
chrX	Arx	93286506	93298357	+	Br_9w_RNA_XistxC_+y_XY_1	Br	male	Adult	1	55	1	51
chrX	Arx	93286506	93298357	+	Br_9w_RNA_XistxC_+y_XY_3	Br	male	Adult	1	57	1	51
chrX	Arx	93286506	93298357	+	Br_9w_RNA_XistxC_+y_XY_2	Br	male	Adult	1	51	1	51
chrX	Arxes1	136033366	136034946	+	Br_9w_RNA_XistxC_-+_XX_3	Br	female	Adult	1	136	1	136
chrX	Arxes1	136033366	136034946	+	Br_9w_RNA_XistxC_-+_XX_1	Br	female	Adult	1	141	1	136
chrX	Arxes1	136033366	136034946	+	Br_9w_RNA_XistxC_-+_XX_2	Br	female	Adult	1	141	1	136
chrX	Arxes1	136033366	136034946	+	Br_9w_RNA_XistxC_+y_XY_1	Br	male	Adult	1	141	1	127
chrX	Arxes1	136033366	136034946	+	Br_9w_RNA_XistxC_+y_XY_3	Br	male	Adult	1	127	1	127
chrX	Arxes1	136033366	136034946	+	Br_9w_RNA_XistxC_+y_XY_2	Br	male	Adult	1	162	1	127
chrX	Arxes2	135993819	135995359	+	Br_9w_RNA_XistxC_-+_XX_2	Br	female	Adult	1	390	1	371
chrX	Arxes2	135993819	135995359	+	Br_9w_RNA_XistxC_-+_XX_1	Br	female	Adult	1	371	1	371
chrX	Arxes2	135993819	135995359	+	Br_9w_RNA_XistxC_-+_XX_3	Br	female	Adult	1	434	1	371
chrX	Arxes2	135993819	135995359	+	Br_9w_RNA_XistxC_+y_XY_1	Br	male	Adult	1	389	1	389
chrX	Arxes2	135993819	135995359	+	Br_9w_RNA_XistxC_+y_XY_3	Br	male	Adult	1	404	1	389
chrX	Arxes2	135993819	135995359	+	Br_9w_RNA_XistxC_+y_XY_2	Br	male	Adult	1	446	1	389
chrX	Arxes2	135993819	135995359	+	Lu_9w_RNA_XistxC_-+_XX_3	Lu	female	Adult	1	112	1	112
chrX	Arxes2	135993819	135995359	+	Lu_9w_RNA_XistxC_-+_XX_1	Lu	female	Adult	1	127	1	112
chrX	Arxes2	135993819	135995359	+	Lu_9w_RNA_XistxC_-+_XX_2	Lu	female	Adult	1	174	1	112
chrX	Arxes2	135993819	135995359	+	Lu_9w_RNA_XistxC_+y_XY_1	Lu	male	Adult	1	154	1	104
chrX	Arxes2	135993819	135995359	+	Lu_9w_RNA_XistxC_+y_XY_3	Lu	male	Adult	1	104	1	104
chrX	Arxes2	135993819	135995359	+	Lu_9w_RNA_XistxC_+y_XY_2	Lu	male	Adult	1	191	1	104
chrX	Asb11	164436950	164459170	+	Br_9w_RNA_XistxC_-+_XX_3	Br	female	Adult	1	41	1	31
chrX	Asb11	164436950	164459170	+	Br_9w_RNA_XistxC_-+_XX_1	Br	female	Adult	1	31	1	31
chrX	Asb11	164436950	164459170	+	Br_9w_RNA_XistxC_-+_XX_2	Br	female	Adult	1	34	1	31
chrX	Asb11	164436950	164459170	+	Br_9w_RNA_XistxC_+y_XY_2	Br	male	Adult	1	31	1	31
chrX	Asb11	164436950	164459170	+	Br_9w_RNA_XistxC_+y_XY_3	Br	male	Adult	1	38	1	31
chrX	Asb11	164436950	164459170	+	Br_9w_RNA_XistxC_+y_XY_1	Br	male	Adult	1	34	1	31
chrX	Asb11	164436950	164459170	+	He_9w_RNA_XistxC_-+_XX_1	He	female	Adult	1	870	1	870
chrX	Asb11	164436950	164459170	+	He_9w_RNA_XistxC_-+_XX_3	He	female	Adult	1	1072	1	870
chrX	Asb11	164436950	164459170	+	He_9w_RNA_XistxC_-+_XX_2	He	female	Adult	1	1062	1	870
chrX	Asb11	164436950	164459170	+	He_9w_RNA_XistxC_+y_XY_3	He	male	Adult	1	1087	1	1085
chrX	Asb11	164436950	164459170	+	He_9w_RNA_XistxC_+y_XY_2	He	male	Adult	1	1300	1	1085
chrX	Asb11	164436950	164459170	+	He_9w_RNA_XistxC_+y_XY_1	He	male	Adult	1	1085	1	1085
chrX	Asb11	164436950	164459170	+	Mu_9w_RNA_XistxC_-+_XX_1	Mu	female	Adult	0.99	1767	0.99	1281
chrX	Asb11	164436950	164459170	+	Mu_9w_RNA_XistxC_-+_XX_2	Mu	female	Adult	0.99	1450	0.99	1281
chrX	Asb11	164436950	164459170	+	Mu_9w_RNA_XistxC_-+_XX_3	Mu	female	Adult	1	1281	0.99	1281
chrX	Asb11	164436950	164459170	+	Mu_9w_RNA_XistxC_+y_XY_2	Mu	male	Adult	1	1905	1	1209
chrX	Asb11	164436950	164459170	+	Mu_9w_RNA_XistxC_+y_XY_1	Mu	male	Adult	1	1731	1	1209
chrX	Asb11	164436950	164459170	+	Mu_9w_RNA_XistxC_+y_XY_3	Mu	male	Adult	1	1209	1	1209
chrX	Asb12	95469406	95557993	-	He_9w_RNA_XistxC_-+_XX_2	He	female	Adult	1	34	1	30
chrX	Asb12	95469406	95557993	-	He_9w_RNA_XistxC_-+_XX_1	He	female	Adult	1	30	1	30
chrX	Asb12	95469406	95557993	-	He_9w_RNA_XistxC_-+_XX_3	He	female	Adult	1	30	1	30
chrX	Asb12	95469406	95557993	-	He_9w_RNA_XistxC_+y_XY_1	He	male	Adult	1	40	1	40
chrX	Asb12	95469406	95557993	-	He_9w_RNA_XistxC_+y_XY_2	He	male	Adult	1	67	1	40
chrX	Asb12	95469406	95557993	-	He_9w_RNA_XistxC_+y_XY_3	He	male	Adult	1	44	1	40
chrX	Asb12	95469406	95557993	-	Mu_9w_RNA_XistxC_-+_XX_3	Mu	female	Adult	1	157	1	153
chrX	Asb12	95469406	95557993	-	Mu_9w_RNA_XistxC_-+_XX_2	Mu	female	Adult	1	182	1	153
chrX	Asb12	95469406	95557993	-	Mu_9w_RNA_XistxC_-+_XX_1	Mu	female	Adult	1	153	1	153
chrX	Asb12	95469406	95557993	-	Mu_9w_RNA_XistxC_+y_XY_1	Mu	male	Adult	1	171	1	131
chrX	Asb12	95469406	95557993	-	Mu_9w_RNA_XistxC_+y_XY_2	Mu	male	Adult	1	203	1	131
chrX	Asb12	95469406	95557993	-	Mu_9w_RNA_XistxC_+y_XY_3	Mu	male	Adult	1	131	1	131
chrX	Asb9	164497902	164539752	+	Ki_9w_RNA_XistxC_-+_XX_2	Ki	female	Adult	1	54	1	54
chrX	Asb9	164497902	164539752	+	Ki_9w_RNA_XistxC_-+_XX_3	Ki	female	Adult	1	66	1	54
chrX	Asb9	164497902	164539752	+	Ki_9w_RNA_XistxC_-+_XX_1	Ki	female	Adult	1	57	1	54
chrX	Asb9	164497902	164539752	+	Ki_9w_RNA_XistxC_+y_XY_1	Ki	male	Adult	1	106	1	67
chrX	Asb9	164497902	164539752	+	Ki_9w_RNA_XistxC_+y_XY_2	Ki	male	Adult	1	167	1	67
chrX	Asb9	164497902	164539752	+	Ki_9w_RNA_XistxC_+y_XY_3	Ki	male	Adult	1	67	1	67
chrX	Atg4a	140953892	141164270	+	Br_9w_RNA_XistxC_-+_XX_1	Br	female	Adult	1	85	1	77
chrX	Atg4a	140953892	141164270	+	Br_9w_RNA_XistxC_-+_XX_2	Br	female	Adult	0.99	84	1	77
chrX	Atg4a	140953892	141164270	+	Br_9w_RNA_XistxC_-+_XX_3	Br	female	Adult	1	77	1	77
chrX	Atg4a	140953892	141164270	+	Br_9w_RNA_XistxC_+y_XY_2	Br	male	Adult	0.99	106	1	73
chrX	Atg4a	140953892	141164270	+	Br_9w_RNA_XistxC_+y_XY_1	Br	male	Adult	1	90	1	73
chrX	Atg4a	140953892	141164270	+	Br_9w_RNA_XistxC_+y_XY_3	Br	male	Adult	1	73	1	73
chrX	Atg4a	140953892	141164270	+	He_9w_RNA_XistxC_-+_XX_1	He	female	Adult	1	93	1	93
chrX	Atg4a	140953892	141164270	+	He_9w_RNA_XistxC_-+_XX_3	He	female	Adult	1	95	1	93
chrX	Atg4a	140953892	141164270	+	He_9w_RNA_XistxC_-+_XX_2	He	female	Adult	0.99	122	1	93
chrX	Atg4a	140953892	141164270	+	He_9w_RNA_XistxC_+y_XY_1	He	male	Adult	1	91	1	91
chrX	Atg4a	140953892	141164270	+	He_9w_RNA_XistxC_+y_XY_3	He	male	Adult	1	110	1	91
chrX	Atg4a	140953892	141164270	+	He_9w_RNA_XistxC_+y_XY_2	He	male	Adult	1	113	1	91
chrX	Atg4a	140953892	141164270	+	Ki_9w_RNA_XistxC_-+_XX_3	Ki	female	Adult	0.99	150	1	115
chrX	Atg4a	140953892	141164270	+	Ki_9w_RNA_XistxC_-+_XX_1	Ki	female	Adult	1	146	1	115
chrX	Atg4a	140953892	141164270	+	Ki_9w_RNA_XistxC_-+_XX_2	Ki	female	Adult	1	115	1	115
chrX	Atg4a	140953892	141164270	+	Ki_9w_RNA_XistxC_+y_XY_3	Ki	male	Adult	1	164	1	164
chrX	Atg4a	140953892	141164270	+	Ki_9w_RNA_XistxC_+y_XY_1	Ki	male	Adult	1	194	1	164
chrX	Atg4a	140953892	141164270	+	Ki_9w_RNA_XistxC_+y_XY_2	Ki	male	Adult	1	242	1	164
chrX	Atg4a	140953892	141164270	+	Li_9w_RNA_XistxC_-+_XX_2	Li	female	Adult	1	73	1	73
chrX	Atg4a	140953892	141164270	+	Li_9w_RNA_XistxC_-+_XX_3	Li	female	Adult	1	74	1	73
chrX	Atg4a	140953892	141164270	+	Li_9w_RNA_XistxC_-+_XX_1	Li	female	Adult	1	76	1	73
chrX	Atg4a	140953892	141164270	+	Li_9w_RNA_XistxC_+y_XY_3	Li	male	Adult	1	73	1	71
chrX	Atg4a	140953892	141164270	+	Li_9w_RNA_XistxC_+y_XY_1	Li	male	Adult	1	71	1	71
chrX	Atg4a	140953892	141164270	+	Li_9w_RNA_XistxC_+y_XY_2	Li	male	Adult	1	104	1	71
chrX	Atg4a	140953892	141164270	+	Lu_9w_RNA_XistxC_-+_XX_1	Lu	female	Adult	1	147	1	147
chrX	Atg4a	140953892	141164270	+	Lu_9w_RNA_XistxC_-+_XX_3	Lu	female	Adult	1	227	1	147
chrX	Atg4a	140953892	141164270	+	Lu_9w_RNA_XistxC_-+_XX_2	Lu	female	Adult	0.99	167	1	147
chrX	Atg4a	140953892	141164270	+	Lu_9w_RNA_XistxC_+y_XY_2	Lu	male	Adult	1	229	1	194
chrX	Atg4a	140953892	141164270	+	Lu_9w_RNA_XistxC_+y_XY_1	Lu	male	Adult	1	230	1	194
chrX	Atg4a	140953892	141164270	+	Lu_9w_RNA_XistxC_+y_XY_3	Lu	male	Adult	1	194	1	194
chrX	Atg4a	140953892	141164270	+	Mu_9w_RNA_XistxC_-+_XX_1	Mu	female	Adult	1	165	1	162
chrX	Atg4a	140953892	141164270	+	Mu_9w_RNA_XistxC_-+_XX_2	Mu	female	Adult	1	162	1	162
chrX	Atg4a	140953892	141164270	+	Mu_9w_RNA_XistxC_-+_XX_3	Mu	female	Adult	1	179	1	162
chrX	Atg4a	140953892	141164270	+	Mu_9w_RNA_XistxC_+y_XY_3	Mu	male	Adult	1	163	1	163
chrX	Atg4a	140953892	141164270	+	Mu_9w_RNA_XistxC_+y_XY_1	Mu	male	Adult	1	232	1	163
chrX	Atg4a	140953892	141164270	+	Mu_9w_RNA_XistxC_+y_XY_2	Mu	male	Adult	1	163	1	163
chrX	Atg4a	140953892	141164270	+	Sp_9w_RNA_XistxC_-+_XX_1	Sp	female	Adult	1	209	1	170
chrX	Atg4a	140953892	141164270	+	Sp_9w_RNA_XistxC_-+_XX_3	Sp	female	Adult	1	182	1	170
chrX	Atg4a	140953892	141164270	+	Sp_9w_RNA_XistxC_-+_XX_2	Sp	female	Adult	1	170	1	170
chrX	Atg4a	140953892	141164270	+	Sp_9w_RNA_XistxC_+y_XY_2	Sp	male	Adult	1	169	1	149
chrX	Atg4a	140953892	141164270	+	Sp_9w_RNA_XistxC_+y_XY_1	Sp	male	Adult	1	223	1	149
chrX	Atg4a	140953892	141164270	+	Sp_9w_RNA_XistxC_+y_XY_3	Sp	male	Adult	1	149	1	149
chrX	Atp11c	60223282	60404861	-	Br_9w_RNA_XistxC_-+_XX_1	Br	female	Adult	0.99	140	1	140
chrX	Atp11c	60223282	60404861	-	Br_9w_RNA_XistxC_-+_XX_2	Br	female	Adult	1	180	1	140
chrX	Atp11c	60223282	60404861	-	Br_9w_RNA_XistxC_-+_XX_3	Br	female	Adult	1	145	1	140
chrX	Atp11c	60223282	60404861	-	Br_9w_RNA_XistxC_+y_XY_3	Br	male	Adult	1	149	1	149
chrX	Atp11c	60223282	60404861	-	Br_9w_RNA_XistxC_+y_XY_1	Br	male	Adult	1	164	1	149
chrX	Atp11c	60223282	60404861	-	Br_9w_RNA_XistxC_+y_XY_2	Br	male	Adult	1	172	1	149
chrX	Atp11c	60223282	60404861	-	He_9w_RNA_XistxC_-+_XX_1	He	female	Adult	0.99	99	0.99	79
chrX	Atp11c	60223282	60404861	-	He_9w_RNA_XistxC_-+_XX_3	He	female	Adult	0.99	79	0.99	79
chrX	Atp11c	60223282	60404861	-	He_9w_RNA_XistxC_-+_XX_2	He	female	Adult	1	82	0.99	79
chrX	Atp11c	60223282	60404861	-	He_9w_RNA_XistxC_+y_XY_2	He	male	Adult	1	86	1	60
chrX	Atp11c	60223282	60404861	-	He_9w_RNA_XistxC_+y_XY_1	He	male	Adult	1	60	1	60
chrX	Atp11c	60223282	60404861	-	He_9w_RNA_XistxC_+y_XY_3	He	male	Adult	1	91	1	60
chrX	Atp11c	60223282	60404861	-	Ki_9w_RNA_XistxC_-+_XX_3	Ki	female	Adult	1	121	1	100
chrX	Atp11c	60223282	60404861	-	Ki_9w_RNA_XistxC_-+_XX_1	Ki	female	Adult	1	100	1	100
chrX	Atp11c	60223282	60404861	-	Ki_9w_RNA_XistxC_-+_XX_2	Ki	female	Adult	1	118	1	100
chrX	Atp11c	60223282	60404861	-	Ki_9w_RNA_XistxC_+y_XY_2	Ki	male	Adult	1	167	1	88
chrX	Atp11c	60223282	60404861	-	Ki_9w_RNA_XistxC_+y_XY_1	Ki	male	Adult	1	107	1	88
chrX	Atp11c	60223282	60404861	-	Ki_9w_RNA_XistxC_+y_XY_3	Ki	male	Adult	1	88	1	88
chrX	Atp11c	60223282	60404861	-	Li_9w_RNA_XistxC_-+_XX_1	Li	female	Adult	1	825	1	580
chrX	Atp11c	60223282	60404861	-	Li_9w_RNA_XistxC_-+_XX_3	Li	female	Adult	1	580	1	580
chrX	Atp11c	60223282	60404861	-	Li_9w_RNA_XistxC_-+_XX_2	Li	female	Adult	1	622	1	580
chrX	Atp11c	60223282	60404861	-	Li_9w_RNA_XistxC_+y_XY_1	Li	male	Adult	1	699	1	699
chrX	Atp11c	60223282	60404861	-	Li_9w_RNA_XistxC_+y_XY_3	Li	male	Adult	1	744	1	699
chrX	Atp11c	60223282	60404861	-	Li_9w_RNA_XistxC_+y_XY_2	Li	male	Adult	1	1141	1	699
chrX	Atp11c	60223282	60404861	-	Lu_9w_RNA_XistxC_-+_XX_1	Lu	female	Adult	1	232	1	199
chrX	Atp11c	60223282	60404861	-	Lu_9w_RNA_XistxC_-+_XX_2	Lu	female	Adult	1	233	1	199
chrX	Atp11c	60223282	60404861	-	Lu_9w_RNA_XistxC_-+_XX_3	Lu	female	Adult	1	199	1	199
chrX	Atp11c	60223282	60404861	-	Lu_9w_RNA_XistxC_+y_XY_3	Lu	male	Adult	1	152	1	152
chrX	Atp11c	60223282	60404861	-	Lu_9w_RNA_XistxC_+y_XY_1	Lu	male	Adult	1	178	1	152
chrX	Atp11c	60223282	60404861	-	Lu_9w_RNA_XistxC_+y_XY_2	Lu	male	Adult	1	245	1	152
chrX	Atp11c	60223282	60404861	-	Mu_9w_RNA_XistxC_-+_XX_1	Mu	female	Adult	1	23	1	20
chrX	Atp11c	60223282	60404861	-	Mu_9w_RNA_XistxC_-+_XX_2	Mu	female	Adult	1	28	1	20
chrX	Atp11c	60223282	60404861	-	Mu_9w_RNA_XistxC_-+_XX_3	Mu	female	Adult	1	20	1	20
chrX	Atp11c	60223282	60404861	-	Mu_9w_RNA_XistxC_+y_XY_3	Mu	male	Adult	1	22	1	22
chrX	Atp11c	60223282	60404861	-	Mu_9w_RNA_XistxC_+y_XY_1	Mu	male	Adult	1	22	1	22
chrX	Atp11c	60223282	60404861	-	Mu_9w_RNA_XistxC_+y_XY_2	Mu	male	Adult	1	25	1	22
chrX	Atp11c	60223282	60404861	-	Sp_9w_RNA_XistxC_-+_XX_3	Sp	female	Adult	1	170	1	170
chrX	Atp11c	60223282	60404861	-	Sp_9w_RNA_XistxC_-+_XX_1	Sp	female	Adult	1	220	1	170
chrX	Atp11c	60223282	60404861	-	Sp_9w_RNA_XistxC_-+_XX_2	Sp	female	Adult	0.99	190	1	170
chrX	Atp11c	60223282	60404861	-	Sp_9w_RNA_XistxC_+y_XY_2	Sp	male	Adult	1	153	1	153
chrX	Atp11c	60223282	60404861	-	Sp_9w_RNA_XistxC_+y_XY_1	Sp	male	Adult	1	155	1	153
chrX	Atp11c	60223282	60404861	-	Sp_9w_RNA_XistxC_+y_XY_3	Sp	male	Adult	1	169	1	153
chrX	Atp2b3	73503022	73573275	+	Br_9w_RNA_XistxC_-+_XX_1	Br	female	Adult	1	1322	1	1322
chrX	Atp2b3	73503022	73573275	+	Br_9w_RNA_XistxC_-+_XX_3	Br	female	Adult	1	1564	1	1322
chrX	Atp2b3	73503022	73573275	+	Br_9w_RNA_XistxC_-+_XX_2	Br	female	Adult	1	1516	1	1322
chrX	Atp2b3	73503022	73573275	+	Br_9w_RNA_XistxC_+y_XY_1	Br	male	Adult	1	1550	1	1386
chrX	Atp2b3	73503022	73573275	+	Br_9w_RNA_XistxC_+y_XY_2	Br	male	Adult	1	1494	1	1386
chrX	Atp2b3	73503022	73573275	+	Br_9w_RNA_XistxC_+y_XY_3	Br	male	Adult	1	1386	1	1386
chrX	Atp2b3	73503022	73573275	+	Mu_9w_RNA_XistxC_-+_XX_3	Mu	female	Adult	1	115	1	82
chrX	Atp2b3	73503022	73573275	+	Mu_9w_RNA_XistxC_-+_XX_1	Mu	female	Adult	1	82	1	82
chrX	Atp2b3	73503022	73573275	+	Mu_9w_RNA_XistxC_-+_XX_2	Mu	female	Adult	1	109	1	82
chrX	Atp2b3	73503022	73573275	+	Mu_9w_RNA_XistxC_+y_XY_1	Mu	male	Adult	1	128	1	98
chrX	Atp2b3	73503022	73573275	+	Mu_9w_RNA_XistxC_+y_XY_2	Mu	male	Adult	1	106	1	98
chrX	Atp2b3	73503022	73573275	+	Mu_9w_RNA_XistxC_+y_XY_3	Mu	male	Adult	1	98	1	98
chrX	Atp6ap1	74294906	74304721	+	Br_9w_RNA_XistxC_-+_XX_3	Br	female	Adult	1	52	1	48
chrX	Atp6ap1	74294906	74304721	+	Br_9w_RNA_XistxC_-+_XX_1	Br	female	Adult	1	48	1	48
chrX	Atp6ap1	74294906	74304721	+	Br_9w_RNA_XistxC_-+_XX_2	Br	female	Adult	1	50	1	48
chrX	Atp6ap1	74294906	74304721	+	Br_9w_RNA_XistxC_+y_XY_3	Br	male	Adult	1	58	1	58
chrX	Atp6ap1	74294906	74304721	+	Br_9w_RNA_XistxC_+y_XY_2	Br	male	Adult	1	72	1	58
chrX	Atp6ap1	74294906	74304721	+	Br_9w_RNA_XistxC_+y_XY_1	Br	male	Adult	1	64	1	58
chrX	Atp6ap1	74294906	74304721	+	Lu_9w_RNA_XistxC_-+_XX_1	Lu	female	Adult	1	25	1	25
chrX	Atp6ap1	74294906	74304721	+	Lu_9w_RNA_XistxC_-+_XX_3	Lu	female	Adult	1	27	1	25
chrX	Atp6ap1	74294906	74304721	+	Lu_9w_RNA_XistxC_-+_XX_2	Lu	female	Adult	1	37	1	25
chrX	Atp6ap1	74294906	74304721	+	Lu_9w_RNA_XistxC_+y_XY_3	Lu	male	Adult	0.97	39	1	31
chrX	Atp6ap1	74294906	74304721	+	Lu_9w_RNA_XistxC_+y_XY_2	Lu	male	Adult	1	31	1	31
chrX	Atp6ap1	74294906	74304721	+	Lu_9w_RNA_XistxC_+y_XY_1	Lu	male	Adult	1	32	1	31
chrX	Atp6ap1	74294906	74304721	+	Sp_9w_RNA_XistxC_-+_XX_3	Sp	female	Adult	1	46	1	31
chrX	Atp6ap1	74294906	74304721	+	Sp_9w_RNA_XistxC_-+_XX_2	Sp	female	Adult	1	31	1	31
chrX	Atp6ap1	74294906	74304721	+	Sp_9w_RNA_XistxC_-+_XX_1	Sp	female	Adult	1	54	1	31
chrX	Atp6ap1	74294906	74304721	+	Sp_9w_RNA_XistxC_+y_XY_1	Sp	male	Adult	1	41	1	27
chrX	Atp6ap1	74294906	74304721	+	Sp_9w_RNA_XistxC_+y_XY_2	Sp	male	Adult	1	27	1	27
chrX	Atp6ap1	74294906	74304721	+	Sp_9w_RNA_XistxC_+y_XY_3	Sp	male	Adult	1	38	1	27
chrX	Atp6ap2	12587758	12617051	+	Br_9w_RNA_XistxC_-+_XX_2	Br	female	Adult	1	899	1	793
chrX	Atp6ap2	12587758	12617051	+	Br_9w_RNA_XistxC_-+_XX_3	Br	female	Adult	1	1009	1	793
chrX	Atp6ap2	12587758	12617051	+	Br_9w_RNA_XistxC_-+_XX_1	Br	female	Adult	1	793	1	793
chrX	Atp6ap2	12587758	12617051	+	Br_9w_RNA_XistxC_+y_XY_2	Br	male	Adult	1	971	1	890
chrX	Atp6ap2	12587758	12617051	+	Br_9w_RNA_XistxC_+y_XY_3	Br	male	Adult	1	890	1	890
chrX	Atp6ap2	12587758	12617051	+	Br_9w_RNA_XistxC_+y_XY_1	Br	male	Adult	1	1061	1	890
chrX	Atp6ap2	12587758	12617051	+	He_9w_RNA_XistxC_-+_XX_2	He	female	Adult	1	125	1	69
chrX	Atp6ap2	12587758	12617051	+	He_9w_RNA_XistxC_-+_XX_3	He	female	Adult	1	69	1	69
chrX	Atp6ap2	12587758	12617051	+	He_9w_RNA_XistxC_-+_XX_1	He	female	Adult	1	93	1	69
chrX	Atp6ap2	12587758	12617051	+	He_9w_RNA_XistxC_+y_XY_1	He	male	Adult	1	66	1	66
chrX	Atp6ap2	12587758	12617051	+	He_9w_RNA_XistxC_+y_XY_3	He	male	Adult	1	100	1	66
chrX	Atp6ap2	12587758	12617051	+	He_9w_RNA_XistxC_+y_XY_2	He	male	Adult	1	104	1	66
chrX	Atp6ap2	12587758	12617051	+	Ki_9w_RNA_XistxC_-+_XX_1	Ki	female	Adult	1	392	1	392
chrX	Atp6ap2	12587758	12617051	+	Ki_9w_RNA_XistxC_-+_XX_2	Ki	female	Adult	0.99	396	1	392
chrX	Atp6ap2	12587758	12617051	+	Ki_9w_RNA_XistxC_-+_XX_3	Ki	female	Adult	1	475	1	392
chrX	Atp6ap2	12587758	12617051	+	Ki_9w_RNA_XistxC_+y_XY_1	Ki	male	Adult	1	388	1	353
chrX	Atp6ap2	12587758	12617051	+	Ki_9w_RNA_XistxC_+y_XY_3	Ki	male	Adult	1	353	1	353
chrX	Atp6ap2	12587758	12617051	+	Ki_9w_RNA_XistxC_+y_XY_2	Ki	male	Adult	1	515	1	353
chrX	Atp6ap2	12587758	12617051	+	Li_9w_RNA_XistxC_-+_XX_2	Li	female	Adult	1	130	1	130
chrX	Atp6ap2	12587758	12617051	+	Li_9w_RNA_XistxC_-+_XX_1	Li	female	Adult	1	144	1	130
chrX	Atp6ap2	12587758	12617051	+	Li_9w_RNA_XistxC_-+_XX_3	Li	female	Adult	1	147	1	130
chrX	Atp6ap2	12587758	12617051	+	Li_9w_RNA_XistxC_+y_XY_1	Li	male	Adult	1	119	1	119
chrX	Atp6ap2	12587758	12617051	+	Li_9w_RNA_XistxC_+y_XY_3	Li	male	Adult	1	147	1	119
chrX	Atp6ap2	12587758	12617051	+	Li_9w_RNA_XistxC_+y_XY_2	Li	male	Adult	1	163	1	119
chrX	Atp6ap2	12587758	12617051	+	Lu_9w_RNA_XistxC_-+_XX_1	Lu	female	Adult	1	329	1	321
chrX	Atp6ap2	12587758	12617051	+	Lu_9w_RNA_XistxC_-+_XX_3	Lu	female	Adult	1	321	1	321
chrX	Atp6ap2	12587758	12617051	+	Lu_9w_RNA_XistxC_-+_XX_2	Lu	female	Adult	1	335	1	321
chrX	Atp6ap2	12587758	12617051	+	Lu_9w_RNA_XistxC_+y_XY_3	Lu	male	Adult	1	280	1	280
chrX	Atp6ap2	12587758	12617051	+	Lu_9w_RNA_XistxC_+y_XY_2	Lu	male	Adult	1	429	1	280
chrX	Atp6ap2	12587758	12617051	+	Lu_9w_RNA_XistxC_+y_XY_1	Lu	male	Adult	1	438	1	280
chrX	Atp6ap2	12587758	12617051	+	Mu_9w_RNA_XistxC_-+_XX_3	Mu	female	Adult	1	53	1	53
chrX	Atp6ap2	12587758	12617051	+	Mu_9w_RNA_XistxC_-+_XX_1	Mu	female	Adult	1	54	1	53
chrX	Atp6ap2	12587758	12617051	+	Mu_9w_RNA_XistxC_-+_XX_2	Mu	female	Adult	1	63	1	53
chrX	Atp6ap2	12587758	12617051	+	Mu_9w_RNA_XistxC_+y_XY_3	Mu	male	Adult	1	53	1	53
chrX	Atp6ap2	12587758	12617051	+	Mu_9w_RNA_XistxC_+y_XY_2	Mu	male	Adult	1	55	1	53
chrX	Atp6ap2	12587758	12617051	+	Mu_9w_RNA_XistxC_+y_XY_1	Mu	male	Adult	1	72	1	53
chrX	Atp6ap2	12587758	12617051	+	Sp_9w_RNA_XistxC_-+_XX_3	Sp	female	Adult	1	273	1	273
chrX	Atp6ap2	12587758	12617051	+	Sp_9w_RNA_XistxC_-+_XX_2	Sp	female	Adult	1	278	1	273
chrX	Atp6ap2	12587758	12617051	+	Sp_9w_RNA_XistxC_-+_XX_1	Sp	female	Adult	1	398	1	273
chrX	Atp6ap2	12587758	12617051	+	Sp_9w_RNA_XistxC_+y_XY_2	Sp	male	Adult	1	283	1	252
chrX	Atp6ap2	12587758	12617051	+	Sp_9w_RNA_XistxC_+y_XY_1	Sp	male	Adult	1	280	1	252
chrX	Atp6ap2	12587758	12617051	+	Sp_9w_RNA_XistxC_+y_XY_3	Sp	male	Adult	1	252	1	252
chrX	Atp7a	106027223	106128160	+	Br_9w_RNA_XistxC_-+_XX_1	Br	female	Adult	1	103	1	103
chrX	Atp7a	106027223	106128160	+	Br_9w_RNA_XistxC_-+_XX_2	Br	female	Adult	0.98	114	1	103
chrX	Atp7a	106027223	106128160	+	Br_9w_RNA_XistxC_-+_XX_3	Br	female	Adult	1	117	1	103
chrX	Atp7a	106027223	106128160	+	Br_9w_RNA_XistxC_+y_XY_2	Br	male	Adult	1	100	1	85
chrX	Atp7a	106027223	106128160	+	Br_9w_RNA_XistxC_+y_XY_1	Br	male	Adult	1	118	1	85
chrX	Atp7a	106027223	106128160	+	Br_9w_RNA_XistxC_+y_XY_3	Br	male	Adult	1	85	1	85
chrX	Atp7a	106027223	106128160	+	He_9w_RNA_XistxC_-+_XX_1	He	female	Adult	0.99	84	1	67
chrX	Atp7a	106027223	106128160	+	He_9w_RNA_XistxC_-+_XX_3	He	female	Adult	1	67	1	67
chrX	Atp7a	106027223	106128160	+	He_9w_RNA_XistxC_-+_XX_2	He	female	Adult	1	104	1	67
chrX	Atp7a	106027223	106128160	+	He_9w_RNA_XistxC_+y_XY_2	He	male	Adult	1	57	1	57
chrX	Atp7a	106027223	106128160	+	He_9w_RNA_XistxC_+y_XY_1	He	male	Adult	1	61	1	57
chrX	Atp7a	106027223	106128160	+	He_9w_RNA_XistxC_+y_XY_3	He	male	Adult	1	61	1	57
chrX	Atp7a	106027223	106128160	+	Ki_9w_RNA_XistxC_-+_XX_3	Ki	female	Adult	1	244	1	189
chrX	Atp7a	106027223	106128160	+	Ki_9w_RNA_XistxC_-+_XX_2	Ki	female	Adult	1	189	1	189
chrX	Atp7a	106027223	106128160	+	Ki_9w_RNA_XistxC_-+_XX_1	Ki	female	Adult	1	196	1	189
chrX	Atp7a	106027223	106128160	+	Ki_9w_RNA_XistxC_+y_XY_3	Ki	male	Adult	1	116	1	116
chrX	Atp7a	106027223	106128160	+	Ki_9w_RNA_XistxC_+y_XY_2	Ki	male	Adult	1	206	1	116
chrX	Atp7a	106027223	106128160	+	Ki_9w_RNA_XistxC_+y_XY_1	Ki	male	Adult	1	222	1	116
chrX	Atp7a	106027223	106128160	+	Li_9w_RNA_XistxC_-+_XX_1	Li	female	Adult	1	41	1	41
chrX	Atp7a	106027223	106128160	+	Li_9w_RNA_XistxC_-+_XX_3	Li	female	Adult	1	48	1	41
chrX	Atp7a	106027223	106128160	+	Li_9w_RNA_XistxC_-+_XX_2	Li	female	Adult	1	56	1	41
chrX	Atp7a	106027223	106128160	+	Li_9w_RNA_XistxC_+y_XY_2	Li	male	Adult	1	68	1	32
chrX	Atp7a	106027223	106128160	+	Li_9w_RNA_XistxC_+y_XY_3	Li	male	Adult	1	41	1	32
chrX	Atp7a	106027223	106128160	+	Li_9w_RNA_XistxC_+y_XY_1	Li	male	Adult	0.97	32	1	32
chrX	Atp7a	106027223	106128160	+	Lu_9w_RNA_XistxC_-+_XX_1	Lu	female	Adult	0.98	378	0.99	378
chrX	Atp7a	106027223	106128160	+	Lu_9w_RNA_XistxC_-+_XX_2	Lu	female	Adult	0.99	397	0.99	378
chrX	Atp7a	106027223	106128160	+	Lu_9w_RNA_XistxC_-+_XX_3	Lu	female	Adult	1	408	0.99	378
chrX	Atp7a	106027223	106128160	+	Lu_9w_RNA_XistxC_+y_XY_2	Lu	male	Adult	1	522	1	370
chrX	Atp7a	106027223	106128160	+	Lu_9w_RNA_XistxC_+y_XY_3	Lu	male	Adult	1	370	1	370
chrX	Atp7a	106027223	106128160	+	Lu_9w_RNA_XistxC_+y_XY_1	Lu	male	Adult	1	428	1	370
chrX	Atp7a	106027223	106128160	+	Mu_9w_RNA_XistxC_-+_XX_1	Mu	female	Adult	1	87	1	71
chrX	Atp7a	106027223	106128160	+	Mu_9w_RNA_XistxC_-+_XX_2	Mu	female	Adult	1	80	1	71
chrX	Atp7a	106027223	106128160	+	Mu_9w_RNA_XistxC_-+_XX_3	Mu	female	Adult	1	71	1	71
chrX	Atp7a	106027223	106128160	+	Mu_9w_RNA_XistxC_+y_XY_2	Mu	male	Adult	1	67	1	57
chrX	Atp7a	106027223	106128160	+	Mu_9w_RNA_XistxC_+y_XY_1	Mu	male	Adult	1	69	1	57
chrX	Atp7a	106027223	106128160	+	Mu_9w_RNA_XistxC_+y_XY_3	Mu	male	Adult	1	57	1	57
chrX	Atp7a	106027223	106128160	+	Sp_9w_RNA_XistxC_-+_XX_1	Sp	female	Adult	1	253	1	178
chrX	Atp7a	106027223	106128160	+	Sp_9w_RNA_XistxC_-+_XX_3	Sp	female	Adult	0.99	178	1	178
chrX	Atp7a	106027223	106128160	+	Sp_9w_RNA_XistxC_-+_XX_2	Sp	female	Adult	1	191	1	178
chrX	Atp7a	106027223	106128160	+	Sp_9w_RNA_XistxC_+y_XY_1	Sp	male	Adult	1	181	1	155
chrX	Atp7a	106027223	106128160	+	Sp_9w_RNA_XistxC_+y_XY_3	Sp	male	Adult	1	155	1	155
chrX	Atp7a	106027223	106128160	+	Sp_9w_RNA_XistxC_+y_XY_2	Sp	male	Adult	1	199	1	155
chrX	Atrx	105797614	105929406	-	Br_9w_RNA_XistxC_-+_XX_1	Br	female	Adult	1	641	1	641
chrX	Atrx	105797614	105929406	-	Br_9w_RNA_XistxC_-+_XX_2	Br	female	Adult	1	748	1	641
chrX	Atrx	105797614	105929406	-	Br_9w_RNA_XistxC_-+_XX_3	Br	female	Adult	1	734	1	641
chrX	Atrx	105797614	105929406	-	Br_9w_RNA_XistxC_+y_XY_1	Br	male	Adult	1	774	1	632
chrX	Atrx	105797614	105929406	-	Br_9w_RNA_XistxC_+y_XY_3	Br	male	Adult	1	632	1	632
chrX	Atrx	105797614	105929406	-	Br_9w_RNA_XistxC_+y_XY_2	Br	male	Adult	1	761	1	632
chrX	Atrx	105797614	105929406	-	He_9w_RNA_XistxC_-+_XX_3	He	female	Adult	1	219	1	219
chrX	Atrx	105797614	105929406	-	He_9w_RNA_XistxC_-+_XX_1	He	female	Adult	1	235	1	219
chrX	Atrx	105797614	105929406	-	He_9w_RNA_XistxC_-+_XX_2	He	female	Adult	1	266	1	219
chrX	Atrx	105797614	105929406	-	He_9w_RNA_XistxC_+y_XY_2	He	male	Adult	1	309	1	212
chrX	Atrx	105797614	105929406	-	He_9w_RNA_XistxC_+y_XY_3	He	male	Adult	1	218	1	212
chrX	Atrx	105797614	105929406	-	He_9w_RNA_XistxC_+y_XY_1	He	male	Adult	1	212	1	212
chrX	Atrx	105797614	105929406	-	Ki_9w_RNA_XistxC_-+_XX_3	Ki	female	Adult	1	275	1	209
chrX	Atrx	105797614	105929406	-	Ki_9w_RNA_XistxC_-+_XX_2	Ki	female	Adult	1	210	1	209
chrX	Atrx	105797614	105929406	-	Ki_9w_RNA_XistxC_-+_XX_1	Ki	female	Adult	1	209	1	209
chrX	Atrx	105797614	105929406	-	Ki_9w_RNA_XistxC_+y_XY_3	Ki	male	Adult	1	154	1	154
chrX	Atrx	105797614	105929406	-	Ki_9w_RNA_XistxC_+y_XY_2	Ki	male	Adult	1	256	1	154
chrX	Atrx	105797614	105929406	-	Ki_9w_RNA_XistxC_+y_XY_1	Ki	male	Adult	1	220	1	154
chrX	Atrx	105797614	105929406	-	Li_9w_RNA_XistxC_-+_XX_1	Li	female	Adult	1	130	1	130
chrX	Atrx	105797614	105929406	-	Li_9w_RNA_XistxC_-+_XX_3	Li	female	Adult	1	140	1	130
chrX	Atrx	105797614	105929406	-	Li_9w_RNA_XistxC_-+_XX_2	Li	female	Adult	1	140	1	130
chrX	Atrx	105797614	105929406	-	Li_9w_RNA_XistxC_+y_XY_1	Li	male	Adult	1	145	1	128
chrX	Atrx	105797614	105929406	-	Li_9w_RNA_XistxC_+y_XY_2	Li	male	Adult	1	167	1	128
chrX	Atrx	105797614	105929406	-	Li_9w_RNA_XistxC_+y_XY_3	Li	male	Adult	1	128	1	128
chrX	Atrx	105797614	105929406	-	Lu_9w_RNA_XistxC_-+_XX_2	Lu	female	Adult	1	455	1	344
chrX	Atrx	105797614	105929406	-	Lu_9w_RNA_XistxC_-+_XX_1	Lu	female	Adult	1	393	1	344
chrX	Atrx	105797614	105929406	-	Lu_9w_RNA_XistxC_-+_XX_3	Lu	female	Adult	1	344	1	344
chrX	Atrx	105797614	105929406	-	Lu_9w_RNA_XistxC_+y_XY_1	Lu	male	Adult	1	367	1	367
chrX	Atrx	105797614	105929406	-	Lu_9w_RNA_XistxC_+y_XY_2	Lu	male	Adult	1	620	1	367
chrX	Atrx	105797614	105929406	-	Lu_9w_RNA_XistxC_+y_XY_3	Lu	male	Adult	1	432	1	367
chrX	Atrx	105797614	105929406	-	Mu_9w_RNA_XistxC_-+_XX_1	Mu	female	Adult	1	107	1	97
chrX	Atrx	105797614	105929406	-	Mu_9w_RNA_XistxC_-+_XX_2	Mu	female	Adult	0.99	119	1	97
chrX	Atrx	105797614	105929406	-	Mu_9w_RNA_XistxC_-+_XX_3	Mu	female	Adult	1	97	1	97
chrX	Atrx	105797614	105929406	-	Mu_9w_RNA_XistxC_+y_XY_2	Mu	male	Adult	1	120	1	114
chrX	Atrx	105797614	105929406	-	Mu_9w_RNA_XistxC_+y_XY_3	Mu	male	Adult	1	129	1	114
chrX	Atrx	105797614	105929406	-	Mu_9w_RNA_XistxC_+y_XY_1	Mu	male	Adult	1	114	1	114
chrX	Atrx	105797614	105929406	-	Sp_9w_RNA_XistxC_-+_XX_1	Sp	female	Adult	1	567	1	410
chrX	Atrx	105797614	105929406	-	Sp_9w_RNA_XistxC_-+_XX_3	Sp	female	Adult	1	410	1	410
chrX	Atrx	105797614	105929406	-	Sp_9w_RNA_XistxC_-+_XX_2	Sp	female	Adult	1	505	1	410
chrX	Atrx	105797614	105929406	-	Sp_9w_RNA_XistxC_+y_XY_3	Sp	male	Adult	1	365	1	362
chrX	Atrx	105797614	105929406	-	Sp_9w_RNA_XistxC_+y_XY_2	Sp	male	Adult	1	480	1	362
chrX	Atrx	105797614	105929406	-	Sp_9w_RNA_XistxC_+y_XY_1	Sp	male	Adult	1	362	1	362
chrX	Avpr2	73891797	73894428	+	Ki_9w_RNA_XistxC_-+_XX_2	Ki	female	Adult	0.88	75	0.88	53
chrX	Avpr2	73891797	73894428	+	Ki_9w_RNA_XistxC_-+_XX_3	Ki	female	Adult	0.81	62	0.88	53
chrX	Avpr2	73891797	73894428	+	Ki_9w_RNA_XistxC_-+_XX_1	Ki	female	Adult	0.94	53	0.88	53
chrX	Avpr2	73891797	73894428	+	Ki_9w_RNA_XistxC_+y_XY_1	Ki	male	Adult	1	56	1	41
chrX	Avpr2	73891797	73894428	+	Ki_9w_RNA_XistxC_+y_XY_3	Ki	male	Adult	1	41	1	41
chrX	Avpr2	73891797	73894428	+	Ki_9w_RNA_XistxC_+y_XY_2	Ki	male	Adult	1	86	1	41
chrX	AW822252	53696921	53716578	-	Br_9w_RNA_XistxC_-+_XX_2	Br	female	Adult	0.98	52	1	52
chrX	AW822252	53696921	53716578	-	Br_9w_RNA_XistxC_-+_XX_3	Br	female	Adult	1	72	1	52
chrX	AW822252	53696921	53716578	-	Br_9w_RNA_XistxC_-+_XX_1	Br	female	Adult	1	58	1	52
chrX	AW822252	53696921	53716578	-	Br_9w_RNA_XistxC_+y_XY_1	Br	male	Adult	1	59	1	59
chrX	AW822252	53696921	53716578	-	Br_9w_RNA_XistxC_+y_XY_3	Br	male	Adult	1	68	1	59
chrX	AW822252	53696921	53716578	-	Br_9w_RNA_XistxC_+y_XY_2	Br	male	Adult	1	73	1	59
chrX	AW822252	53696921	53716578	-	Ki_9w_RNA_XistxC_+y_XY_2	Ki	male	Adult	1	42	1	21
chrX	AW822252	53696921	53716578	-	Ki_9w_RNA_XistxC_+y_XY_1	Ki	male	Adult	1	36	1	21
chrX	AW822252	53696921	53716578	-	Ki_9w_RNA_XistxC_+y_XY_3	Ki	male	Adult	1	21	1	21
chrX	B630019K06Rik	8892352	8894964	+	Br_9w_RNA_XistxC_-+_XX_1	Br	female	Adult	1	136	1	136
chrX	B630019K06Rik	8892352	8894964	+	Br_9w_RNA_XistxC_-+_XX_2	Br	female	Adult	1	164	1	136
chrX	B630019K06Rik	8892352	8894964	+	Br_9w_RNA_XistxC_-+_XX_3	Br	female	Adult	1	136	1	136
chrX	B630019K06Rik	8892352	8894964	+	Br_9w_RNA_XistxC_+y_XY_1	Br	male	Adult	1	174	1	147
chrX	B630019K06Rik	8892352	8894964	+	Br_9w_RNA_XistxC_+y_XY_3	Br	male	Adult	1	147	1	147
chrX	B630019K06Rik	8892352	8894964	+	Br_9w_RNA_XistxC_+y_XY_2	Br	male	Adult	1	170	1	147
chrX	BC023829	70459752	70477190	-	Br_9w_RNA_XistxC_-+_XX_1	Br	female	Adult	1	65	1	65
chrX	BC023829	70459752	70477190	-	Br_9w_RNA_XistxC_-+_XX_3	Br	female	Adult	1	107	1	65
chrX	BC023829	70459752	70477190	-	Br_9w_RNA_XistxC_-+_XX_2	Br	female	Adult	1	99	1	65
chrX	BC023829	70459752	70477190	-	Br_9w_RNA_XistxC_+y_XY_3	Br	male	Adult	1	99	1	86
chrX	BC023829	70459752	70477190	-	Br_9w_RNA_XistxC_+y_XY_2	Br	male	Adult	1	110	1	86
chrX	BC023829	70459752	70477190	-	Br_9w_RNA_XistxC_+y_XY_1	Br	male	Adult	1	86	1	86
chrX	BC023829	70459752	70477190	-	He_9w_RNA_XistxC_-+_XX_2	He	female	Adult	1	46	1	34
chrX	BC023829	70459752	70477190	-	He_9w_RNA_XistxC_-+_XX_1	He	female	Adult	1	34	1	34
chrX	BC023829	70459752	70477190	-	He_9w_RNA_XistxC_-+_XX_3	He	female	Adult	1	40	1	34
chrX	BC023829	70459752	70477190	-	He_9w_RNA_XistxC_+y_XY_2	He	male	Adult	1	52	1	43
chrX	BC023829	70459752	70477190	-	He_9w_RNA_XistxC_+y_XY_1	He	male	Adult	1	49	1	43
chrX	BC023829	70459752	70477190	-	He_9w_RNA_XistxC_+y_XY_3	He	male	Adult	1	43	1	43
chrX	BC023829	70459752	70477190	-	Ki_9w_RNA_XistxC_-+_XX_3	Ki	female	Adult	1	74	1	59
chrX	BC023829	70459752	70477190	-	Ki_9w_RNA_XistxC_-+_XX_2	Ki	female	Adult	1	59	1	59
chrX	BC023829	70459752	70477190	-	Ki_9w_RNA_XistxC_-+_XX_1	Ki	female	Adult	1	78	1	59
chrX	BC023829	70459752	70477190	-	Ki_9w_RNA_XistxC_+y_XY_2	Ki	male	Adult	1	80	1	56
chrX	BC023829	70459752	70477190	-	Ki_9w_RNA_XistxC_+y_XY_3	Ki	male	Adult	1	56	1	56
chrX	BC023829	70459752	70477190	-	Ki_9w_RNA_XistxC_+y_XY_1	Ki	male	Adult	1	59	1	56
chrX	BC023829	70459752	70477190	-	Li_9w_RNA_XistxC_-+_XX_2	Li	female	Adult	1	80	1	66
chrX	BC023829	70459752	70477190	-	Li_9w_RNA_XistxC_-+_XX_3	Li	female	Adult	1	72	1	66
chrX	BC023829	70459752	70477190	-	Li_9w_RNA_XistxC_-+_XX_1	Li	female	Adult	1	66	1	66
chrX	BC023829	70459752	70477190	-	Li_9w_RNA_XistxC_+y_XY_3	Li	male	Adult	1	25	1	25
chrX	BC023829	70459752	70477190	-	Li_9w_RNA_XistxC_+y_XY_1	Li	male	Adult	1	29	1	25
chrX	BC023829	70459752	70477190	-	Li_9w_RNA_XistxC_+y_XY_2	Li	male	Adult	1	42	1	25
chrX	BC023829	70459752	70477190	-	Lu_9w_RNA_XistxC_-+_XX_3	Lu	female	Adult	1	89	1	72
chrX	BC023829	70459752	70477190	-	Lu_9w_RNA_XistxC_-+_XX_2	Lu	female	Adult	1	83	1	72
chrX	BC023829	70459752	70477190	-	Lu_9w_RNA_XistxC_-+_XX_1	Lu	female	Adult	1	72	1	72
chrX	BC023829	70459752	70477190	-	Lu_9w_RNA_XistxC_+y_XY_3	Lu	male	Adult	1	74	1	74
chrX	BC023829	70459752	70477190	-	Lu_9w_RNA_XistxC_+y_XY_1	Lu	male	Adult	1	85	1	74
chrX	BC023829	70459752	70477190	-	Lu_9w_RNA_XistxC_+y_XY_2	Lu	male	Adult	1	103	1	74
chrX	BC023829	70459752	70477190	-	Mu_9w_RNA_XistxC_-+_XX_2	Mu	female	Adult	1	78	1	60
chrX	BC023829	70459752	70477190	-	Mu_9w_RNA_XistxC_-+_XX_3	Mu	female	Adult	1	86	1	60
chrX	BC023829	70459752	70477190	-	Mu_9w_RNA_XistxC_-+_XX_1	Mu	female	Adult	1	60	1	60
chrX	BC023829	70459752	70477190	-	Mu_9w_RNA_XistxC_+y_XY_2	Mu	male	Adult	1	74	1	71
chrX	BC023829	70459752	70477190	-	Mu_9w_RNA_XistxC_+y_XY_3	Mu	male	Adult	1	75	1	71
chrX	BC023829	70459752	70477190	-	Mu_9w_RNA_XistxC_+y_XY_1	Mu	male	Adult	1	71	1	71
chrX	BC023829	70459752	70477190	-	Sp_9w_RNA_XistxC_-+_XX_3	Sp	female	Adult	1	82	1	72
chrX	BC023829	70459752	70477190	-	Sp_9w_RNA_XistxC_-+_XX_1	Sp	female	Adult	1	97	1	72
chrX	BC023829	70459752	70477190	-	Sp_9w_RNA_XistxC_-+_XX_2	Sp	female	Adult	1	72	1	72
chrX	BC023829	70459752	70477190	-	Sp_9w_RNA_XistxC_+y_XY_2	Sp	male	Adult	1	63	1	52
chrX	BC023829	70459752	70477190	-	Sp_9w_RNA_XistxC_+y_XY_1	Sp	male	Adult	1	85	1	52
chrX	BC023829	70459752	70477190	-	Sp_9w_RNA_XistxC_+y_XY_3	Sp	male	Adult	1	52	1	52
chrX	BC065397	136742956	136803364	+	Br_9w_RNA_XistxC_-+_XX_3	Br	female	Adult	1	77	1	56
chrX	BC065397	136742956	136803364	+	Br_9w_RNA_XistxC_-+_XX_2	Br	female	Adult	1	88	1	56
chrX	BC065397	136742956	136803364	+	Br_9w_RNA_XistxC_-+_XX_1	Br	female	Adult	1	56	1	56
chrX	BC065397	136742956	136803364	+	Br_9w_RNA_XistxC_+y_XY_2	Br	male	Adult	1	81	1	60
chrX	BC065397	136742956	136803364	+	Br_9w_RNA_XistxC_+y_XY_3	Br	male	Adult	1	60	1	60
chrX	BC065397	136742956	136803364	+	Br_9w_RNA_XistxC_+y_XY_1	Br	male	Adult	0.99	74	1	60
chrX	BC065397	136742956	136803364	+	He_9w_RNA_XistxC_-+_XX_3	He	female	Adult	1	38	1	33
chrX	BC065397	136742956	136803364	+	He_9w_RNA_XistxC_-+_XX_2	He	female	Adult	1	41	1	33
chrX	BC065397	136742956	136803364	+	He_9w_RNA_XistxC_-+_XX_1	He	female	Adult	0.94	33	1	33
chrX	BC065397	136742956	136803364	+	He_9w_RNA_XistxC_+y_XY_2	He	male	Adult	1	54	1	34
chrX	BC065397	136742956	136803364	+	He_9w_RNA_XistxC_+y_XY_1	He	male	Adult	1	34	1	34
chrX	BC065397	136742956	136803364	+	He_9w_RNA_XistxC_+y_XY_3	He	male	Adult	1	35	1	34
chrX	BC065397	136742956	136803364	+	Ki_9w_RNA_XistxC_-+_XX_1	Ki	female	Adult	1	42	1	42
chrX	BC065397	136742956	136803364	+	Ki_9w_RNA_XistxC_-+_XX_3	Ki	female	Adult	1	64	1	42
chrX	BC065397	136742956	136803364	+	Ki_9w_RNA_XistxC_-+_XX_2	Ki	female	Adult	1	75	1	42
chrX	BC065397	136742956	136803364	+	Ki_9w_RNA_XistxC_+y_XY_3	Ki	male	Adult	1	41	1	41
chrX	BC065397	136742956	136803364	+	Ki_9w_RNA_XistxC_+y_XY_1	Ki	male	Adult	1	69	1	41
chrX	BC065397	136742956	136803364	+	Ki_9w_RNA_XistxC_+y_XY_2	Ki	male	Adult	1	67	1	41
chrX	BC065397	136742956	136803364	+	Li_9w_RNA_XistxC_-+_XX_1	Li	female	Adult	1	27	1	27
chrX	BC065397	136742956	136803364	+	Li_9w_RNA_XistxC_-+_XX_3	Li	female	Adult	1	33	1	27
chrX	BC065397	136742956	136803364	+	Li_9w_RNA_XistxC_-+_XX_2	Li	female	Adult	1	45	1	27
chrX	BC065397	136742956	136803364	+	Li_9w_RNA_XistxC_+y_XY_1	Li	male	Adult	1	26	1	26
chrX	BC065397	136742956	136803364	+	Li_9w_RNA_XistxC_+y_XY_2	Li	male	Adult	1	33	1	26
chrX	BC065397	136742956	136803364	+	Li_9w_RNA_XistxC_+y_XY_3	Li	male	Adult	1	28	1	26
chrX	BC065397	136742956	136803364	+	Lu_9w_RNA_XistxC_-+_XX_1	Lu	female	Adult	1	48	1	48
chrX	BC065397	136742956	136803364	+	Lu_9w_RNA_XistxC_-+_XX_2	Lu	female	Adult	1	85	1	48
chrX	BC065397	136742956	136803364	+	Lu_9w_RNA_XistxC_-+_XX_3	Lu	female	Adult	1	49	1	48
chrX	BC065397	136742956	136803364	+	Lu_9w_RNA_XistxC_+y_XY_3	Lu	male	Adult	1	38	1	38
chrX	BC065397	136742956	136803364	+	Lu_9w_RNA_XistxC_+y_XY_2	Lu	male	Adult	1	77	1	38
chrX	BC065397	136742956	136803364	+	Lu_9w_RNA_XistxC_+y_XY_1	Lu	male	Adult	0.99	69	1	38
chrX	BC065397	136742956	136803364	+	Sp_9w_RNA_XistxC_-+_XX_3	Sp	female	Adult	1	141	1	141
chrX	BC065397	136742956	136803364	+	Sp_9w_RNA_XistxC_-+_XX_2	Sp	female	Adult	1	158	1	141
chrX	BC065397	136742956	136803364	+	Sp_9w_RNA_XistxC_-+_XX_1	Sp	female	Adult	1	161	1	141
chrX	BC065397	136742956	136803364	+	Sp_9w_RNA_XistxC_+y_XY_3	Sp	male	Adult	0.98	111	1	107
chrX	BC065397	136742956	136803364	+	Sp_9w_RNA_XistxC_+y_XY_1	Sp	male	Adult	1	147	1	107
chrX	BC065397	136742956	136803364	+	Sp_9w_RNA_XistxC_+y_XY_2	Sp	male	Adult	1	107	1	107
chrX	Bcap31	73686177	73717815	-	Br_9w_RNA_XistxC_-+_XX_3	Br	female	Adult	1	340	1	313
chrX	Bcap31	73686177	73717815	-	Br_9w_RNA_XistxC_-+_XX_1	Br	female	Adult	1	313	1	313
chrX	Bcap31	73686177	73717815	-	Br_9w_RNA_XistxC_-+_XX_2	Br	female	Adult	1	359	1	313
chrX	Bcap31	73686177	73717815	-	Br_9w_RNA_XistxC_+y_XY_3	Br	male	Adult	1	312	1	312
chrX	Bcap31	73686177	73717815	-	Br_9w_RNA_XistxC_+y_XY_1	Br	male	Adult	1	415	1	312
chrX	Bcap31	73686177	73717815	-	Br_9w_RNA_XistxC_+y_XY_2	Br	male	Adult	1	353	1	312
chrX	Bcap31	73686177	73717815	-	He_9w_RNA_XistxC_-+_XX_2	He	female	Adult	1	322	1	219
chrX	Bcap31	73686177	73717815	-	He_9w_RNA_XistxC_-+_XX_3	He	female	Adult	1	219	1	219
chrX	Bcap31	73686177	73717815	-	He_9w_RNA_XistxC_-+_XX_1	He	female	Adult	1	238	1	219
chrX	Bcap31	73686177	73717815	-	He_9w_RNA_XistxC_+y_XY_1	He	male	Adult	1	218	1	218
chrX	Bcap31	73686177	73717815	-	He_9w_RNA_XistxC_+y_XY_3	He	male	Adult	1	229	1	218
chrX	Bcap31	73686177	73717815	-	He_9w_RNA_XistxC_+y_XY_2	He	male	Adult	1	316	1	218
chrX	Bcap31	73686177	73717815	-	Ki_9w_RNA_XistxC_-+_XX_2	Ki	female	Adult	1	578	1	578
chrX	Bcap31	73686177	73717815	-	Ki_9w_RNA_XistxC_-+_XX_3	Ki	female	Adult	1	716	1	578
chrX	Bcap31	73686177	73717815	-	Ki_9w_RNA_XistxC_-+_XX_1	Ki	female	Adult	1	646	1	578
chrX	Bcap31	73686177	73717815	-	Ki_9w_RNA_XistxC_+y_XY_1	Ki	male	Adult	1	880	1	676
chrX	Bcap31	73686177	73717815	-	Ki_9w_RNA_XistxC_+y_XY_3	Ki	male	Adult	1	676	1	676
chrX	Bcap31	73686177	73717815	-	Ki_9w_RNA_XistxC_+y_XY_2	Ki	male	Adult	1	924	1	676
chrX	Bcap31	73686177	73717815	-	Li_9w_RNA_XistxC_-+_XX_3	Li	female	Adult	1	780	1	689
chrX	Bcap31	73686177	73717815	-	Li_9w_RNA_XistxC_-+_XX_1	Li	female	Adult	1	689	1	689
chrX	Bcap31	73686177	73717815	-	Li_9w_RNA_XistxC_-+_XX_2	Li	female	Adult	1	804	1	689
chrX	Bcap31	73686177	73717815	-	Li_9w_RNA_XistxC_+y_XY_1	Li	male	Adult	1	591	1	591
chrX	Bcap31	73686177	73717815	-	Li_9w_RNA_XistxC_+y_XY_3	Li	male	Adult	1	657	1	591
chrX	Bcap31	73686177	73717815	-	Li_9w_RNA_XistxC_+y_XY_2	Li	male	Adult	1	856	1	591
chrX	Bcap31	73686177	73717815	-	Lu_9w_RNA_XistxC_-+_XX_2	Lu	female	Adult	0.99	967	1	771
chrX	Bcap31	73686177	73717815	-	Lu_9w_RNA_XistxC_-+_XX_1	Lu	female	Adult	1	771	1	771
chrX	Bcap31	73686177	73717815	-	Lu_9w_RNA_XistxC_-+_XX_3	Lu	female	Adult	1	892	1	771
chrX	Bcap31	73686177	73717815	-	Lu_9w_RNA_XistxC_+y_XY_1	Lu	male	Adult	1	1117	1	874
chrX	Bcap31	73686177	73717815	-	Lu_9w_RNA_XistxC_+y_XY_3	Lu	male	Adult	1	874	1	874
chrX	Bcap31	73686177	73717815	-	Lu_9w_RNA_XistxC_+y_XY_2	Lu	male	Adult	1	961	1	874
chrX	Bcap31	73686177	73717815	-	Mu_9w_RNA_XistxC_-+_XX_2	Mu	female	Adult	1	225	1	190
chrX	Bcap31	73686177	73717815	-	Mu_9w_RNA_XistxC_-+_XX_3	Mu	female	Adult	1	190	1	190
chrX	Bcap31	73686177	73717815	-	Mu_9w_RNA_XistxC_-+_XX_1	Mu	female	Adult	0.99	196	1	190
chrX	Bcap31	73686177	73717815	-	Mu_9w_RNA_XistxC_+y_XY_2	Mu	male	Adult	1	191	1	165
chrX	Bcap31	73686177	73717815	-	Mu_9w_RNA_XistxC_+y_XY_1	Mu	male	Adult	1	171	1	165
chrX	Bcap31	73686177	73717815	-	Mu_9w_RNA_XistxC_+y_XY_3	Mu	male	Adult	1	165	1	165
chrX	Bcap31	73686177	73717815	-	Sp_9w_RNA_XistxC_-+_XX_2	Sp	female	Adult	1	803	1	803
chrX	Bcap31	73686177	73717815	-	Sp_9w_RNA_XistxC_-+_XX_3	Sp	female	Adult	1	826	1	803
chrX	Bcap31	73686177	73717815	-	Sp_9w_RNA_XistxC_-+_XX_1	Sp	female	Adult	1	1033	1	803
chrX	Bcap31	73686177	73717815	-	Sp_9w_RNA_XistxC_+y_XY_3	Sp	male	Adult	1	715	1	715
chrX	Bcap31	73686177	73717815	-	Sp_9w_RNA_XistxC_+y_XY_1	Sp	male	Adult	1	892	1	715
chrX	Bcap31	73686177	73717815	-	Sp_9w_RNA_XistxC_+y_XY_2	Sp	male	Adult	1	793	1	715
chrX	Bcor	12036736	12160528	-	Br_9w_RNA_XistxC_-+_XX_2	Br	female	Adult	1	172	1	143
chrX	Bcor	12036736	12160528	-	Br_9w_RNA_XistxC_-+_XX_3	Br	female	Adult	1	162	1	143
chrX	Bcor	12036736	12160528	-	Br_9w_RNA_XistxC_-+_XX_1	Br	female	Adult	1	143	1	143
chrX	Bcor	12036736	12160528	-	Br_9w_RNA_XistxC_+y_XY_1	Br	male	Adult	1	156	1	137
chrX	Bcor	12036736	12160528	-	Br_9w_RNA_XistxC_+y_XY_3	Br	male	Adult	1	137	1	137
chrX	Bcor	12036736	12160528	-	Br_9w_RNA_XistxC_+y_XY_2	Br	male	Adult	1	225	1	137
chrX	Bcor	12036736	12160528	-	He_9w_RNA_XistxC_-+_XX_3	He	female	Adult	1	100	0.99	100
chrX	Bcor	12036736	12160528	-	He_9w_RNA_XistxC_-+_XX_1	He	female	Adult	0.99	119	0.99	100
chrX	Bcor	12036736	12160528	-	He_9w_RNA_XistxC_-+_XX_2	He	female	Adult	0.98	182	0.99	100
chrX	Bcor	12036736	12160528	-	He_9w_RNA_XistxC_+y_XY_2	He	male	Adult	1	161	1	103
chrX	Bcor	12036736	12160528	-	He_9w_RNA_XistxC_+y_XY_3	He	male	Adult	1	132	1	103
chrX	Bcor	12036736	12160528	-	He_9w_RNA_XistxC_+y_XY_1	He	male	Adult	1	103	1	103
chrX	Bcor	12036736	12160528	-	Ki_9w_RNA_XistxC_-+_XX_3	Ki	female	Adult	1	75	1	50
chrX	Bcor	12036736	12160528	-	Ki_9w_RNA_XistxC_-+_XX_2	Ki	female	Adult	1	50	1	50
chrX	Bcor	12036736	12160528	-	Ki_9w_RNA_XistxC_-+_XX_1	Ki	female	Adult	1	73	1	50
chrX	Bcor	12036736	12160528	-	Ki_9w_RNA_XistxC_+y_XY_3	Ki	male	Adult	1	43	1	43
chrX	Bcor	12036736	12160528	-	Ki_9w_RNA_XistxC_+y_XY_2	Ki	male	Adult	1	72	1	43
chrX	Bcor	12036736	12160528	-	Ki_9w_RNA_XistxC_+y_XY_1	Ki	male	Adult	1	63	1	43
chrX	Bcor	12036736	12160528	-	Li_9w_RNA_XistxC_-+_XX_2	Li	female	Adult	1	90	1	50
chrX	Bcor	12036736	12160528	-	Li_9w_RNA_XistxC_-+_XX_1	Li	female	Adult	1	50	1	50
chrX	Bcor	12036736	12160528	-	Li_9w_RNA_XistxC_-+_XX_3	Li	female	Adult	1	75	1	50
chrX	Bcor	12036736	12160528	-	Li_9w_RNA_XistxC_+y_XY_3	Li	male	Adult	1	32	1	27
chrX	Bcor	12036736	12160528	-	Li_9w_RNA_XistxC_+y_XY_1	Li	male	Adult	1	27	1	27
chrX	Bcor	12036736	12160528	-	Li_9w_RNA_XistxC_+y_XY_2	Li	male	Adult	1	65	1	27
chrX	Bcor	12036736	12160528	-	Lu_9w_RNA_XistxC_-+_XX_1	Lu	female	Adult	1	184	1	160
chrX	Bcor	12036736	12160528	-	Lu_9w_RNA_XistxC_-+_XX_2	Lu	female	Adult	1	171	1	160
chrX	Bcor	12036736	12160528	-	Lu_9w_RNA_XistxC_-+_XX_3	Lu	female	Adult	1	160	1	160
chrX	Bcor	12036736	12160528	-	Lu_9w_RNA_XistxC_+y_XY_2	Lu	male	Adult	1	227	1	95
chrX	Bcor	12036736	12160528	-	Lu_9w_RNA_XistxC_+y_XY_1	Lu	male	Adult	1	95	1	95
chrX	Bcor	12036736	12160528	-	Lu_9w_RNA_XistxC_+y_XY_3	Lu	male	Adult	1	174	1	95
chrX	Bcor	12036736	12160528	-	Mu_9w_RNA_XistxC_-+_XX_3	Mu	female	Adult	1	52	0.99	52
chrX	Bcor	12036736	12160528	-	Mu_9w_RNA_XistxC_-+_XX_2	Mu	female	Adult	0.99	74	0.99	52
chrX	Bcor	12036736	12160528	-	Mu_9w_RNA_XistxC_-+_XX_1	Mu	female	Adult	0.99	72	0.99	52
chrX	Bcor	12036736	12160528	-	Mu_9w_RNA_XistxC_+y_XY_1	Mu	male	Adult	1	73	1	49
chrX	Bcor	12036736	12160528	-	Mu_9w_RNA_XistxC_+y_XY_3	Mu	male	Adult	1	49	1	49
chrX	Bcor	12036736	12160528	-	Mu_9w_RNA_XistxC_+y_XY_2	Mu	male	Adult	1	81	1	49
chrX	Bcor	12036736	12160528	-	Sp_9w_RNA_XistxC_-+_XX_3	Sp	female	Adult	1	247	1	210
chrX	Bcor	12036736	12160528	-	Sp_9w_RNA_XistxC_-+_XX_2	Sp	female	Adult	1	210	1	210
chrX	Bcor	12036736	12160528	-	Sp_9w_RNA_XistxC_-+_XX_1	Sp	female	Adult	1	296	1	210
chrX	Bcor	12036736	12160528	-	Sp_9w_RNA_XistxC_+y_XY_3	Sp	male	Adult	1	192	1	192
chrX	Bcor	12036736	12160528	-	Sp_9w_RNA_XistxC_+y_XY_1	Sp	male	Adult	1	236	1	192
chrX	Bcor	12036736	12160528	-	Sp_9w_RNA_XistxC_+y_XY_2	Sp	male	Adult	1	252	1	192
chrX	Bcorl1	48341357	48408068	+	Br_9w_RNA_XistxC_-+_XX_1	Br	female	Adult	1	66	1	66
chrX	Bcorl1	48341357	48408068	+	Br_9w_RNA_XistxC_-+_XX_3	Br	female	Adult	1	77	1	66
chrX	Bcorl1	48341357	48408068	+	Br_9w_RNA_XistxC_-+_XX_2	Br	female	Adult	0.99	94	1	66
chrX	Bcorl1	48341357	48408068	+	Br_9w_RNA_XistxC_+y_XY_2	Br	male	Adult	1	75	1	67
chrX	Bcorl1	48341357	48408068	+	Br_9w_RNA_XistxC_+y_XY_3	Br	male	Adult	1	67	1	67
chrX	Bcorl1	48341357	48408068	+	Br_9w_RNA_XistxC_+y_XY_1	Br	male	Adult	1	75	1	67
chrX	Bcorl1	48341357	48408068	+	Ki_9w_RNA_XistxC_-+_XX_2	Ki	female	Adult	1	26	1	26
chrX	Bcorl1	48341357	48408068	+	Ki_9w_RNA_XistxC_-+_XX_3	Ki	female	Adult	1	28	1	26
chrX	Bcorl1	48341357	48408068	+	Ki_9w_RNA_XistxC_-+_XX_1	Ki	female	Adult	1	41	1	26
chrX	Bcorl1	48341357	48408068	+	Ki_9w_RNA_XistxC_+y_XY_2	Ki	male	Adult	1	40	1	33
chrX	Bcorl1	48341357	48408068	+	Ki_9w_RNA_XistxC_+y_XY_1	Ki	male	Adult	1	33	1	33
chrX	Bcorl1	48341357	48408068	+	Ki_9w_RNA_XistxC_+y_XY_3	Ki	male	Adult	1	33	1	33
chrX	Bcorl1	48341357	48408068	+	Lu_9w_RNA_XistxC_-+_XX_3	Lu	female	Adult	0.96	56	0.96	51
chrX	Bcorl1	48341357	48408068	+	Lu_9w_RNA_XistxC_-+_XX_2	Lu	female	Adult	0.92	51	0.96	51
chrX	Bcorl1	48341357	48408068	+	Lu_9w_RNA_XistxC_-+_XX_1	Lu	female	Adult	1	65	0.96	51
chrX	Bcorl1	48341357	48408068	+	Lu_9w_RNA_XistxC_+y_XY_3	Lu	male	Adult	1	47	1	47
chrX	Bcorl1	48341357	48408068	+	Lu_9w_RNA_XistxC_+y_XY_1	Lu	male	Adult	1	83	1	47
chrX	Bcorl1	48341357	48408068	+	Lu_9w_RNA_XistxC_+y_XY_2	Lu	male	Adult	1	53	1	47
chrX	Bcorl1	48341357	48408068	+	Mu_9w_RNA_XistxC_-+_XX_1	Mu	female	Adult	1	22	0.95	21
chrX	Bcorl1	48341357	48408068	+	Mu_9w_RNA_XistxC_-+_XX_2	Mu	female	Adult	0.88	32	0.95	21
chrX	Bcorl1	48341357	48408068	+	Mu_9w_RNA_XistxC_-+_XX_3	Mu	female	Adult	0.95	21	0.95	21
chrX	Bcorl1	48341357	48408068	+	Sp_9w_RNA_XistxC_-+_XX_1	Sp	female	Adult	1	26	1	21
chrX	Bcorl1	48341357	48408068	+	Sp_9w_RNA_XistxC_-+_XX_3	Sp	female	Adult	0.97	36	1	21
chrX	Bcorl1	48341357	48408068	+	Sp_9w_RNA_XistxC_-+_XX_2	Sp	female	Adult	1	21	1	21
chrX	Bcorl1	48341357	48408068	+	Sp_9w_RNA_XistxC_+y_XY_2	Sp	male	Adult	1	27	1	27
chrX	Bcorl1	48341357	48408068	+	Sp_9w_RNA_XistxC_+y_XY_1	Sp	male	Adult	1	51	1	27
chrX	Bcorl1	48341357	48408068	+	Sp_9w_RNA_XistxC_+y_XY_3	Sp	male	Adult	1	29	1	27
chrX	Bex1	136213971	136215513	-	Br_9w_RNA_XistxC_-+_XX_3	Br	female	Adult	1	75	1	75
chrX	Bex1	136213971	136215513	-	Br_9w_RNA_XistxC_-+_XX_1	Br	female	Adult	1	81	1	75
chrX	Bex1	136213971	136215513	-	Br_9w_RNA_XistxC_-+_XX_2	Br	female	Adult	1	77	1	75
chrX	Bex1	136213971	136215513	-	Br_9w_RNA_XistxC_+y_XY_1	Br	male	Adult	0.99	101	0.99	66
chrX	Bex1	136213971	136215513	-	Br_9w_RNA_XistxC_+y_XY_3	Br	male	Adult	1	66	0.99	66
chrX	Bex1	136213971	136215513	-	Br_9w_RNA_XistxC_+y_XY_2	Br	male	Adult	0.97	74	0.99	66
chrX	Bex2	136066564	136068236	-	Br_9w_RNA_XistxC_-+_XX_1	Br	female	Adult	1	465	1	465
chrX	Bex2	136066564	136068236	-	Br_9w_RNA_XistxC_-+_XX_3	Br	female	Adult	1	521	1	465
chrX	Bex2	136066564	136068236	-	Br_9w_RNA_XistxC_-+_XX_2	Br	female	Adult	1	598	1	465
chrX	Bex2	136066564	136068236	-	Br_9w_RNA_XistxC_+y_XY_3	Br	male	Adult	1	543	1	543
chrX	Bex2	136066564	136068236	-	Br_9w_RNA_XistxC_+y_XY_2	Br	male	Adult	1	638	1	543
chrX	Bex2	136066564	136068236	-	Br_9w_RNA_XistxC_+y_XY_1	Br	male	Adult	1	592	1	543
chrX	Bex2	136066564	136068236	-	Lu_9w_RNA_XistxC_-+_XX_2	Lu	female	Adult	1	82	1	59
chrX	Bex2	136066564	136068236	-	Lu_9w_RNA_XistxC_-+_XX_1	Lu	female	Adult	1	86	1	59
chrX	Bex2	136066564	136068236	-	Lu_9w_RNA_XistxC_-+_XX_3	Lu	female	Adult	1	59	1	59
chrX	Bex2	136066564	136068236	-	Lu_9w_RNA_XistxC_+y_XY_1	Lu	male	Adult	1	100	1	96
chrX	Bex2	136066564	136068236	-	Lu_9w_RNA_XistxC_+y_XY_3	Lu	male	Adult	1	103	1	96
chrX	Bex2	136066564	136068236	-	Lu_9w_RNA_XistxC_+y_XY_2	Lu	male	Adult	1	96	1	96
chrX	Bex4	136139044	136140439	+	Br_9w_RNA_XistxC_-+_XX_1	Br	female	Adult	1	35	1	33
chrX	Bex4	136139044	136140439	+	Br_9w_RNA_XistxC_-+_XX_2	Br	female	Adult	1	55	1	33
chrX	Bex4	136139044	136140439	+	Br_9w_RNA_XistxC_-+_XX_3	Br	female	Adult	1	33	1	33
chrX	Bex4	136139044	136140439	+	Br_9w_RNA_XistxC_+y_XY_1	Br	male	Adult	1	53	1	29
chrX	Bex4	136139044	136140439	+	Br_9w_RNA_XistxC_+y_XY_2	Br	male	Adult	1	47	1	29
chrX	Bex4	136139044	136140439	+	Br_9w_RNA_XistxC_+y_XY_3	Br	male	Adult	1	29	1	29
chrX	Bex4	136139044	136140439	+	Ki_9w_RNA_XistxC_-+_XX_1	Ki	female	Adult	1	26	1	25
chrX	Bex4	136139044	136140439	+	Ki_9w_RNA_XistxC_-+_XX_3	Ki	female	Adult	1	25	1	25
chrX	Bex4	136139044	136140439	+	Ki_9w_RNA_XistxC_-+_XX_2	Ki	female	Adult	1	38	1	25
chrX	Bex4	136139044	136140439	+	Lu_9w_RNA_XistxC_-+_XX_1	Lu	female	Adult	1	119	1	90
chrX	Bex4	136139044	136140439	+	Lu_9w_RNA_XistxC_-+_XX_3	Lu	female	Adult	1	90	1	90
chrX	Bex4	136139044	136140439	+	Lu_9w_RNA_XistxC_-+_XX_2	Lu	female	Adult	1	98	1	90
chrX	Bex4	136139044	136140439	+	Lu_9w_RNA_XistxC_+y_XY_2	Lu	male	Adult	1	133	1	111
chrX	Bex4	136139044	136140439	+	Lu_9w_RNA_XistxC_+y_XY_1	Lu	male	Adult	1	157	1	111
chrX	Bex4	136139044	136140439	+	Lu_9w_RNA_XistxC_+y_XY_3	Lu	male	Adult	1	111	1	111
chrX	Bgn	73483600	73495936	+	Br_9w_RNA_XistxC_-+_XX_3	Br	female	Adult	0.98	103	0.99	75
chrX	Bgn	73483600	73495936	+	Br_9w_RNA_XistxC_-+_XX_1	Br	female	Adult	0.99	75	0.99	75
chrX	Bgn	73483600	73495936	+	Br_9w_RNA_XistxC_-+_XX_2	Br	female	Adult	1	113	0.99	75
chrX	Bgn	73483600	73495936	+	Br_9w_RNA_XistxC_+y_XY_2	Br	male	Adult	1	88	1	88
chrX	Bgn	73483600	73495936	+	Br_9w_RNA_XistxC_+y_XY_3	Br	male	Adult	0.99	100	1	88
chrX	Bgn	73483600	73495936	+	Br_9w_RNA_XistxC_+y_XY_1	Br	male	Adult	1	133	1	88
chrX	Bgn	73483600	73495936	+	He_9w_RNA_XistxC_-+_XX_3	He	female	Adult	0.98	1273	0.99	1142
chrX	Bgn	73483600	73495936	+	He_9w_RNA_XistxC_-+_XX_1	He	female	Adult	0.99	1142	0.99	1142
chrX	Bgn	73483600	73495936	+	He_9w_RNA_XistxC_-+_XX_2	He	female	Adult	0.99	1347	0.99	1142
chrX	Bgn	73483600	73495936	+	He_9w_RNA_XistxC_+y_XY_2	He	male	Adult	1	1299	1	1067
chrX	Bgn	73483600	73495936	+	He_9w_RNA_XistxC_+y_XY_3	He	male	Adult	1	1067	1	1067
chrX	Bgn	73483600	73495936	+	He_9w_RNA_XistxC_+y_XY_1	He	male	Adult	1	1173	1	1067
chrX	Bgn	73483600	73495936	+	Ki_9w_RNA_XistxC_-+_XX_1	Ki	female	Adult	0.99	1028	0.99	1028
chrX	Bgn	73483600	73495936	+	Ki_9w_RNA_XistxC_-+_XX_3	Ki	female	Adult	0.99	1242	0.99	1028
chrX	Bgn	73483600	73495936	+	Ki_9w_RNA_XistxC_-+_XX_2	Ki	female	Adult	0.99	1091	0.99	1028
chrX	Bgn	73483600	73495936	+	Ki_9w_RNA_XistxC_+y_XY_3	Ki	male	Adult	1	831	1	831
chrX	Bgn	73483600	73495936	+	Ki_9w_RNA_XistxC_+y_XY_2	Ki	male	Adult	1	1129	1	831
chrX	Bgn	73483600	73495936	+	Ki_9w_RNA_XistxC_+y_XY_1	Ki	male	Adult	1	1170	1	831
chrX	Bgn	73483600	73495936	+	Li_9w_RNA_XistxC_-+_XX_3	Li	female	Adult	0.96	483	0.93	483
chrX	Bgn	73483600	73495936	+	Li_9w_RNA_XistxC_-+_XX_1	Li	female	Adult	0.93	486	0.93	483
chrX	Bgn	73483600	73495936	+	Li_9w_RNA_XistxC_-+_XX_2	Li	female	Adult	0.93	562	0.93	483
chrX	Bgn	73483600	73495936	+	Li_9w_RNA_XistxC_+y_XY_1	Li	male	Adult	1	370	1	264
chrX	Bgn	73483600	73495936	+	Li_9w_RNA_XistxC_+y_XY_2	Li	male	Adult	1	414	1	264
chrX	Bgn	73483600	73495936	+	Li_9w_RNA_XistxC_+y_XY_3	Li	male	Adult	1	264	1	264
chrX	Bgn	73483600	73495936	+	Lu_9w_RNA_XistxC_-+_XX_3	Lu	female	Adult	1	6859	1	4995
chrX	Bgn	73483600	73495936	+	Lu_9w_RNA_XistxC_-+_XX_1	Lu	female	Adult	1	5415	1	4995
chrX	Bgn	73483600	73495936	+	Lu_9w_RNA_XistxC_-+_XX_2	Lu	female	Adult	1	4995	1	4995
chrX	Bgn	73483600	73495936	+	Lu_9w_RNA_XistxC_+y_XY_1	Lu	male	Adult	1	6429	1	4757
chrX	Bgn	73483600	73495936	+	Lu_9w_RNA_XistxC_+y_XY_3	Lu	male	Adult	1	4757	1	4757
chrX	Bgn	73483600	73495936	+	Lu_9w_RNA_XistxC_+y_XY_2	Lu	male	Adult	1	4943	1	4757
chrX	Bgn	73483600	73495936	+	Mu_9w_RNA_XistxC_-+_XX_2	Mu	female	Adult	1	285	1	245
chrX	Bgn	73483600	73495936	+	Mu_9w_RNA_XistxC_-+_XX_1	Mu	female	Adult	1	245	1	245
chrX	Bgn	73483600	73495936	+	Mu_9w_RNA_XistxC_-+_XX_3	Mu	female	Adult	1	280	1	245
chrX	Bgn	73483600	73495936	+	Mu_9w_RNA_XistxC_+y_XY_2	Mu	male	Adult	1	182	1	182
chrX	Bgn	73483600	73495936	+	Mu_9w_RNA_XistxC_+y_XY_1	Mu	male	Adult	1	267	1	182
chrX	Bgn	73483600	73495936	+	Mu_9w_RNA_XistxC_+y_XY_3	Mu	male	Adult	1	223	1	182
chrX	Bgn	73483600	73495936	+	Sp_9w_RNA_XistxC_-+_XX_1	Sp	female	Adult	0.99	4877	0.99	3805
chrX	Bgn	73483600	73495936	+	Sp_9w_RNA_XistxC_-+_XX_2	Sp	female	Adult	0.99	3805	0.99	3805
chrX	Bgn	73483600	73495936	+	Sp_9w_RNA_XistxC_-+_XX_3	Sp	female	Adult	0.99	3883	0.99	3805
chrX	Bgn	73483600	73495936	+	Sp_9w_RNA_XistxC_+y_XY_2	Sp	male	Adult	1	3542	1	3269
chrX	Bgn	73483600	73495936	+	Sp_9w_RNA_XistxC_+y_XY_3	Sp	male	Adult	1	3269	1	3269
chrX	Bgn	73483600	73495936	+	Sp_9w_RNA_XistxC_+y_XY_1	Sp	male	Adult	1	5260	1	3269
chrX	Bhlhb9	135841638	135891081	+	Br_9w_RNA_XistxC_-+_XX_1	Br	female	Adult	1	910	1	910
chrX	Bhlhb9	135841638	135891081	+	Br_9w_RNA_XistxC_-+_XX_2	Br	female	Adult	1	941	1	910
chrX	Bhlhb9	135841638	135891081	+	Br_9w_RNA_XistxC_-+_XX_3	Br	female	Adult	1	948	1	910
chrX	Bhlhb9	135841638	135891081	+	Br_9w_RNA_XistxC_+y_XY_3	Br	male	Adult	1	847	1	847
chrX	Bhlhb9	135841638	135891081	+	Br_9w_RNA_XistxC_+y_XY_1	Br	male	Adult	1	1109	1	847
chrX	Bhlhb9	135841638	135891081	+	Br_9w_RNA_XistxC_+y_XY_2	Br	male	Adult	1	1127	1	847
chrX	Bhlhb9	135841638	135891081	+	He_9w_RNA_XistxC_-+_XX_3	He	female	Adult	0.98	50	1	50
chrX	Bhlhb9	135841638	135891081	+	He_9w_RNA_XistxC_-+_XX_1	He	female	Adult	1	69	1	50
chrX	Bhlhb9	135841638	135891081	+	He_9w_RNA_XistxC_-+_XX_2	He	female	Adult	1	61	1	50
chrX	Bhlhb9	135841638	135891081	+	He_9w_RNA_XistxC_+y_XY_3	He	male	Adult	1	41	1	41
chrX	Bhlhb9	135841638	135891081	+	He_9w_RNA_XistxC_+y_XY_1	He	male	Adult	1	45	1	41
chrX	Bhlhb9	135841638	135891081	+	He_9w_RNA_XistxC_+y_XY_2	He	male	Adult	1	61	1	41
chrX	Bhlhb9	135841638	135891081	+	Ki_9w_RNA_XistxC_-+_XX_1	Ki	female	Adult	1	31	1	26
chrX	Bhlhb9	135841638	135891081	+	Ki_9w_RNA_XistxC_-+_XX_3	Ki	female	Adult	1	28	1	26
chrX	Bhlhb9	135841638	135891081	+	Ki_9w_RNA_XistxC_-+_XX_2	Ki	female	Adult	1	26	1	26
chrX	Bhlhb9	135841638	135891081	+	Lu_9w_RNA_XistxC_-+_XX_1	Lu	female	Adult	1	43	1	43
chrX	Bhlhb9	135841638	135891081	+	Lu_9w_RNA_XistxC_-+_XX_3	Lu	female	Adult	1	43	1	43
chrX	Bhlhb9	135841638	135891081	+	Lu_9w_RNA_XistxC_-+_XX_2	Lu	female	Adult	1	60	1	43
chrX	Bhlhb9	135841638	135891081	+	Lu_9w_RNA_XistxC_+y_XY_1	Lu	male	Adult	1	44	1	40
chrX	Bhlhb9	135841638	135891081	+	Lu_9w_RNA_XistxC_+y_XY_3	Lu	male	Adult	1	40	1	40
chrX	Bhlhb9	135841638	135891081	+	Lu_9w_RNA_XistxC_+y_XY_2	Lu	male	Adult	1	45	1	40
chrX	Bhlhb9	135841638	135891081	+	Sp_9w_RNA_XistxC_-+_XX_1	Sp	female	Adult	1	93	1	55
chrX	Bhlhb9	135841638	135891081	+	Sp_9w_RNA_XistxC_-+_XX_3	Sp	female	Adult	1	55	1	55
chrX	Bhlhb9	135841638	135891081	+	Sp_9w_RNA_XistxC_-+_XX_2	Sp	female	Adult	1	61	1	55
chrX	Bhlhb9	135841638	135891081	+	Sp_9w_RNA_XistxC_+y_XY_3	Sp	male	Adult	1	55	1	55
chrX	Bhlhb9	135841638	135891081	+	Sp_9w_RNA_XistxC_+y_XY_2	Sp	male	Adult	1	66	1	55
chrX	Bhlhb9	135841638	135891081	+	Sp_9w_RNA_XistxC_+y_XY_1	Sp	male	Adult	1	71	1	55
chrX	Bmx	164192841	164258193	-	He_9w_RNA_XistxC_-+_XX_2	He	female	Adult	1	57	1	44
chrX	Bmx	164192841	164258193	-	He_9w_RNA_XistxC_-+_XX_1	He	female	Adult	1	44	1	44
chrX	Bmx	164192841	164258193	-	He_9w_RNA_XistxC_-+_XX_3	He	female	Adult	1	49	1	44
chrX	Bmx	164192841	164258193	-	He_9w_RNA_XistxC_+y_XY_2	He	male	Adult	1	65	1	40
chrX	Bmx	164192841	164258193	-	He_9w_RNA_XistxC_+y_XY_3	He	male	Adult	1	41	1	40
chrX	Bmx	164192841	164258193	-	He_9w_RNA_XistxC_+y_XY_1	He	male	Adult	1	40	1	40
chrX	Bmx	164192841	164258193	-	Lu_9w_RNA_XistxC_-+_XX_3	Lu	female	Adult	1	143	1	143
chrX	Bmx	164192841	164258193	-	Lu_9w_RNA_XistxC_-+_XX_2	Lu	female	Adult	1	185	1	143
chrX	Bmx	164192841	164258193	-	Lu_9w_RNA_XistxC_-+_XX_1	Lu	female	Adult	0.99	177	1	143
chrX	Bmx	164192841	164258193	-	Lu_9w_RNA_XistxC_+y_XY_2	Lu	male	Adult	1	295	1	255
chrX	Bmx	164192841	164258193	-	Lu_9w_RNA_XistxC_+y_XY_1	Lu	male	Adult	1	255	1	255
chrX	Bmx	164192841	164258193	-	Lu_9w_RNA_XistxC_+y_XY_3	Lu	male	Adult	1	255	1	255
chrX	Brcc3	75416622	75455702	+	Br_9w_RNA_XistxC_-+_XX_3	Br	female	Adult	1	234	1	208
chrX	Brcc3	75416622	75455702	+	Br_9w_RNA_XistxC_-+_XX_1	Br	female	Adult	1	208	1	208
chrX	Brcc3	75416622	75455702	+	Br_9w_RNA_XistxC_-+_XX_2	Br	female	Adult	1	234	1	208
chrX	Brcc3	75416622	75455702	+	Br_9w_RNA_XistxC_+y_XY_2	Br	male	Adult	1	270	1	207
chrX	Brcc3	75416622	75455702	+	Br_9w_RNA_XistxC_+y_XY_1	Br	male	Adult	1	262	1	207
chrX	Brcc3	75416622	75455702	+	Br_9w_RNA_XistxC_+y_XY_3	Br	male	Adult	1	207	1	207
chrX	Brcc3	75416622	75455702	+	He_9w_RNA_XistxC_-+_XX_1	He	female	Adult	1	103	1	70
chrX	Brcc3	75416622	75455702	+	He_9w_RNA_XistxC_-+_XX_2	He	female	Adult	1	118	1	70
chrX	Brcc3	75416622	75455702	+	He_9w_RNA_XistxC_-+_XX_3	He	female	Adult	1	70	1	70
chrX	Brcc3	75416622	75455702	+	He_9w_RNA_XistxC_+y_XY_2	He	male	Adult	1	116	1	92
chrX	Brcc3	75416622	75455702	+	He_9w_RNA_XistxC_+y_XY_1	He	male	Adult	1	92	1	92
chrX	Brcc3	75416622	75455702	+	He_9w_RNA_XistxC_+y_XY_3	He	male	Adult	1	92	1	92
chrX	Brcc3	75416622	75455702	+	Ki_9w_RNA_XistxC_-+_XX_2	Ki	female	Adult	1	147	1	147
chrX	Brcc3	75416622	75455702	+	Ki_9w_RNA_XistxC_-+_XX_1	Ki	female	Adult	1	160	1	147
chrX	Brcc3	75416622	75455702	+	Ki_9w_RNA_XistxC_-+_XX_3	Ki	female	Adult	1	190	1	147
chrX	Brcc3	75416622	75455702	+	Ki_9w_RNA_XistxC_+y_XY_2	Ki	male	Adult	1	204	1	155
chrX	Brcc3	75416622	75455702	+	Ki_9w_RNA_XistxC_+y_XY_3	Ki	male	Adult	1	155	1	155
chrX	Brcc3	75416622	75455702	+	Ki_9w_RNA_XistxC_+y_XY_1	Ki	male	Adult	1	197	1	155
chrX	Brcc3	75416622	75455702	+	Li_9w_RNA_XistxC_-+_XX_1	Li	female	Adult	1	112	1	72
chrX	Brcc3	75416622	75455702	+	Li_9w_RNA_XistxC_-+_XX_2	Li	female	Adult	1	72	1	72
chrX	Brcc3	75416622	75455702	+	Li_9w_RNA_XistxC_-+_XX_3	Li	female	Adult	1	72	1	72
chrX	Brcc3	75416622	75455702	+	Li_9w_RNA_XistxC_+y_XY_1	Li	male	Adult	1	97	1	96
chrX	Brcc3	75416622	75455702	+	Li_9w_RNA_XistxC_+y_XY_3	Li	male	Adult	1	96	1	96
chrX	Brcc3	75416622	75455702	+	Li_9w_RNA_XistxC_+y_XY_2	Li	male	Adult	1	122	1	96
chrX	Brcc3	75416622	75455702	+	Lu_9w_RNA_XistxC_-+_XX_3	Lu	female	Adult	1	98	1	98
chrX	Brcc3	75416622	75455702	+	Lu_9w_RNA_XistxC_-+_XX_1	Lu	female	Adult	1	139	1	98
chrX	Brcc3	75416622	75455702	+	Lu_9w_RNA_XistxC_-+_XX_2	Lu	female	Adult	1	138	1	98
chrX	Brcc3	75416622	75455702	+	Lu_9w_RNA_XistxC_+y_XY_3	Lu	male	Adult	1	94	1	94
chrX	Brcc3	75416622	75455702	+	Lu_9w_RNA_XistxC_+y_XY_1	Lu	male	Adult	1	142	1	94
chrX	Brcc3	75416622	75455702	+	Lu_9w_RNA_XistxC_+y_XY_2	Lu	male	Adult	1	206	1	94
chrX	Brcc3	75416622	75455702	+	Mu_9w_RNA_XistxC_-+_XX_3	Mu	female	Adult	1	84	1	64
chrX	Brcc3	75416622	75455702	+	Mu_9w_RNA_XistxC_-+_XX_1	Mu	female	Adult	1	64	1	64
chrX	Brcc3	75416622	75455702	+	Mu_9w_RNA_XistxC_-+_XX_2	Mu	female	Adult	1	106	1	64
chrX	Brcc3	75416622	75455702	+	Mu_9w_RNA_XistxC_+y_XY_2	Mu	male	Adult	1	91	1	66
chrX	Brcc3	75416622	75455702	+	Mu_9w_RNA_XistxC_+y_XY_1	Mu	male	Adult	1	75	1	66
chrX	Brcc3	75416622	75455702	+	Mu_9w_RNA_XistxC_+y_XY_3	Mu	male	Adult	1	66	1	66
chrX	Brcc3	75416622	75455702	+	Sp_9w_RNA_XistxC_-+_XX_1	Sp	female	Adult	1	264	1	144
chrX	Brcc3	75416622	75455702	+	Sp_9w_RNA_XistxC_-+_XX_2	Sp	female	Adult	1	155	1	144
chrX	Brcc3	75416622	75455702	+	Sp_9w_RNA_XistxC_-+_XX_3	Sp	female	Adult	1	144	1	144
chrX	Brcc3	75416622	75455702	+	Sp_9w_RNA_XistxC_+y_XY_3	Sp	male	Adult	1	112	1	112
chrX	Brcc3	75416622	75455702	+	Sp_9w_RNA_XistxC_+y_XY_1	Sp	male	Adult	1	133	1	112
chrX	Brcc3	75416622	75455702	+	Sp_9w_RNA_XistxC_+y_XY_2	Sp	male	Adult	1	142	1	112
chrX	Brwd3	108737226	108834362	-	Br_9w_RNA_XistxC_-+_XX_2	Br	female	Adult	1	121	1	65
chrX	Brwd3	108737226	108834362	-	Br_9w_RNA_XistxC_-+_XX_1	Br	female	Adult	1	65	1	65
chrX	Brwd3	108737226	108834362	-	Br_9w_RNA_XistxC_-+_XX_3	Br	female	Adult	1	67	1	65
chrX	Brwd3	108737226	108834362	-	Br_9w_RNA_XistxC_+y_XY_3	Br	male	Adult	1	70	1	70
chrX	Brwd3	108737226	108834362	-	Br_9w_RNA_XistxC_+y_XY_2	Br	male	Adult	1	110	1	70
chrX	Brwd3	108737226	108834362	-	Br_9w_RNA_XistxC_+y_XY_1	Br	male	Adult	1	81	1	70
chrX	Brwd3	108737226	108834362	-	He_9w_RNA_XistxC_-+_XX_3	He	female	Adult	1	34	1	33
chrX	Brwd3	108737226	108834362	-	He_9w_RNA_XistxC_-+_XX_2	He	female	Adult	0.97	33	1	33
chrX	Brwd3	108737226	108834362	-	He_9w_RNA_XistxC_-+_XX_1	He	female	Adult	1	34	1	33
chrX	Brwd3	108737226	108834362	-	He_9w_RNA_XistxC_+y_XY_2	He	male	Adult	1	51	1	38
chrX	Brwd3	108737226	108834362	-	He_9w_RNA_XistxC_+y_XY_1	He	male	Adult	1	38	1	38
chrX	Brwd3	108737226	108834362	-	He_9w_RNA_XistxC_+y_XY_3	He	male	Adult	1	39	1	38
chrX	Brwd3	108737226	108834362	-	Ki_9w_RNA_XistxC_-+_XX_2	Ki	female	Adult	0.97	32	1	32
chrX	Brwd3	108737226	108834362	-	Ki_9w_RNA_XistxC_-+_XX_3	Ki	female	Adult	1	40	1	32
chrX	Brwd3	108737226	108834362	-	Ki_9w_RNA_XistxC_-+_XX_1	Ki	female	Adult	1	37	1	32
chrX	Brwd3	108737226	108834362	-	Ki_9w_RNA_XistxC_+y_XY_3	Ki	male	Adult	1	23	1	23
chrX	Brwd3	108737226	108834362	-	Ki_9w_RNA_XistxC_+y_XY_1	Ki	male	Adult	1	39	1	23
chrX	Brwd3	108737226	108834362	-	Ki_9w_RNA_XistxC_+y_XY_2	Ki	male	Adult	1	49	1	23
chrX	Brwd3	108737226	108834362	-	Li_9w_RNA_XistxC_-+_XX_3	Li	female	Adult	1	43	1	27
chrX	Brwd3	108737226	108834362	-	Li_9w_RNA_XistxC_-+_XX_1	Li	female	Adult	1	54	1	27
chrX	Brwd3	108737226	108834362	-	Li_9w_RNA_XistxC_-+_XX_2	Li	female	Adult	1	27	1	27
chrX	Brwd3	108737226	108834362	-	Li_9w_RNA_XistxC_+y_XY_3	Li	male	Adult	0.97	34	1	33
chrX	Brwd3	108737226	108834362	-	Li_9w_RNA_XistxC_+y_XY_1	Li	male	Adult	1	33	1	33
chrX	Brwd3	108737226	108834362	-	Li_9w_RNA_XistxC_+y_XY_2	Li	male	Adult	1	39	1	33
chrX	Brwd3	108737226	108834362	-	Lu_9w_RNA_XistxC_-+_XX_1	Lu	female	Adult	1	42	0.98	42
chrX	Brwd3	108737226	108834362	-	Lu_9w_RNA_XistxC_-+_XX_2	Lu	female	Adult	0.98	61	0.98	42
chrX	Brwd3	108737226	108834362	-	Lu_9w_RNA_XistxC_-+_XX_3	Lu	female	Adult	0.96	47	0.98	42
chrX	Brwd3	108737226	108834362	-	Lu_9w_RNA_XistxC_+y_XY_1	Lu	male	Adult	1	62	1	56
chrX	Brwd3	108737226	108834362	-	Lu_9w_RNA_XistxC_+y_XY_3	Lu	male	Adult	1	56	1	56
chrX	Brwd3	108737226	108834362	-	Lu_9w_RNA_XistxC_+y_XY_2	Lu	male	Adult	0.99	87	1	56
chrX	Brwd3	108737226	108834362	-	Sp_9w_RNA_XistxC_-+_XX_2	Sp	female	Adult	1	71	1	71
chrX	Brwd3	108737226	108834362	-	Sp_9w_RNA_XistxC_-+_XX_3	Sp	female	Adult	1	72	1	71
chrX	Brwd3	108737226	108834362	-	Sp_9w_RNA_XistxC_-+_XX_1	Sp	female	Adult	1	101	1	71
chrX	Brwd3	108737226	108834362	-	Sp_9w_RNA_XistxC_+y_XY_2	Sp	male	Adult	1	87	1	58
chrX	Brwd3	108737226	108834362	-	Sp_9w_RNA_XistxC_+y_XY_1	Sp	male	Adult	1	58	1	58
chrX	Brwd3	108737226	108834362	-	Sp_9w_RNA_XistxC_+y_XY_3	Sp	male	Adult	1	71	1	58
chrX	Btk	134542333	134583624	-	Sp_9w_RNA_XistxC_-+_XX_2	Sp	female	Adult	1	211	1	211
chrX	Btk	134542333	134583624	-	Sp_9w_RNA_XistxC_-+_XX_3	Sp	female	Adult	1	249	1	211
chrX	Btk	134542333	134583624	-	Sp_9w_RNA_XistxC_-+_XX_1	Sp	female	Adult	1	335	1	211
chrX	Btk	134542333	134583624	-	Sp_9w_RNA_XistxC_+y_XY_2	Sp	male	Adult	1	234	1	182
chrX	Btk	134542333	134583624	-	Sp_9w_RNA_XistxC_+y_XY_1	Sp	male	Adult	1	207	1	182
chrX	Btk	134542333	134583624	-	Sp_9w_RNA_XistxC_+y_XY_3	Sp	male	Adult	1	182	1	182
chrX	C030023E24Rik	61191292	61194165	+	Br_9w_RNA_XistxC_-+_XX_1	Br	female	Adult	1	84	1	84
chrX	C030023E24Rik	61191292	61194165	+	Br_9w_RNA_XistxC_-+_XX_2	Br	female	Adult	1	135	1	84
chrX	C030023E24Rik	61191292	61194165	+	Br_9w_RNA_XistxC_-+_XX_3	Br	female	Adult	1	110	1	84
chrX	C030023E24Rik	61191292	61194165	+	Br_9w_RNA_XistxC_+y_XY_2	Br	male	Adult	1	103	1	76
chrX	C030023E24Rik	61191292	61194165	+	Br_9w_RNA_XistxC_+y_XY_1	Br	male	Adult	1	98	1	76
chrX	C030023E24Rik	61191292	61194165	+	Br_9w_RNA_XistxC_+y_XY_3	Br	male	Adult	1	76	1	76
chrX	C230004F18Rik	61116377	61139460	+	Br_9w_RNA_XistxC_-+_XX_1	Br	female	Adult	1	269	1	269
chrX	C230004F18Rik	61116377	61139460	+	Br_9w_RNA_XistxC_-+_XX_2	Br	female	Adult	1	373	1	269
chrX	C230004F18Rik	61116377	61139460	+	Br_9w_RNA_XistxC_-+_XX_3	Br	female	Adult	1	294	1	269
chrX	C230004F18Rik	61116377	61139460	+	Br_9w_RNA_XistxC_+y_XY_3	Br	male	Adult	1	272	1	272
chrX	C230004F18Rik	61116377	61139460	+	Br_9w_RNA_XistxC_+y_XY_1	Br	male	Adult	1	363	1	272
chrX	C230004F18Rik	61116377	61139460	+	Br_9w_RNA_XistxC_+y_XY_2	Br	male	Adult	1	360	1	272
chrX	C430049B03Rik	53053111	53057190	-	Lu_9w_RNA_XistxC_-+_XX_2	Lu	female	Adult	1	48	1	26
chrX	C430049B03Rik	53053111	53057190	-	Lu_9w_RNA_XistxC_-+_XX_1	Lu	female	Adult	1	26	1	26
chrX	C430049B03Rik	53053111	53057190	-	Lu_9w_RNA_XistxC_-+_XX_3	Lu	female	Adult	1	60	1	26
chrX	C430049B03Rik	53053111	53057190	-	Lu_9w_RNA_XistxC_+y_XY_2	Lu	male	Adult	1	49	1	40
chrX	C430049B03Rik	53053111	53057190	-	Lu_9w_RNA_XistxC_+y_XY_1	Lu	male	Adult	1	65	1	40
chrX	C430049B03Rik	53053111	53057190	-	Lu_9w_RNA_XistxC_+y_XY_3	Lu	male	Adult	1	40	1	40
chrX	C77370	104076760	104201362	-	Br_9w_RNA_XistxC_-+_XX_2	Br	female	Adult	0.99	166	0.99	151
chrX	C77370	104076760	104201362	-	Br_9w_RNA_XistxC_-+_XX_3	Br	female	Adult	0.99	178	0.99	151
chrX	C77370	104076760	104201362	-	Br_9w_RNA_XistxC_-+_XX_1	Br	female	Adult	1	151	0.99	151
chrX	C77370	104076760	104201362	-	Br_9w_RNA_XistxC_+y_XY_2	Br	male	Adult	1	167	1	130
chrX	C77370	104076760	104201362	-	Br_9w_RNA_XistxC_+y_XY_3	Br	male	Adult	1	130	1	130
chrX	C77370	104076760	104201362	-	Br_9w_RNA_XistxC_+y_XY_1	Br	male	Adult	0.99	153	1	130
chrX	C77370	104076760	104201362	-	Lu_9w_RNA_XistxC_-+_XX_1	Lu	female	Adult	1	23	1	23
chrX	C77370	104076760	104201362	-	Lu_9w_RNA_XistxC_-+_XX_3	Lu	female	Adult	1	26	1	23
chrX	C77370	104076760	104201362	-	Lu_9w_RNA_XistxC_-+_XX_2	Lu	female	Adult	1	29	1	23
chrX	C77370	104076760	104201362	-	Lu_9w_RNA_XistxC_+y_XY_3	Lu	male	Adult	1	25	1	25
chrX	C77370	104076760	104201362	-	Lu_9w_RNA_XistxC_+y_XY_2	Lu	male	Adult	1	27	1	25
chrX	C77370	104076760	104201362	-	Lu_9w_RNA_XistxC_+y_XY_1	Lu	male	Adult	1	28	1	25
chrX	Car5b	163976821	164028010	-	Br_9w_RNA_XistxC_-+_XX_3	Br	female	Adult	1	53	1	51
chrX	Car5b	163976821	164028010	-	Br_9w_RNA_XistxC_-+_XX_2	Br	female	Adult	1	51	1	51
chrX	Car5b	163976821	164028010	-	Br_9w_RNA_XistxC_-+_XX_1	Br	female	Adult	1	52	1	51
chrX	Car5b	163976821	164028010	-	Br_9w_RNA_XistxC_+y_XY_3	Br	male	Adult	1	55	1	49
chrX	Car5b	163976821	164028010	-	Br_9w_RNA_XistxC_+y_XY_2	Br	male	Adult	1	61	1	49
chrX	Car5b	163976821	164028010	-	Br_9w_RNA_XistxC_+y_XY_1	Br	male	Adult	1	49	1	49
chrX	Car5b	163976821	164028010	-	He_9w_RNA_XistxC_+y_XY_1	He	male	Adult	1	37	1	23
chrX	Car5b	163976821	164028010	-	He_9w_RNA_XistxC_+y_XY_3	He	male	Adult	1	23	1	23
chrX	Car5b	163976821	164028010	-	He_9w_RNA_XistxC_+y_XY_2	He	male	Adult	1	79	1	23
chrX	Car5b	163976821	164028010	-	Ki_9w_RNA_XistxC_-+_XX_2	Ki	female	Adult	1	597	1	597
chrX	Car5b	163976821	164028010	-	Ki_9w_RNA_XistxC_-+_XX_1	Ki	female	Adult	1	913	1	597
chrX	Car5b	163976821	164028010	-	Ki_9w_RNA_XistxC_-+_XX_3	Ki	female	Adult	1	983	1	597
chrX	Car5b	163976821	164028010	-	Ki_9w_RNA_XistxC_+y_XY_1	Ki	male	Adult	0.99	610	1	501
chrX	Car5b	163976821	164028010	-	Ki_9w_RNA_XistxC_+y_XY_2	Ki	male	Adult	1	1082	1	501
chrX	Car5b	163976821	164028010	-	Ki_9w_RNA_XistxC_+y_XY_3	Ki	male	Adult	1	501	1	501
chrX	Car5b	163976821	164028010	-	Li_9w_RNA_XistxC_-+_XX_2	Li	female	Adult	0.92	25	0.96	20
chrX	Car5b	163976821	164028010	-	Li_9w_RNA_XistxC_-+_XX_1	Li	female	Adult	0.96	26	0.96	20
chrX	Car5b	163976821	164028010	-	Li_9w_RNA_XistxC_-+_XX_3	Li	female	Adult	1	20	0.96	20
chrX	Car5b	163976821	164028010	-	Lu_9w_RNA_XistxC_-+_XX_3	Lu	female	Adult	1	80	1	80
chrX	Car5b	163976821	164028010	-	Lu_9w_RNA_XistxC_-+_XX_1	Lu	female	Adult	1	107	1	80
chrX	Car5b	163976821	164028010	-	Lu_9w_RNA_XistxC_-+_XX_2	Lu	female	Adult	0.99	99	1	80
chrX	Car5b	163976821	164028010	-	Lu_9w_RNA_XistxC_+y_XY_1	Lu	male	Adult	0.99	147	1	52
chrX	Car5b	163976821	164028010	-	Lu_9w_RNA_XistxC_+y_XY_2	Lu	male	Adult	1	102	1	52
chrX	Car5b	163976821	164028010	-	Lu_9w_RNA_XistxC_+y_XY_3	Lu	male	Adult	1	52	1	52
chrX	Car5b	163976821	164028010	-	Mu_9w_RNA_XistxC_-+_XX_1	Mu	female	Adult	1	37	1	21
chrX	Car5b	163976821	164028010	-	Mu_9w_RNA_XistxC_-+_XX_3	Mu	female	Adult	0.9	21	1	21
chrX	Car5b	163976821	164028010	-	Mu_9w_RNA_XistxC_-+_XX_2	Mu	female	Adult	1	22	1	21
chrX	Car5b	163976821	164028010	-	Sp_9w_RNA_XistxC_-+_XX_3	Sp	female	Adult	1	26	1	23
chrX	Car5b	163976821	164028010	-	Sp_9w_RNA_XistxC_-+_XX_1	Sp	female	Adult	1	38	1	23
chrX	Car5b	163976821	164028010	-	Sp_9w_RNA_XistxC_-+_XX_2	Sp	female	Adult	1	23	1	23
chrX	Car5b	163976821	164028010	-	Sp_9w_RNA_XistxC_+y_XY_2	Sp	male	Adult	1	22	1	21
chrX	Car5b	163976821	164028010	-	Sp_9w_RNA_XistxC_+y_XY_1	Sp	male	Adult	1	24	1	21
chrX	Car5b	163976821	164028010	-	Sp_9w_RNA_XistxC_+y_XY_3	Sp	male	Adult	1	21	1	21
chrX	Cask	13517079	13846784	-	Br_9w_RNA_XistxC_-+_XX_3	Br	female	Adult	1	507	1	474
chrX	Cask	13517079	13846784	-	Br_9w_RNA_XistxC_-+_XX_2	Br	female	Adult	1	519	1	474
chrX	Cask	13517079	13846784	-	Br_9w_RNA_XistxC_-+_XX_1	Br	female	Adult	1	474	1	474
chrX	Cask	13517079	13846784	-	Br_9w_RNA_XistxC_+y_XY_3	Br	male	Adult	1	502	1	502
chrX	Cask	13517079	13846784	-	Br_9w_RNA_XistxC_+y_XY_1	Br	male	Adult	1	545	1	502
chrX	Cask	13517079	13846784	-	Br_9w_RNA_XistxC_+y_XY_2	Br	male	Adult	1	556	1	502
chrX	Cask	13517079	13846784	-	He_9w_RNA_XistxC_-+_XX_1	He	female	Adult	1	45	1	40
chrX	Cask	13517079	13846784	-	He_9w_RNA_XistxC_-+_XX_2	He	female	Adult	1	66	1	40
chrX	Cask	13517079	13846784	-	He_9w_RNA_XistxC_-+_XX_3	He	female	Adult	1	40	1	40
chrX	Cask	13517079	13846784	-	He_9w_RNA_XistxC_+y_XY_2	He	male	Adult	1	61	1	32
chrX	Cask	13517079	13846784	-	He_9w_RNA_XistxC_+y_XY_3	He	male	Adult	1	52	1	32
chrX	Cask	13517079	13846784	-	He_9w_RNA_XistxC_+y_XY_1	He	male	Adult	1	32	1	32
chrX	Cask	13517079	13846784	-	Ki_9w_RNA_XistxC_-+_XX_1	Ki	female	Adult	1	100	1	100
chrX	Cask	13517079	13846784	-	Ki_9w_RNA_XistxC_-+_XX_3	Ki	female	Adult	1	106	1	100
chrX	Cask	13517079	13846784	-	Ki_9w_RNA_XistxC_-+_XX_2	Ki	female	Adult	1	105	1	100
chrX	Cask	13517079	13846784	-	Ki_9w_RNA_XistxC_+y_XY_1	Ki	male	Adult	1	72	1	57
chrX	Cask	13517079	13846784	-	Ki_9w_RNA_XistxC_+y_XY_3	Ki	male	Adult	1	57	1	57
chrX	Cask	13517079	13846784	-	Ki_9w_RNA_XistxC_+y_XY_2	Ki	male	Adult	1	95	1	57
chrX	Cask	13517079	13846784	-	Li_9w_RNA_XistxC_-+_XX_2	Li	female	Adult	1	57	1	57
chrX	Cask	13517079	13846784	-	Li_9w_RNA_XistxC_-+_XX_3	Li	female	Adult	1	61	1	57
chrX	Cask	13517079	13846784	-	Li_9w_RNA_XistxC_-+_XX_1	Li	female	Adult	1	85	1	57
chrX	Cask	13517079	13846784	-	Li_9w_RNA_XistxC_+y_XY_1	Li	male	Adult	1	59	1	52
chrX	Cask	13517079	13846784	-	Li_9w_RNA_XistxC_+y_XY_2	Li	male	Adult	1	87	1	52
chrX	Cask	13517079	13846784	-	Li_9w_RNA_XistxC_+y_XY_3	Li	male	Adult	1	52	1	52
chrX	Cask	13517079	13846784	-	Lu_9w_RNA_XistxC_-+_XX_2	Lu	female	Adult	0.99	161	0.99	161
chrX	Cask	13517079	13846784	-	Lu_9w_RNA_XistxC_-+_XX_1	Lu	female	Adult	1	187	0.99	161
chrX	Cask	13517079	13846784	-	Lu_9w_RNA_XistxC_-+_XX_3	Lu	female	Adult	0.99	175	0.99	161
chrX	Cask	13517079	13846784	-	Lu_9w_RNA_XistxC_+y_XY_1	Lu	male	Adult	1	177	1	177
chrX	Cask	13517079	13846784	-	Lu_9w_RNA_XistxC_+y_XY_3	Lu	male	Adult	1	188	1	177
chrX	Cask	13517079	13846784	-	Lu_9w_RNA_XistxC_+y_XY_2	Lu	male	Adult	0.99	228	1	177
chrX	Cask	13517079	13846784	-	Mu_9w_RNA_XistxC_-+_XX_2	Mu	female	Adult	1	53	1	26
chrX	Cask	13517079	13846784	-	Mu_9w_RNA_XistxC_-+_XX_1	Mu	female	Adult	1	26	1	26
chrX	Cask	13517079	13846784	-	Mu_9w_RNA_XistxC_-+_XX_3	Mu	female	Adult	1	44	1	26
chrX	Cask	13517079	13846784	-	Mu_9w_RNA_XistxC_+y_XY_1	Mu	male	Adult	1	39	1	39
[truncated: 10,190 more rows]

## Sheet: c TPM_Adult
chr	name	sample	organ	sex	age	TPM	medianTPM
chrX	1110012L19Rik	Br_9w_RNA_XistxC_-+_XX_1	Br	female	Adult	20.141	22.626
chrX	1110012L19Rik	Br_9w_RNA_XistxC_-+_XX_2	Br	female	Adult	22.626	22.626
chrX	1110012L19Rik	Br_9w_RNA_XistxC_-+_XX_3	Br	female	Adult	22.796	22.626
chrX	1110012L19Rik	Br_9w_RNA_XistxC_+y_XY_1	Br	male	Adult	23.975	22.452
chrX	1110012L19Rik	Br_9w_RNA_XistxC_+y_XY_2	Br	male	Adult	22.452	22.452
chrX	1110012L19Rik	Br_9w_RNA_XistxC_+y_XY_3	Br	male	Adult	19.964	22.452
chrX	1110012L19Rik	He_9w_RNA_XistxC_-+_XX_1	He	female	Adult	25.76	25.76
chrX	1110012L19Rik	He_9w_RNA_XistxC_-+_XX_2	He	female	Adult	26.086	25.76
chrX	1110012L19Rik	He_9w_RNA_XistxC_-+_XX_3	He	female	Adult	25.045	25.76
chrX	1110012L19Rik	He_9w_RNA_XistxC_+y_XY_1	He	male	Adult	27.391	25.398
chrX	1110012L19Rik	He_9w_RNA_XistxC_+y_XY_2	He	male	Adult	22.929	25.398
chrX	1110012L19Rik	He_9w_RNA_XistxC_+y_XY_3	He	male	Adult	25.398	25.398
chrX	1110012L19Rik	Ki_9w_RNA_XistxC_-+_XX_1	Ki	female	Adult	28.615	25.571
chrX	1110012L19Rik	Ki_9w_RNA_XistxC_-+_XX_2	Ki	female	Adult	23.946	25.571
chrX	1110012L19Rik	Ki_9w_RNA_XistxC_-+_XX_3	Ki	female	Adult	25.571	25.571
chrX	1110012L19Rik	Ki_9w_RNA_XistxC_+y_XY_1	Ki	male	Adult	24.466	25.119
chrX	1110012L19Rik	Ki_9w_RNA_XistxC_+y_XY_2	Ki	male	Adult	25.119	25.119
chrX	1110012L19Rik	Ki_9w_RNA_XistxC_+y_XY_3	Ki	male	Adult	26.866	25.119
chrX	1110012L19Rik	Li_9w_RNA_XistxC_-+_XX_1	Li	female	Adult	22.056	21.491
chrX	1110012L19Rik	Li_9w_RNA_XistxC_-+_XX_2	Li	female	Adult	21.491	21.491
chrX	1110012L19Rik	Li_9w_RNA_XistxC_-+_XX_3	Li	female	Adult	20.882	21.491
chrX	1110012L19Rik	Li_9w_RNA_XistxC_+y_XY_1	Li	male	Adult	16.227	17.357
chrX	1110012L19Rik	Li_9w_RNA_XistxC_+y_XY_2	Li	male	Adult	17.357	17.357
chrX	1110012L19Rik	Li_9w_RNA_XistxC_+y_XY_3	Li	male	Adult	21.036	17.357
chrX	1110012L19Rik	Lu_9w_RNA_XistxC_-+_XX_1	Lu	female	Adult	24.822	27.481
chrX	1110012L19Rik	Lu_9w_RNA_XistxC_-+_XX_2	Lu	female	Adult	27.481	27.481
chrX	1110012L19Rik	Lu_9w_RNA_XistxC_-+_XX_3	Lu	female	Adult	29.139	27.481
chrX	1110012L19Rik	Lu_9w_RNA_XistxC_+y_XY_1	Lu	male	Adult	22.784	24.298
chrX	1110012L19Rik	Lu_9w_RNA_XistxC_+y_XY_2	Lu	male	Adult	24.298	24.298
chrX	1110012L19Rik	Lu_9w_RNA_XistxC_+y_XY_3	Lu	male	Adult	26.101	24.298
chrX	1110012L19Rik	Mu_9w_RNA_XistxC_-+_XX_1	Mu	female	Adult	34.783	43.689
chrX	1110012L19Rik	Mu_9w_RNA_XistxC_-+_XX_2	Mu	female	Adult	43.689	43.689
chrX	1110012L19Rik	Mu_9w_RNA_XistxC_-+_XX_3	Mu	female	Adult	44.322	43.689
chrX	1110012L19Rik	Mu_9w_RNA_XistxC_+y_XY_1	Mu	male	Adult	42.921	42.007
chrX	1110012L19Rik	Mu_9w_RNA_XistxC_+y_XY_2	Mu	male	Adult	42.007	42.007
chrX	1110012L19Rik	Mu_9w_RNA_XistxC_+y_XY_3	Mu	male	Adult	39.422	42.007
chrX	1110012L19Rik	Sp_9w_RNA_XistxC_-+_XX_1	Sp	female	Adult	31.527	31.147
chrX	1110012L19Rik	Sp_9w_RNA_XistxC_-+_XX_2	Sp	female	Adult	30.654	31.147
chrX	1110012L19Rik	Sp_9w_RNA_XistxC_-+_XX_3	Sp	female	Adult	31.147	31.147
chrX	1110012L19Rik	Sp_9w_RNA_XistxC_+y_XY_1	Sp	male	Adult	30.794	29.134
chrX	1110012L19Rik	Sp_9w_RNA_XistxC_+y_XY_2	Sp	male	Adult	27.493	29.134
chrX	1110012L19Rik	Sp_9w_RNA_XistxC_+y_XY_3	Sp	male	Adult	29.134	29.134
chrX	1700012L04Rik	Br_9w_RNA_XistxC_-+_XX_1	Br	female	Adult	0	0
chrX	1700012L04Rik	Br_9w_RNA_XistxC_-+_XX_2	Br	female	Adult	0	0
chrX	1700012L04Rik	Br_9w_RNA_XistxC_-+_XX_3	Br	female	Adult	0	0
chrX	1700012L04Rik	Br_9w_RNA_XistxC_+y_XY_1	Br	male	Adult	0	0
chrX	1700012L04Rik	Br_9w_RNA_XistxC_+y_XY_2	Br	male	Adult	0	0
chrX	1700012L04Rik	Br_9w_RNA_XistxC_+y_XY_3	Br	male	Adult	0	0
chrX	1700012L04Rik	He_9w_RNA_XistxC_-+_XX_1	He	female	Adult	0.381	0.322
chrX	1700012L04Rik	He_9w_RNA_XistxC_-+_XX_2	He	female	Adult	0.322	0.322
chrX	1700012L04Rik	He_9w_RNA_XistxC_-+_XX_3	He	female	Adult	0	0.322
chrX	1700012L04Rik	He_9w_RNA_XistxC_+y_XY_1	He	male	Adult	0	0
chrX	1700012L04Rik	He_9w_RNA_XistxC_+y_XY_2	He	male	Adult	0.3	0
chrX	1700012L04Rik	He_9w_RNA_XistxC_+y_XY_3	He	male	Adult	0	0
chrX	1700012L04Rik	Ki_9w_RNA_XistxC_-+_XX_1	Ki	female	Adult	0	0
chrX	1700012L04Rik	Ki_9w_RNA_XistxC_-+_XX_2	Ki	female	Adult	0	0
chrX	1700012L04Rik	Ki_9w_RNA_XistxC_-+_XX_3	Ki	female	Adult	0	0
chrX	1700012L04Rik	Ki_9w_RNA_XistxC_+y_XY_1	Ki	male	Adult	0	0
chrX	1700012L04Rik	Ki_9w_RNA_XistxC_+y_XY_2	Ki	male	Adult	0	0
chrX	1700012L04Rik	Ki_9w_RNA_XistxC_+y_XY_3	Ki	male	Adult	0	0
chrX	1700012L04Rik	Li_9w_RNA_XistxC_-+_XX_1	Li	female	Adult	0	0.492
chrX	1700012L04Rik	Li_9w_RNA_XistxC_-+_XX_2	Li	female	Adult	0.901	0.492
chrX	1700012L04Rik	Li_9w_RNA_XistxC_-+_XX_3	Li	female	Adult	0.492	0.492
chrX	1700012L04Rik	Li_9w_RNA_XistxC_+y_XY_1	Li	male	Adult	0	0
chrX	1700012L04Rik	Li_9w_RNA_XistxC_+y_XY_2	Li	male	Adult	0	0
chrX	1700012L04Rik	Li_9w_RNA_XistxC_+y_XY_3	Li	male	Adult	0.632	0
chrX	1700012L04Rik	Lu_9w_RNA_XistxC_-+_XX_1	Lu	female	Adult	0	0
chrX	1700012L04Rik	Lu_9w_RNA_XistxC_-+_XX_2	Lu	female	Adult	0	0
chrX	1700012L04Rik	Lu_9w_RNA_XistxC_-+_XX_3	Lu	female	Adult	0.253	0
chrX	1700012L04Rik	Lu_9w_RNA_XistxC_+y_XY_1	Lu	male	Adult	0	0.23
chrX	1700012L04Rik	Lu_9w_RNA_XistxC_+y_XY_2	Lu	male	Adult	0.23	0.23
chrX	1700012L04Rik	Lu_9w_RNA_XistxC_+y_XY_3	Lu	male	Adult	0.269	0.23
chrX	1700012L04Rik	Mu_9w_RNA_XistxC_-+_XX_1	Mu	female	Adult	0.333	0
chrX	1700012L04Rik	Mu_9w_RNA_XistxC_-+_XX_2	Mu	female	Adult	0	0
chrX	1700012L04Rik	Mu_9w_RNA_XistxC_-+_XX_3	Mu	female	Adult	0	0
chrX	1700012L04Rik	Mu_9w_RNA_XistxC_+y_XY_1	Mu	male	Adult	0.275	0.275
chrX	1700012L04Rik	Mu_9w_RNA_XistxC_+y_XY_2	Mu	male	Adult	0.322	0.275
chrX	1700012L04Rik	Mu_9w_RNA_XistxC_+y_XY_3	Mu	male	Adult	0	0.275
chrX	1700012L04Rik	Sp_9w_RNA_XistxC_-+_XX_1	Sp	female	Adult	0.477	0.477
chrX	1700012L04Rik	Sp_9w_RNA_XistxC_-+_XX_2	Sp	female	Adult	1.599	0.477
chrX	1700012L04Rik	Sp_9w_RNA_XistxC_-+_XX_3	Sp	female	Adult	0.306	0.477
chrX	1700012L04Rik	Sp_9w_RNA_XistxC_+y_XY_1	Sp	male	Adult	0	0
chrX	1700012L04Rik	Sp_9w_RNA_XistxC_+y_XY_2	Sp	male	Adult	0	0
chrX	1700012L04Rik	Sp_9w_RNA_XistxC_+y_XY_3	Sp	male	Adult	0	0
chrX	1700013H16Rik	Br_9w_RNA_XistxC_-+_XX_1	Br	female	Adult	0.163	0.163
chrX	1700013H16Rik	Br_9w_RNA_XistxC_-+_XX_2	Br	female	Adult	0.285	0.163
chrX	1700013H16Rik	Br_9w_RNA_XistxC_-+_XX_3	Br	female	Adult	0	0.163
chrX	1700013H16Rik	Br_9w_RNA_XistxC_+y_XY_1	Br	male	Adult	0	0
chrX	1700013H16Rik	Br_9w_RNA_XistxC_+y_XY_2	Br	male	Adult	0	0
chrX	1700013H16Rik	Br_9w_RNA_XistxC_+y_XY_3	Br	male	Adult	0.304	0
chrX	1700013H16Rik	He_9w_RNA_XistxC_-+_XX_1	He	female	Adult	0	0
chrX	1700013H16Rik	He_9w_RNA_XistxC_-+_XX_2	He	female	Adult	0	0
chrX	1700013H16Rik	He_9w_RNA_XistxC_-+_XX_3	He	female	Adult	0	0
chrX	1700013H16Rik	He_9w_RNA_XistxC_+y_XY_1	He	male	Adult	0	0
chrX	1700013H16Rik	He_9w_RNA_XistxC_+y_XY_2	He	male	Adult	0	0
chrX	1700013H16Rik	He_9w_RNA_XistxC_+y_XY_3	He	male	Adult	0	0
chrX	1700013H16Rik	Ki_9w_RNA_XistxC_-+_XX_1	Ki	female	Adult	0	0
chrX	1700013H16Rik	Ki_9w_RNA_XistxC_-+_XX_2	Ki	female	Adult	0	0
chrX	1700013H16Rik	Ki_9w_RNA_XistxC_-+_XX_3	Ki	female	Adult	0	0
chrX	1700013H16Rik	Ki_9w_RNA_XistxC_+y_XY_1	Ki	male	Adult	0	0
chrX	1700013H16Rik	Ki_9w_RNA_XistxC_+y_XY_2	Ki	male	Adult	0	0
chrX	1700013H16Rik	Ki_9w_RNA_XistxC_+y_XY_3	Ki	male	Adult	0	0
chrX	1700013H16Rik	Li_9w_RNA_XistxC_-+_XX_1	Li	female	Adult	0	0
chrX	1700013H16Rik	Li_9w_RNA_XistxC_-+_XX_2	Li	female	Adult	0	0
chrX	1700013H16Rik	Li_9w_RNA_XistxC_-+_XX_3	Li	female	Adult	0	0
chrX	1700013H16Rik	Li_9w_RNA_XistxC_+y_XY_1	Li	male	Adult	0	0
chrX	1700013H16Rik	Li_9w_RNA_XistxC_+y_XY_2	Li	male	Adult	0	0
chrX	1700013H16Rik	Li_9w_RNA_XistxC_+y_XY_3	Li	male	Adult	0	0
chrX	1700013H16Rik	Lu_9w_RNA_XistxC_-+_XX_1	Lu	female	Adult	0.215	0
chrX	1700013H16Rik	Lu_9w_RNA_XistxC_-+_XX_2	Lu	female	Adult	0	0
chrX	1700013H16Rik	Lu_9w_RNA_XistxC_-+_XX_3	Lu	female	Adult	0	0
chrX	1700013H16Rik	Lu_9w_RNA_XistxC_+y_XY_1	Lu	male	Adult	0	0
chrX	1700013H16Rik	Lu_9w_RNA_XistxC_+y_XY_2	Lu	male	Adult	0	0
chrX	1700013H16Rik	Lu_9w_RNA_XistxC_+y_XY_3	Lu	male	Adult	0	0
chrX	1700013H16Rik	Mu_9w_RNA_XistxC_-+_XX_1	Mu	female	Adult	0	0
chrX	1700013H16Rik	Mu_9w_RNA_XistxC_-+_XX_2	Mu	female	Adult	0	0
chrX	1700013H16Rik	Mu_9w_RNA_XistxC_-+_XX_3	Mu	female	Adult	0	0
chrX	1700013H16Rik	Mu_9w_RNA_XistxC_+y_XY_1	Mu	male	Adult	0	0
chrX	1700013H16Rik	Mu_9w_RNA_XistxC_+y_XY_2	Mu	male	Adult	0	0
chrX	1700013H16Rik	Mu_9w_RNA_XistxC_+y_XY_3	Mu	male	Adult	0.134	0
chrX	1700013H16Rik	Sp_9w_RNA_XistxC_-+_XX_1	Sp	female	Adult	0	0
chrX	1700013H16Rik	Sp_9w_RNA_XistxC_-+_XX_2	Sp	female	Adult	0	0
chrX	1700013H16Rik	Sp_9w_RNA_XistxC_-+_XX_3	Sp	female	Adult	0	0
chrX	1700013H16Rik	Sp_9w_RNA_XistxC_+y_XY_1	Sp	male	Adult	0	0
chrX	1700013H16Rik	Sp_9w_RNA_XistxC_+y_XY_2	Sp	male	Adult	0	0
chrX	1700013H16Rik	Sp_9w_RNA_XistxC_+y_XY_3	Sp	male	Adult	0	0
chrX	1700018G05Rik	Br_9w_RNA_XistxC_-+_XX_1	Br	female	Adult	0	0
chrX	1700018G05Rik	Br_9w_RNA_XistxC_-+_XX_2	Br	female	Adult	0	0
chrX	1700018G05Rik	Br_9w_RNA_XistxC_-+_XX_3	Br	female	Adult	0	0
chrX	1700018G05Rik	Br_9w_RNA_XistxC_+y_XY_1	Br	male	Adult	0	0
chrX	1700018G05Rik	Br_9w_RNA_XistxC_+y_XY_2	Br	male	Adult	0	0
chrX	1700018G05Rik	Br_9w_RNA_XistxC_+y_XY_3	Br	male	Adult	0	0
chrX	1700018G05Rik	He_9w_RNA_XistxC_-+_XX_1	He	female	Adult	0	0
chrX	1700018G05Rik	He_9w_RNA_XistxC_-+_XX_2	He	female	Adult	0	0
chrX	1700018G05Rik	He_9w_RNA_XistxC_-+_XX_3	He	female	Adult	0	0
chrX	1700018G05Rik	He_9w_RNA_XistxC_+y_XY_1	He	male	Adult	0	0
chrX	1700018G05Rik	He_9w_RNA_XistxC_+y_XY_2	He	male	Adult	0	0
chrX	1700018G05Rik	He_9w_RNA_XistxC_+y_XY_3	He	male	Adult	0	0
chrX	1700018G05Rik	Ki_9w_RNA_XistxC_-+_XX_1	Ki	female	Adult	0	0
chrX	1700018G05Rik	Ki_9w_RNA_XistxC_-+_XX_2	Ki	female	Adult	0.496	0
chrX	1700018G05Rik	Ki_9w_RNA_XistxC_-+_XX_3	Ki	female	Adult	0	0
chrX	1700018G05Rik	Ki_9w_RNA_XistxC_+y_XY_1	Ki	male	Adult	0.352	0.325
chrX	1700018G05Rik	Ki_9w_RNA_XistxC_+y_XY_2	Ki	male	Adult	0.325	0.325
chrX	1700018G05Rik	Ki_9w_RNA_XistxC_+y_XY_3	Ki	male	Adult	0	0.325
chrX	1700018G05Rik	Li_9w_RNA_XistxC_-+_XX_1	Li	female	Adult	0	0
chrX	1700018G05Rik	Li_9w_RNA_XistxC_-+_XX_2	Li	female	Adult	0	0
chrX	1700018G05Rik	Li_9w_RNA_XistxC_-+_XX_3	Li	female	Adult	0	0
chrX	1700018G05Rik	Li_9w_RNA_XistxC_+y_XY_1	Li	male	Adult	0	0
chrX	1700018G05Rik	Li_9w_RNA_XistxC_+y_XY_2	Li	male	Adult	0	0
chrX	1700018G05Rik	Li_9w_RNA_XistxC_+y_XY_3	Li	male	Adult	0	0
chrX	1700018G05Rik	Lu_9w_RNA_XistxC_-+_XX_1	Lu	female	Adult	0	0
chrX	1700018G05Rik	Lu_9w_RNA_XistxC_-+_XX_2	Lu	female	Adult	0	0
chrX	1700018G05Rik	Lu_9w_RNA_XistxC_-+_XX_3	Lu	female	Adult	0	0
chrX	1700018G05Rik	Lu_9w_RNA_XistxC_+y_XY_1	Lu	male	Adult	0	0
chrX	1700018G05Rik	Lu_9w_RNA_XistxC_+y_XY_2	Lu	male	Adult	0	0
chrX	1700018G05Rik	Lu_9w_RNA_XistxC_+y_XY_3	Lu	male	Adult	0	0
chrX	1700018G05Rik	Mu_9w_RNA_XistxC_-+_XX_1	Mu	female	Adult	0	0
chrX	1700018G05Rik	Mu_9w_RNA_XistxC_-+_XX_2	Mu	female	Adult	0	0
chrX	1700018G05Rik	Mu_9w_RNA_XistxC_-+_XX_3	Mu	female	Adult	0	0
chrX	1700018G05Rik	Mu_9w_RNA_XistxC_+y_XY_1	Mu	male	Adult	0	0
chrX	1700018G05Rik	Mu_9w_RNA_XistxC_+y_XY_2	Mu	male	Adult	0	0
chrX	1700018G05Rik	Mu_9w_RNA_XistxC_+y_XY_3	Mu	male	Adult	0	0
chrX	1700018G05Rik	Sp_9w_RNA_XistxC_-+_XX_1	Sp	female	Adult	0	0
chrX	1700018G05Rik	Sp_9w_RNA_XistxC_-+_XX_2	Sp	female	Adult	0	0
chrX	1700018G05Rik	Sp_9w_RNA_XistxC_-+_XX_3	Sp	female	Adult	0	0
chrX	1700018G05Rik	Sp_9w_RNA_XistxC_+y_XY_1	Sp	male	Adult	0	0
chrX	1700018G05Rik	Sp_9w_RNA_XistxC_+y_XY_2	Sp	male	Adult	0	0
chrX	1700018G05Rik	Sp_9w_RNA_XistxC_+y_XY_3	Sp	male	Adult	0	0
chrX	1700020N15Rik	Br_9w_RNA_XistxC_-+_XX_1	Br	female	Adult	0	0
chrX	1700020N15Rik	Br_9w_RNA_XistxC_-+_XX_2	Br	female	Adult	0	0
chrX	1700020N15Rik	Br_9w_RNA_XistxC_-+_XX_3	Br	female	Adult	0	0
chrX	1700020N15Rik	Br_9w_RNA_XistxC_+y_XY_1	Br	male	Adult	0	0
chrX	1700020N15Rik	Br_9w_RNA_XistxC_+y_XY_2	Br	male	Adult	0	0
chrX	1700020N15Rik	Br_9w_RNA_XistxC_+y_XY_3	Br	male	Adult	0.379	0
chrX	1700020N15Rik	He_9w_RNA_XistxC_-+_XX_1	He	female	Adult	0	0
chrX	1700020N15Rik	He_9w_RNA_XistxC_-+_XX_2	He	female	Adult	0	0
chrX	1700020N15Rik	He_9w_RNA_XistxC_-+_XX_3	He	female	Adult	0	0
chrX	1700020N15Rik	He_9w_RNA_XistxC_+y_XY_1	He	male	Adult	0	0
chrX	1700020N15Rik	He_9w_RNA_XistxC_+y_XY_2	He	male	Adult	0	0
chrX	1700020N15Rik	He_9w_RNA_XistxC_+y_XY_3	He	male	Adult	0	0
chrX	1700020N15Rik	Ki_9w_RNA_XistxC_-+_XX_1	Ki	female	Adult	0	0
chrX	1700020N15Rik	Ki_9w_RNA_XistxC_-+_XX_2	Ki	female	Adult	0	0
chrX	1700020N15Rik	Ki_9w_RNA_XistxC_-+_XX_3	Ki	female	Adult	0	0
chrX	1700020N15Rik	Ki_9w_RNA_XistxC_+y_XY_1	Ki	male	Adult	0	0
chrX	1700020N15Rik	Ki_9w_RNA_XistxC_+y_XY_2	Ki	male	Adult	0	0
chrX	1700020N15Rik	Ki_9w_RNA_XistxC_+y_XY_3	Ki	male	Adult	0	0
chrX	1700020N15Rik	Li_9w_RNA_XistxC_-+_XX_1	Li	female	Adult	0	0
chrX	1700020N15Rik	Li_9w_RNA_XistxC_-+_XX_2	Li	female	Adult	0	0
chrX	1700020N15Rik	Li_9w_RNA_XistxC_-+_XX_3	Li	female	Adult	0	0
chrX	1700020N15Rik	Li_9w_RNA_XistxC_+y_XY_1	Li	male	Adult	0	0
chrX	1700020N15Rik	Li_9w_RNA_XistxC_+y_XY_2	Li	male	Adult	0	0
chrX	1700020N15Rik	Li_9w_RNA_XistxC_+y_XY_3	Li	male	Adult	0	0
chrX	1700020N15Rik	Lu_9w_RNA_XistxC_-+_XX_1	Lu	female	Adult	0	0
chrX	1700020N15Rik	Lu_9w_RNA_XistxC_-+_XX_2	Lu	female	Adult	0	0
chrX	1700020N15Rik	Lu_9w_RNA_XistxC_-+_XX_3	Lu	female	Adult	0	0
chrX	1700020N15Rik	Lu_9w_RNA_XistxC_+y_XY_1	Lu	male	Adult	0	0
chrX	1700020N15Rik	Lu_9w_RNA_XistxC_+y_XY_2	Lu	male	Adult	0	0
chrX	1700020N15Rik	Lu_9w_RNA_XistxC_+y_XY_3	Lu	male	Adult	0	0
chrX	1700020N15Rik	Mu_9w_RNA_XistxC_-+_XX_1	Mu	female	Adult	0	0
chrX	1700020N15Rik	Mu_9w_RNA_XistxC_-+_XX_2	Mu	female	Adult	0	0
chrX	1700020N15Rik	Mu_9w_RNA_XistxC_-+_XX_3	Mu	female	Adult	0	0
chrX	1700020N15Rik	Mu_9w_RNA_XistxC_+y_XY_1	Mu	male	Adult	0	0
chrX	1700020N15Rik	Mu_9w_RNA_XistxC_+y_XY_2	Mu	male	Adult	0	0
chrX	1700020N15Rik	Mu_9w_RNA_XistxC_+y_XY_3	Mu	male	Adult	0	0
chrX	1700020N15Rik	Sp_9w_RNA_XistxC_-+_XX_1	Sp	female	Adult	0	0
chrX	1700020N15Rik	Sp_9w_RNA_XistxC_-+_XX_2	Sp	female	Adult	0	0
chrX	1700020N15Rik	Sp_9w_RNA_XistxC_-+_XX_3	Sp	female	Adult	0	0
chrX	1700020N15Rik	Sp_9w_RNA_XistxC_+y_XY_1	Sp	male	Adult	0	0
chrX	1700020N15Rik	Sp_9w_RNA_XistxC_+y_XY_2	Sp	male	Adult	0	0
chrX	1700020N15Rik	Sp_9w_RNA_XistxC_+y_XY_3	Sp	male	Adult	0	0
chrX	1700080O16Rik	Br_9w_RNA_XistxC_-+_XX_1	Br	female	Adult	0	0
chrX	1700080O16Rik	Br_9w_RNA_XistxC_-+_XX_2	Br	female	Adult	0	0
chrX	1700080O16Rik	Br_9w_RNA_XistxC_-+_XX_3	Br	female	Adult	0	0
chrX	1700080O16Rik	Br_9w_RNA_XistxC_+y_XY_1	Br	male	Adult	0	0
chrX	1700080O16Rik	Br_9w_RNA_XistxC_+y_XY_2	Br	male	Adult	0	0
chrX	1700080O16Rik	Br_9w_RNA_XistxC_+y_XY_3	Br	male	Adult	0	0
chrX	1700080O16Rik	He_9w_RNA_XistxC_-+_XX_1	He	female	Adult	0	0
chrX	1700080O16Rik	He_9w_RNA_XistxC_-+_XX_2	He	female	Adult	0	0
chrX	1700080O16Rik	He_9w_RNA_XistxC_-+_XX_3	He	female	Adult	0	0
chrX	1700080O16Rik	He_9w_RNA_XistxC_+y_XY_1	He	male	Adult	0.122	0
chrX	1700080O16Rik	He_9w_RNA_XistxC_+y_XY_2	He	male	Adult	0	0
chrX	1700080O16Rik	He_9w_RNA_XistxC_+y_XY_3	He	male	Adult	0	0
chrX	1700080O16Rik	Ki_9w_RNA_XistxC_-+_XX_1	Ki	female	Adult	0	0
chrX	1700080O16Rik	Ki_9w_RNA_XistxC_-+_XX_2	Ki	female	Adult	0	0
chrX	1700080O16Rik	Ki_9w_RNA_XistxC_-+_XX_3	Ki	female	Adult	0	0
chrX	1700080O16Rik	Ki_9w_RNA_XistxC_+y_XY_1	Ki	male	Adult	0	0
chrX	1700080O16Rik	Ki_9w_RNA_XistxC_+y_XY_2	Ki	male	Adult	0	0
chrX	1700080O16Rik	Ki_9w_RNA_XistxC_+y_XY_3	Ki	male	Adult	0	0
chrX	1700080O16Rik	Li_9w_RNA_XistxC_-+_XX_1	Li	female	Adult	0	0
chrX	1700080O16Rik	Li_9w_RNA_XistxC_-+_XX_2	Li	female	Adult	0	0
chrX	1700080O16Rik	Li_9w_RNA_XistxC_-+_XX_3	Li	female	Adult	0	0
chrX	1700080O16Rik	Li_9w_RNA_XistxC_+y_XY_1	Li	male	Adult	0	0
chrX	1700080O16Rik	Li_9w_RNA_XistxC_+y_XY_2	Li	male	Adult	0	0
chrX	1700080O16Rik	Li_9w_RNA_XistxC_+y_XY_3	Li	male	Adult	0	0
chrX	1700080O16Rik	Lu_9w_RNA_XistxC_-+_XX_1	Lu	female	Adult	0	0
chrX	1700080O16Rik	Lu_9w_RNA_XistxC_-+_XX_2	Lu	female	Adult	0	0
chrX	1700080O16Rik	Lu_9w_RNA_XistxC_-+_XX_3	Lu	female	Adult	0	0
chrX	1700080O16Rik	Lu_9w_RNA_XistxC_+y_XY_1	Lu	male	Adult	0	0
chrX	1700080O16Rik	Lu_9w_RNA_XistxC_+y_XY_2	Lu	male	Adult	0	0
chrX	1700080O16Rik	Lu_9w_RNA_XistxC_+y_XY_3	Lu	male	Adult	0	0
chrX	1700080O16Rik	Mu_9w_RNA_XistxC_-+_XX_1	Mu	female	Adult	0	0
chrX	1700080O16Rik	Mu_9w_RNA_XistxC_-+_XX_2	Mu	female	Adult	0	0
chrX	1700080O16Rik	Mu_9w_RNA_XistxC_-+_XX_3	Mu	female	Adult	0	0
chrX	1700080O16Rik	Mu_9w_RNA_XistxC_+y_XY_1	Mu	male	Adult	0	0
chrX	1700080O16Rik	Mu_9w_RNA_XistxC_+y_XY_2	Mu	male	Adult	0	0
chrX	1700080O16Rik	Mu_9w_RNA_XistxC_+y_XY_3	Mu	male	Adult	0	0
chrX	1700080O16Rik	Sp_9w_RNA_XistxC_-+_XX_1	Sp	female	Adult	0	0
chrX	1700080O16Rik	Sp_9w_RNA_XistxC_-+_XX_2	Sp	female	Adult	0	0
chrX	1700080O16Rik	Sp_9w_RNA_XistxC_-+_XX_3	Sp	female	Adult	0	0
chrX	1700080O16Rik	Sp_9w_RNA_XistxC_+y_XY_1	Sp	male	Adult	0	0
chrX	1700080O16Rik	Sp_9w_RNA_XistxC_+y_XY_2	Sp	male	Adult	0	0
chrX	1700080O16Rik	Sp_9w_RNA_XistxC_+y_XY_3	Sp	male	Adult	0	0
chrX	1700111N16Rik	Br_9w_RNA_XistxC_-+_XX_1	Br	female	Adult	0	0
chrX	1700111N16Rik	Br_9w_RNA_XistxC_-+_XX_2	Br	female	Adult	0	0
chrX	1700111N16Rik	Br_9w_RNA_XistxC_-+_XX_3	Br	female	Adult	0	0
chrX	1700111N16Rik	Br_9w_RNA_XistxC_+y_XY_1	Br	male	Adult	0	0
chrX	1700111N16Rik	Br_9w_RNA_XistxC_+y_XY_2	Br	male	Adult	0	0
chrX	1700111N16Rik	Br_9w_RNA_XistxC_+y_XY_3	Br	male	Adult	0	0
chrX	1700111N16Rik	He_9w_RNA_XistxC_-+_XX_1	He	female	Adult	0	0
chrX	1700111N16Rik	He_9w_RNA_XistxC_-+_XX_2	He	female	Adult	0.299	0
chrX	1700111N16Rik	He_9w_RNA_XistxC_-+_XX_3	He	female	Adult	0	0
chrX	1700111N16Rik	He_9w_RNA_XistxC_+y_XY_1	He	male	Adult	0	0
chrX	1700111N16Rik	He_9w_RNA_XistxC_+y_XY_2	He	male	Adult	0	0
chrX	1700111N16Rik	He_9w_RNA_XistxC_+y_XY_3	He	male	Adult	0	0
chrX	1700111N16Rik	Ki_9w_RNA_XistxC_-+_XX_1	Ki	female	Adult	0	0
chrX	1700111N16Rik	Ki_9w_RNA_XistxC_-+_XX_2	Ki	female	Adult	0	0
chrX	1700111N16Rik	Ki_9w_RNA_XistxC_-+_XX_3	Ki	female	Adult	0	0
chrX	1700111N16Rik	Ki_9w_RNA_XistxC_+y_XY_1	Ki	male	Adult	0	0
chrX	1700111N16Rik	Ki_9w_RNA_XistxC_+y_XY_2	Ki	male	Adult	0	0
chrX	1700111N16Rik	Ki_9w_RNA_XistxC_+y_XY_3	Ki	male	Adult	0	0
chrX	1700111N16Rik	Li_9w_RNA_XistxC_-+_XX_1	Li	female	Adult	0	0
chrX	1700111N16Rik	Li_9w_RNA_XistxC_-+_XX_2	Li	female	Adult	0	0
chrX	1700111N16Rik	Li_9w_RNA_XistxC_-+_XX_3	Li	female	Adult	0	0
chrX	1700111N16Rik	Li_9w_RNA_XistxC_+y_XY_1	Li	male	Adult	0	0
chrX	1700111N16Rik	Li_9w_RNA_XistxC_+y_XY_2	Li	male	Adult	0	0
chrX	1700111N16Rik	Li_9w_RNA_XistxC_+y_XY_3	Li	male	Adult	0	0
chrX	1700111N16Rik	Lu_9w_RNA_XistxC_-+_XX_1	Lu	female	Adult	0	0
chrX	1700111N16Rik	Lu_9w_RNA_XistxC_-+_XX_2	Lu	female	Adult	0	0
chrX	1700111N16Rik	Lu_9w_RNA_XistxC_-+_XX_3	Lu	female	Adult	0	0
chrX	1700111N16Rik	Lu_9w_RNA_XistxC_+y_XY_1	Lu	male	Adult	0	0
chrX	1700111N16Rik	Lu_9w_RNA_XistxC_+y_XY_2	Lu	male	Adult	0	0
chrX	1700111N16Rik	Lu_9w_RNA_XistxC_+y_XY_3	Lu	male	Adult	0	0
chrX	1700111N16Rik	Mu_9w_RNA_XistxC_-+_XX_1	Mu	female	Adult	0	0
chrX	1700111N16Rik	Mu_9w_RNA_XistxC_-+_XX_2	Mu	female	Adult	0	0
chrX	1700111N16Rik	Mu_9w_RNA_XistxC_-+_XX_3	Mu	female	Adult	0	0
chrX	1700111N16Rik	Mu_9w_RNA_XistxC_+y_XY_1	Mu	male	Adult	0	0
chrX	1700111N16Rik	Mu_9w_RNA_XistxC_+y_XY_2	Mu	male	Adult	0	0
chrX	1700111N16Rik	Mu_9w_RNA_XistxC_+y_XY_3	Mu	male	Adult	0	0
chrX	1700111N16Rik	Sp_9w_RNA_XistxC_-+_XX_1	Sp	female	Adult	0	0
chrX	1700111N16Rik	Sp_9w_RNA_XistxC_-+_XX_2	Sp	female	Adult	0	0
chrX	1700111N16Rik	Sp_9w_RNA_XistxC_-+_XX_3	Sp	female	Adult	0	0
chrX	1700111N16Rik	Sp_9w_RNA_XistxC_+y_XY_1	Sp	male	Adult	0	0
chrX	1700111N16Rik	Sp_9w_RNA_XistxC_+y_XY_2	Sp	male	Adult	0	0
chrX	1700111N16Rik	Sp_9w_RNA_XistxC_+y_XY_3	Sp	male	Adult	0	0
chrX	1810030O07Rik	Br_9w_RNA_XistxC_-+_XX_1	Br	female	Adult	20.479	19.548
chrX	1810030O07Rik	Br_9w_RNA_XistxC_-+_XX_2	Br	female	Adult	19.548	19.548
chrX	1810030O07Rik	Br_9w_RNA_XistxC_-+_XX_3	Br	female	Adult	18.638	19.548
chrX	1810030O07Rik	Br_9w_RNA_XistxC_+y_XY_1	Br	male	Adult	16.922	16.104
chrX	1810030O07Rik	Br_9w_RNA_XistxC_+y_XY_2	Br	male	Adult	16.104	16.104
chrX	1810030O07Rik	Br_9w_RNA_XistxC_+y_XY_3	Br	male	Adult	15.914	16.104
chrX	1810030O07Rik	He_9w_RNA_XistxC_-+_XX_1	He	female	Adult	14.638	13.304
chrX	1810030O07Rik	He_9w_RNA_XistxC_-+_XX_2	He	female	Adult	13.205	13.304
chrX	1810030O07Rik	He_9w_RNA_XistxC_-+_XX_3	He	female	Adult	13.304	13.304
chrX	1810030O07Rik	He_9w_RNA_XistxC_+y_XY_1	He	male	Adult	11.569	11.617
chrX	1810030O07Rik	He_9w_RNA_XistxC_+y_XY_2	He	male	Adult	12.076	11.617
chrX	1810030O07Rik	He_9w_RNA_XistxC_+y_XY_3	He	male	Adult	11.617	11.617
chrX	1810030O07Rik	Ki_9w_RNA_XistxC_-+_XX_1	Ki	female	Adult	16.388	15.312
chrX	1810030O07Rik	Ki_9w_RNA_XistxC_-+_XX_2	Ki	female	Adult	14.721	15.312
chrX	1810030O07Rik	Ki_9w_RNA_XistxC_-+_XX_3	Ki	female	Adult	15.312	15.312
chrX	1810030O07Rik	Ki_9w_RNA_XistxC_+y_XY_1	Ki	male	Adult	12.203	12.059
chrX	1810030O07Rik	Ki_9w_RNA_XistxC_+y_XY_2	Ki	male	Adult	11.911	12.059
chrX	1810030O07Rik	Ki_9w_RNA_XistxC_+y_XY_3	Ki	male	Adult	12.059	12.059
chrX	1810030O07Rik	Li_9w_RNA_XistxC_-+_XX_1	Li	female	Adult	3.261	3.244
chrX	1810030O07Rik	Li_9w_RNA_XistxC_-+_XX_2	Li	female	Adult	3.244	3.244
chrX	1810030O07Rik	Li_9w_RNA_XistxC_-+_XX_3	Li	female	Adult	3.146	3.244
chrX	1810030O07Rik	Li_9w_RNA_XistxC_+y_XY_1	Li	male	Adult	2.808	2.808
chrX	1810030O07Rik	Li_9w_RNA_XistxC_+y_XY_2	Li	male	Adult	3.062	2.808
chrX	1810030O07Rik	Li_9w_RNA_XistxC_+y_XY_3	Li	male	Adult	2.622	2.808
chrX	1810030O07Rik	Lu_9w_RNA_XistxC_-+_XX_1	Lu	female	Adult	21.601	23.331
chrX	1810030O07Rik	Lu_9w_RNA_XistxC_-+_XX_2	Lu	female	Adult	23.815	23.331
chrX	1810030O07Rik	Lu_9w_RNA_XistxC_-+_XX_3	Lu	female	Adult	23.331	23.331
chrX	1810030O07Rik	Lu_9w_RNA_XistxC_+y_XY_1	Lu	male	Adult	19.51	20.446
chrX	1810030O07Rik	Lu_9w_RNA_XistxC_+y_XY_2	Lu	male	Adult	20.548	20.446
chrX	1810030O07Rik	Lu_9w_RNA_XistxC_+y_XY_3	Lu	male	Adult	20.446	20.446
chrX	1810030O07Rik	Mu_9w_RNA_XistxC_-+_XX_1	Mu	female	Adult	9.167	8.07
chrX	1810030O07Rik	Mu_9w_RNA_XistxC_-+_XX_2	Mu	female	Adult	8.07	8.07
chrX	1810030O07Rik	Mu_9w_RNA_XistxC_-+_XX_3	Mu	female	Adult	7.621	8.07
chrX	1810030O07Rik	Mu_9w_RNA_XistxC_+y_XY_1	Mu	male	Adult	6.988	6.988
chrX	1810030O07Rik	Mu_9w_RNA_XistxC_+y_XY_2	Mu	male	Adult	8.004	6.988
chrX	1810030O07Rik	Mu_9w_RNA_XistxC_+y_XY_3	Mu	male	Adult	6.271	6.988
chrX	1810030O07Rik	Sp_9w_RNA_XistxC_-+_XX_1	Sp	female	Adult	30.437	31.295
chrX	1810030O07Rik	Sp_9w_RNA_XistxC_-+_XX_2	Sp	female	Adult	31.295	31.295
chrX	1810030O07Rik	Sp_9w_RNA_XistxC_-+_XX_3	Sp	female	Adult	32.107	31.295
chrX	1810030O07Rik	Sp_9w_RNA_XistxC_+y_XY_1	Sp	male	Adult	28.529	28.529
chrX	1810030O07Rik	Sp_9w_RNA_XistxC_+y_XY_2	Sp	male	Adult	29.779	28.529
chrX	1810030O07Rik	Sp_9w_RNA_XistxC_+y_XY_3	Sp	male	Adult	28.289	28.529
chrX	2010106E10Rik	Br_9w_RNA_XistxC_-+_XX_1	Br	female	Adult	0.172	0.172
chrX	2010106E10Rik	Br_9w_RNA_XistxC_-+_XX_2	Br	female	Adult	0	0.172
chrX	2010106E10Rik	Br_9w_RNA_XistxC_-+_XX_3	Br	female	Adult	0.293	0.172
chrX	2010106E10Rik	Br_9w_RNA_XistxC_+y_XY_1	Br	male	Adult	0.141	0
chrX	2010106E10Rik	Br_9w_RNA_XistxC_+y_XY_2	Br	male	Adult	0	0
chrX	2010106E10Rik	Br_9w_RNA_XistxC_+y_XY_3	Br	male	Adult	0	0
chrX	2010106E10Rik	He_9w_RNA_XistxC_-+_XX_1	He	female	Adult	0	0
chrX	2010106E10Rik	He_9w_RNA_XistxC_-+_XX_2	He	female	Adult	0	0
chrX	2010106E10Rik	He_9w_RNA_XistxC_-+_XX_3	He	female	Adult	0	0
chrX	2010106E10Rik	He_9w_RNA_XistxC_+y_XY_1	He	male	Adult	0	0
chrX	2010106E10Rik	He_9w_RNA_XistxC_+y_XY_2	He	male	Adult	0	0
chrX	2010106E10Rik	He_9w_RNA_XistxC_+y_XY_3	He	male	Adult	0	0
chrX	2010106E10Rik	Ki_9w_RNA_XistxC_-+_XX_1	Ki	female	Adult	0	0
chrX	2010106E10Rik	Ki_9w_RNA_XistxC_-+_XX_2	Ki	female	Adult	0	0
chrX	2010106E10Rik	Ki_9w_RNA_XistxC_-+_XX_3	Ki	female	Adult	0	0
chrX	2010106E10Rik	Ki_9w_RNA_XistxC_+y_XY_1	Ki	male	Adult	0.109	0
chrX	2010106E10Rik	Ki_9w_RNA_XistxC_+y_XY_2	Ki	male	Adult	0	0
chrX	2010106E10Rik	Ki_9w_RNA_XistxC_+y_XY_3	Ki	male	Adult	0	0
chrX	2010106E10Rik	Li_9w_RNA_XistxC_-+_XX_1	Li	female	Adult	0	0
chrX	2010106E10Rik	Li_9w_RNA_XistxC_-+_XX_2	Li	female	Adult	0	0
chrX	2010106E10Rik	Li_9w_RNA_XistxC_-+_XX_3	Li	female	Adult	0	0
chrX	2010106E10Rik	Li_9w_RNA_XistxC_+y_XY_1	Li	male	Adult	0	0
chrX	2010106E10Rik	Li_9w_RNA_XistxC_+y_XY_2	Li	male	Adult	0	0
chrX	2010106E10Rik	Li_9w_RNA_XistxC_+y_XY_3	Li	male	Adult	0	0
chrX	2010106E10Rik	Lu_9w_RNA_XistxC_-+_XX_1	Lu	female	Adult	0	0
chrX	2010106E10Rik	Lu_9w_RNA_XistxC_-+_XX_2	Lu	female	Adult	0	0
chrX	2010106E10Rik	Lu_9w_RNA_XistxC_-+_XX_3	Lu	female	Adult	0	0
chrX	2010106E10Rik	Lu_9w_RNA_XistxC_+y_XY_1	Lu	male	Adult	0	0
chrX	2010106E10Rik	Lu_9w_RNA_XistxC_+y_XY_2	Lu	male	Adult	0	0
chrX	2010106E10Rik	Lu_9w_RNA_XistxC_+y_XY_3	Lu	male	Adult	0	0
chrX	2010106E10Rik	Mu_9w_RNA_XistxC_-+_XX_1	Mu	female	Adult	0	0
chrX	2010106E10Rik	Mu_9w_RNA_XistxC_-+_XX_2	Mu	female	Adult	0	0
chrX	2010106E10Rik	Mu_9w_RNA_XistxC_-+_XX_3	Mu	female	Adult	0	0
chrX	2010106E10Rik	Mu_9w_RNA_XistxC_+y_XY_1	Mu	male	Adult	0	0
chrX	2010106E10Rik	Mu_9w_RNA_XistxC_+y_XY_2	Mu	male	Adult	0	0
chrX	2010106E10Rik	Mu_9w_RNA_XistxC_+y_XY_3	Mu	male	Adult	0	0
chrX	2010106E10Rik	Sp_9w_RNA_XistxC_-+_XX_1	Sp	female	Adult	0	0
chrX	2010106E10Rik	Sp_9w_RNA_XistxC_-+_XX_2	Sp	female	Adult	0	0
chrX	2010106E10Rik	Sp_9w_RNA_XistxC_-+_XX_3	Sp	female	Adult	0	0
chrX	2010106E10Rik	Sp_9w_RNA_XistxC_+y_XY_1	Sp	male	Adult	0	0
chrX	2010106E10Rik	Sp_9w_RNA_XistxC_+y_XY_2	Sp	male	Adult	0	0
chrX	2010106E10Rik	Sp_9w_RNA_XistxC_+y_XY_3	Sp	male	Adult	0	0
chrX	2010204K13Rik	Br_9w_RNA_XistxC_-+_XX_1	Br	female	Adult	23.208	23.208
chrX	2010204K13Rik	Br_9w_RNA_XistxC_-+_XX_2	Br	female	Adult	20.965	23.208
chrX	2010204K13Rik	Br_9w_RNA_XistxC_-+_XX_3	Br	female	Adult	28.058	23.208
chrX	2010204K13Rik	Br_9w_RNA_XistxC_+y_XY_1	Br	male	Adult	28.51	28.51
chrX	2010204K13Rik	Br_9w_RNA_XistxC_+y_XY_2	Br	male	Adult	29.424	28.51
chrX	2010204K13Rik	Br_9w_RNA_XistxC_+y_XY_3	Br	male	Adult	23.619	28.51
chrX	2010204K13Rik	He_9w_RNA_XistxC_-+_XX_1	He	female	Adult	0.212	0.688
chrX	2010204K13Rik	He_9w_RNA_XistxC_-+_XX_2	He	female	Adult	0.715	0.688
chrX	2010204K13Rik	He_9w_RNA_XistxC_-+_XX_3	He	female	Adult	0.688	0.688
chrX	2010204K13Rik	He_9w_RNA_XistxC_+y_XY_1	He	male	Adult	0.862	0.645
chrX	2010204K13Rik	He_9w_RNA_XistxC_+y_XY_2	He	male	Adult	0.166	0.645
chrX	2010204K13Rik	He_9w_RNA_XistxC_+y_XY_3	He	male	Adult	0.645	0.645
chrX	2010204K13Rik	Ki_9w_RNA_XistxC_-+_XX_1	Ki	female	Adult	6.315	9.7
chrX	2010204K13Rik	Ki_9w_RNA_XistxC_-+_XX_2	Ki	female	Adult	9.824	9.7
chrX	2010204K13Rik	Ki_9w_RNA_XistxC_-+_XX_3	Ki	female	Adult	9.7	9.7
chrX	2010204K13Rik	Ki_9w_RNA_XistxC_+y_XY_1	Ki	male	Adult	5.943	6.32
chrX	2010204K13Rik	Ki_9w_RNA_XistxC_+y_XY_2	Ki	male	Adult	10.268	6.32
chrX	2010204K13Rik	Ki_9w_RNA_XistxC_+y_XY_3	Ki	male	Adult	6.32	6.32
chrX	2010204K13Rik	Li_9w_RNA_XistxC_-+_XX_1	Li	female	Adult	0.456	0.456
chrX	2010204K13Rik	Li_9w_RNA_XistxC_-+_XX_2	Li	female	Adult	0.625	0.456
chrX	2010204K13Rik	Li_9w_RNA_XistxC_-+_XX_3	Li	female	Adult	0.273	0.456
chrX	2010204K13Rik	Li_9w_RNA_XistxC_+y_XY_1	Li	male	Adult	0	0.126
chrX	2010204K13Rik	Li_9w_RNA_XistxC_+y_XY_2	Li	male	Adult	0.126	0.126
chrX	2010204K13Rik	Li_9w_RNA_XistxC_+y_XY_3	Li	male	Adult	0.175	0.126
chrX	2010204K13Rik	Lu_9w_RNA_XistxC_-+_XX_1	Lu	female	Adult	5.578	6.169
chrX	2010204K13Rik	Lu_9w_RNA_XistxC_-+_XX_2	Lu	female	Adult	6.169	6.169
chrX	2010204K13Rik	Lu_9w_RNA_XistxC_-+_XX_3	Lu	female	Adult	6.596	6.169
chrX	2010204K13Rik	Lu_9w_RNA_XistxC_+y_XY_1	Lu	male	Adult	10.087	9.123
chrX	2010204K13Rik	Lu_9w_RNA_XistxC_+y_XY_2	Lu	male	Adult	7.775	9.123
chrX	2010204K13Rik	Lu_9w_RNA_XistxC_+y_XY_3	Lu	male	Adult	9.123	9.123
chrX	2010204K13Rik	Mu_9w_RNA_XistxC_-+_XX_1	Mu	female	Adult	0.925	1.003
chrX	2010204K13Rik	Mu_9w_RNA_XistxC_-+_XX_2	Mu	female	Adult	1.003	1.003
chrX	2010204K13Rik	Mu_9w_RNA_XistxC_-+_XX_3	Mu	female	Adult	1.328	1.003
chrX	2010204K13Rik	Mu_9w_RNA_XistxC_+y_XY_1	Mu	male	Adult	0.153	0.357
chrX	2010204K13Rik	Mu_9w_RNA_XistxC_+y_XY_2	Mu	male	Adult	0.357	0.357
chrX	2010204K13Rik	Mu_9w_RNA_XistxC_+y_XY_3	Mu	male	Adult	0.769	0.357
chrX	2010204K13Rik	Sp_9w_RNA_XistxC_-+_XX_1	Sp	female	Adult	5.695	5.147
chrX	2010204K13Rik	Sp_9w_RNA_XistxC_-+_XX_2	Sp	female	Adult	5.147	5.147
chrX	2010204K13Rik	Sp_9w_RNA_XistxC_-+_XX_3	Sp	female	Adult	4.414	5.147
chrX	2010204K13Rik	Sp_9w_RNA_XistxC_+y_XY_1	Sp	male	Adult	6.682	6.473
chrX	2010204K13Rik	Sp_9w_RNA_XistxC_+y_XY_2	Sp	male	Adult	5.522	6.473
chrX	2010204K13Rik	Sp_9w_RNA_XistxC_+y_XY_3	Sp	male	Adult	6.473	6.473
chrX	2010308F09Rik	Br_9w_RNA_XistxC_-+_XX_1	Br	female	Adult	1.898	1.664
chrX	2010308F09Rik	Br_9w_RNA_XistxC_-+_XX_2	Br	female	Adult	1.664	1.664
chrX	2010308F09Rik	Br_9w_RNA_XistxC_-+_XX_3	Br	female	Adult	0.806	1.664
chrX	2010308F09Rik	Br_9w_RNA_XistxC_+y_XY_1	Br	male	Adult	0.516	0.516
chrX	2010308F09Rik	Br_9w_RNA_XistxC_+y_XY_2	Br	male	Adult	1.273	0.516
chrX	2010308F09Rik	Br_9w_RNA_XistxC_+y_XY_3	Br	male	Adult	0.295	0.516
chrX	2010308F09Rik	He_9w_RNA_XistxC_-+_XX_1	He	female	Adult	0	0
chrX	2010308F09Rik	He_9w_RNA_XistxC_-+_XX_2	He	female	Adult	0	0
chrX	2010308F09Rik	He_9w_RNA_XistxC_-+_XX_3	He	female	Adult	0	0
chrX	2010308F09Rik	He_9w_RNA_XistxC_+y_XY_1	He	male	Adult	0	0
chrX	2010308F09Rik	He_9w_RNA_XistxC_+y_XY_2	He	male	Adult	0	0
chrX	2010308F09Rik	He_9w_RNA_XistxC_+y_XY_3	He	male	Adult	0	0
chrX	2010308F09Rik	Ki_9w_RNA_XistxC_-+_XX_1	Ki	female	Adult	0.799	0.846
chrX	2010308F09Rik	Ki_9w_RNA_XistxC_-+_XX_2	Ki	female	Adult	0.846	0.846
chrX	2010308F09Rik	Ki_9w_RNA_XistxC_-+_XX_3	Ki	female	Adult	0.952	0.846
chrX	2010308F09Rik	Ki_9w_RNA_XistxC_+y_XY_1	Ki	male	Adult	0	0.37
chrX	2010308F09Rik	Ki_9w_RNA_XistxC_+y_XY_2	Ki	male	Adult	0.37	0.37
chrX	2010308F09Rik	Ki_9w_RNA_XistxC_+y_XY_3	Ki	male	Adult	1.333	0.37
chrX	2010308F09Rik	Li_9w_RNA_XistxC_-+_XX_1	Li	female	Adult	0.205	0
chrX	2010308F09Rik	Li_9w_RNA_XistxC_-+_XX_2	Li	female	Adult	0	0
chrX	2010308F09Rik	Li_9w_RNA_XistxC_-+_XX_3	Li	female	Adult	0	0
chrX	2010308F09Rik	Li_9w_RNA_XistxC_+y_XY_1	Li	male	Adult	0	0
chrX	2010308F09Rik	Li_9w_RNA_XistxC_+y_XY_2	Li	male	Adult	0.34	0
chrX	2010308F09Rik	Li_9w_RNA_XistxC_+y_XY_3	Li	male	Adult	0	0
chrX	2010308F09Rik	Lu_9w_RNA_XistxC_-+_XX_1	Lu	female	Adult	0	0
chrX	2010308F09Rik	Lu_9w_RNA_XistxC_-+_XX_2	Lu	female	Adult	0	0
chrX	2010308F09Rik	Lu_9w_RNA_XistxC_-+_XX_3	Lu	female	Adult	0.189	0
chrX	2010308F09Rik	Lu_9w_RNA_XistxC_+y_XY_1	Lu	male	Adult	0	0
chrX	2010308F09Rik	Lu_9w_RNA_XistxC_+y_XY_2	Lu	male	Adult	0	0
chrX	2010308F09Rik	Lu_9w_RNA_XistxC_+y_XY_3	Lu	male	Adult	0.404	0
chrX	2010308F09Rik	Mu_9w_RNA_XistxC_-+_XX_1	Mu	female	Adult	0	0
chrX	2010308F09Rik	Mu_9w_RNA_XistxC_-+_XX_2	Mu	female	Adult	0	0
chrX	2010308F09Rik	Mu_9w_RNA_XistxC_-+_XX_3	Mu	female	Adult	0	0
chrX	2010308F09Rik	Mu_9w_RNA_XistxC_+y_XY_1	Mu	male	Adult	0	0
chrX	2010308F09Rik	Mu_9w_RNA_XistxC_+y_XY_2	Mu	male	Adult	0	0
chrX	2010308F09Rik	Mu_9w_RNA_XistxC_+y_XY_3	Mu	male	Adult	0	0
chrX	2010308F09Rik	Sp_9w_RNA_XistxC_-+_XX_1	Sp	female	Adult	0.357	0.357
chrX	2010308F09Rik	Sp_9w_RNA_XistxC_-+_XX_2	Sp	female	Adult	0	0.357
chrX	2010308F09Rik	Sp_9w_RNA_XistxC_-+_XX_3	Sp	female	Adult	0.687	0.357
chrX	2010308F09Rik	Sp_9w_RNA_XistxC_+y_XY_1	Sp	male	Adult	0.192	0.257
chrX	2010308F09Rik	Sp_9w_RNA_XistxC_+y_XY_2	Sp	male	Adult	0.466	0.257
chrX	2010308F09Rik	Sp_9w_RNA_XistxC_+y_XY_3	Sp	male	Adult	0.257	0.257
chrX	2210013O21Rik	Br_9w_RNA_XistxC_-+_XX_1	Br	female	Adult	66.322	64.874
chrX	2210013O21Rik	Br_9w_RNA_XistxC_-+_XX_2	Br	female	Adult	60.876	64.874
chrX	2210013O21Rik	Br_9w_RNA_XistxC_-+_XX_3	Br	female	Adult	64.874	64.874
chrX	2210013O21Rik	Br_9w_RNA_XistxC_+y_XY_1	Br	male	Adult	65.976	68.162
chrX	2210013O21Rik	Br_9w_RNA_XistxC_+y_XY_2	Br	male	Adult	68.162	68.162
chrX	2210013O21Rik	Br_9w_RNA_XistxC_+y_XY_3	Br	male	Adult	68.881	68.162
chrX	2210013O21Rik	He_9w_RNA_XistxC_-+_XX_1	He	female	Adult	25.728	25.856
chrX	2210013O21Rik	He_9w_RNA_XistxC_-+_XX_2	He	female	Adult	29.642	25.856
chrX	2210013O21Rik	He_9w_RNA_XistxC_-+_XX_3	He	female	Adult	25.856	25.856
chrX	2210013O21Rik	He_9w_RNA_XistxC_+y_XY_1	He	male	Adult	31.202	29.224
chrX	2210013O21Rik	He_9w_RNA_XistxC_+y_XY_2	He	male	Adult	28.129	29.224
chrX	2210013O21Rik	He_9w_RNA_XistxC_+y_XY_3	He	male	Adult	29.224	29.224
chrX	2210013O21Rik	Ki_9w_RNA_XistxC_-+_XX_1	Ki	female	Adult	29.227	28.457
chrX	2210013O21Rik	Ki_9w_RNA_XistxC_-+_XX_2	Ki	female	Adult	27.721	28.457
chrX	2210013O21Rik	Ki_9w_RNA_XistxC_-+_XX_3	Ki	female	Adult	28.457	28.457
chrX	2210013O21Rik	Ki_9w_RNA_XistxC_+y_XY_1	Ki	male	Adult	21.18	21.18
chrX	2210013O21Rik	Ki_9w_RNA_XistxC_+y_XY_2	Ki	male	Adult	22.695	21.18
chrX	2210013O21Rik	Ki_9w_RNA_XistxC_+y_XY_3	Ki	male	Adult	16.15	21.18
chrX	2210013O21Rik	Li_9w_RNA_XistxC_-+_XX_1	Li	female	Adult	3.194	3.194
chrX	2210013O21Rik	Li_9w_RNA_XistxC_-+_XX_2	Li	female	Adult	3.041	3.194
chrX	2210013O21Rik	Li_9w_RNA_XistxC_-+_XX_3	Li	female	Adult	3.468	3.194
chrX	2210013O21Rik	Li_9w_RNA_XistxC_+y_XY_1	Li	male	Adult	1.311	1.357
chrX	2210013O21Rik	Li_9w_RNA_XistxC_+y_XY_2	Li	male	Adult	1.531	1.357
chrX	2210013O21Rik	Li_9w_RNA_XistxC_+y_XY_3	Li	male	Adult	1.357	1.357
chrX	2210013O21Rik	Lu_9w_RNA_XistxC_-+_XX_1	Lu	female	Adult	52.569	53.613
chrX	2210013O21Rik	Lu_9w_RNA_XistxC_-+_XX_2	Lu	female	Adult	53.613	53.613
chrX	2210013O21Rik	Lu_9w_RNA_XistxC_-+_XX_3	Lu	female	Adult	66.69	53.613
chrX	2210013O21Rik	Lu_9w_RNA_XistxC_+y_XY_1	Lu	male	Adult	53.748	53.81
chrX	2210013O21Rik	Lu_9w_RNA_XistxC_+y_XY_2	Lu	male	Adult	53.81	53.81
chrX	2210013O21Rik	Lu_9w_RNA_XistxC_+y_XY_3	Lu	male	Adult	58.014	53.81
chrX	2210013O21Rik	Mu_9w_RNA_XistxC_-+_XX_1	Mu	female	Adult	32.724	32.516
chrX	2210013O21Rik	Mu_9w_RNA_XistxC_-+_XX_2	Mu	female	Adult	32.516	32.516
chrX	2210013O21Rik	Mu_9w_RNA_XistxC_-+_XX_3	Mu	female	Adult	27.26	32.516
chrX	2210013O21Rik	Mu_9w_RNA_XistxC_+y_XY_1	Mu	male	Adult	27.175	27.175
chrX	2210013O21Rik	Mu_9w_RNA_XistxC_+y_XY_2	Mu	male	Adult	25.837	27.175
chrX	2210013O21Rik	Mu_9w_RNA_XistxC_+y_XY_3	Mu	male	Adult	36.137	27.175
chrX	2210013O21Rik	Sp_9w_RNA_XistxC_-+_XX_1	Sp	female	Adult	39.223	40.206
chrX	2210013O21Rik	Sp_9w_RNA_XistxC_-+_XX_2	Sp	female	Adult	40.206	40.206
chrX	2210013O21Rik	Sp_9w_RNA_XistxC_-+_XX_3	Sp	female	Adult	41.087	40.206
chrX	2210013O21Rik	Sp_9w_RNA_XistxC_+y_XY_1	Sp	male	Adult	39.91	35.975
chrX	2210013O21Rik	Sp_9w_RNA_XistxC_+y_XY_2	Sp	male	Adult	35.284	35.975
chrX	2210013O21Rik	Sp_9w_RNA_XistxC_+y_XY_3	Sp	male	Adult	35.975	35.975
chrX	2610002M06Rik	Br_9w_RNA_XistxC_-+_XX_1	Br	female	Adult	52.879	52.254
chrX	2610002M06Rik	Br_9w_RNA_XistxC_-+_XX_2	Br	female	Adult	52.254	52.254
chrX	2610002M06Rik	Br_9w_RNA_XistxC_-+_XX_3	Br	female	Adult	52.007	52.254
chrX	2610002M06Rik	Br_9w_RNA_XistxC_+y_XY_1	Br	male	Adult	49.947	50.06
chrX	2610002M06Rik	Br_9w_RNA_XistxC_+y_XY_2	Br	male	Adult	50.06	50.06
chrX	2610002M06Rik	Br_9w_RNA_XistxC_+y_XY_3	Br	male	Adult	51.562	50.06
chrX	2610002M06Rik	He_9w_RNA_XistxC_-+_XX_1	He	female	Adult	8.533	8.32
chrX	2610002M06Rik	He_9w_RNA_XistxC_-+_XX_2	He	female	Adult	8.079	8.32
chrX	2610002M06Rik	He_9w_RNA_XistxC_-+_XX_3	He	female	Adult	8.32	8.32
chrX	2610002M06Rik	He_9w_RNA_XistxC_+y_XY_1	He	male	Adult	7.818	7.818
chrX	2610002M06Rik	He_9w_RNA_XistxC_+y_XY_2	He	male	Adult	8.701	7.818
chrX	2610002M06Rik	He_9w_RNA_XistxC_+y_XY_3	He	male	Adult	7.589	7.818
chrX	2610002M06Rik	Ki_9w_RNA_XistxC_-+_XX_1	Ki	female	Adult	10.61	9.91
chrX	2610002M06Rik	Ki_9w_RNA_XistxC_-+_XX_2	Ki	female	Adult	9.782	9.91
chrX	2610002M06Rik	Ki_9w_RNA_XistxC_-+_XX_3	Ki	female	Adult	9.91	9.91
chrX	2610002M06Rik	Ki_9w_RNA_XistxC_+y_XY_1	Ki	male	Adult	7.771	8.41
chrX	2610002M06Rik	Ki_9w_RNA_XistxC_+y_XY_2	Ki	male	Adult	10.442	8.41
chrX	2610002M06Rik	Ki_9w_RNA_XistxC_+y_XY_3	Ki	male	Adult	8.41	8.41
chrX	2610002M06Rik	Li_9w_RNA_XistxC_-+_XX_1	Li	female	Adult	8.572	6.96
chrX	2610002M06Rik	Li_9w_RNA_XistxC_-+_XX_2	Li	female	Adult	6.541	6.96
chrX	2610002M06Rik	Li_9w_RNA_XistxC_-+_XX_3	Li	female	Adult	6.96	6.96
chrX	2610002M06Rik	Li_9w_RNA_XistxC_+y_XY_1	Li	male	Adult	6.558	6.558
chrX	2610002M06Rik	Li_9w_RNA_XistxC_+y_XY_2	Li	male	Adult	6.77	6.558
chrX	2610002M06Rik	Li_9w_RNA_XistxC_+y_XY_3	Li	male	Adult	5.567	6.558
chrX	2610002M06Rik	Lu_9w_RNA_XistxC_-+_XX_1	Lu	female	Adult	12.545	12.545
chrX	2610002M06Rik	Lu_9w_RNA_XistxC_-+_XX_2	Lu	female	Adult	13.305	12.545
chrX	2610002M06Rik	Lu_9w_RNA_XistxC_-+_XX_3	Lu	female	Adult	11.203	12.545
chrX	2610002M06Rik	Lu_9w_RNA_XistxC_+y_XY_1	Lu	male	Adult	11.239	11.239
chrX	2610002M06Rik	Lu_9w_RNA_XistxC_+y_XY_2	Lu	male	Adult	14.613	11.239
chrX	2610002M06Rik	Lu_9w_RNA_XistxC_+y_XY_3	Lu	male	Adult	11.068	11.239
chrX	2610002M06Rik	Mu_9w_RNA_XistxC_-+_XX_1	Mu	female	Adult	6.113	6.637
chrX	2610002M06Rik	Mu_9w_RNA_XistxC_-+_XX_2	Mu	female	Adult	7.011	6.637
chrX	2610002M06Rik	Mu_9w_RNA_XistxC_-+_XX_3	Mu	female	Adult	6.637	6.637
chrX	2610002M06Rik	Mu_9w_RNA_XistxC_+y_XY_1	Mu	male	Adult	5.54	6.292
chrX	2610002M06Rik	Mu_9w_RNA_XistxC_+y_XY_2	Mu	male	Adult	6.531	6.292
chrX	2610002M06Rik	Mu_9w_RNA_XistxC_+y_XY_3	Mu	male	Adult	6.292	6.292
chrX	2610002M06Rik	Sp_9w_RNA_XistxC_-+_XX_1	Sp	female	Adult	12.395	12.395
chrX	2610002M06Rik	Sp_9w_RNA_XistxC_-+_XX_2	Sp	female	Adult	12.242	12.395
chrX	2610002M06Rik	Sp_9w_RNA_XistxC_-+_XX_3	Sp	female	Adult	13.223	12.395
chrX	2610002M06Rik	Sp_9w_RNA_XistxC_+y_XY_1	Sp	male	Adult	11.005	12.631
chrX	2610002M06Rik	Sp_9w_RNA_XistxC_+y_XY_2	Sp	male	Adult	12.631	12.631
chrX	2610002M06Rik	Sp_9w_RNA_XistxC_+y_XY_3	Sp	male	Adult	13.009	12.631
chrX	2810403D21Rik	Br_9w_RNA_XistxC_-+_XX_1	Br	female	Adult	2.427	2.248
chrX	2810403D21Rik	Br_9w_RNA_XistxC_-+_XX_2	Br	female	Adult	2.128	2.248
chrX	2810403D21Rik	Br_9w_RNA_XistxC_-+_XX_3	Br	female	Adult	2.248	2.248
chrX	2810403D21Rik	Br_9w_RNA_XistxC_+y_XY_1	Br	male	Adult	2.522	1.775
chrX	2810403D21Rik	Br_9w_RNA_XistxC_+y_XY_2	Br	male	Adult	1.775	1.775
chrX	2810403D21Rik	Br_9w_RNA_XistxC_+y_XY_3	Br	male	Adult	0.823	1.775
chrX	2810403D21Rik	He_9w_RNA_XistxC_-+_XX_1	He	female	Adult	2.988	2.807
chrX	2810403D21Rik	He_9w_RNA_XistxC_-+_XX_2	He	female	Adult	2.525	2.807
chrX	2810403D21Rik	He_9w_RNA_XistxC_-+_XX_3	He	female	Adult	2.807	2.807
chrX	2810403D21Rik	He_9w_RNA_XistxC_+y_XY_1	He	male	Adult	1.826	2.036
chrX	2810403D21Rik	He_9w_RNA_XistxC_+y_XY_2	He	male	Adult	2.036	2.036
chrX	2810403D21Rik	He_9w_RNA_XistxC_+y_XY_3	He	male	Adult	5.059	2.036
chrX	2810403D21Rik	Ki_9w_RNA_XistxC_-+_XX_1	Ki	female	Adult	4.459	3.738
chrX	2810403D21Rik	Ki_9w_RNA_XistxC_-+_XX_2	Ki	female	Adult	3.738	3.738
chrX	2810403D21Rik	Ki_9w_RNA_XistxC_-+_XX_3	Ki	female	Adult	2.822	3.738
chrX	2810403D21Rik	Ki_9w_RNA_XistxC_+y_XY_1	Ki	male	Adult	2.937	2.602
chrX	2810403D21Rik	Ki_9w_RNA_XistxC_+y_XY_2	Ki	male	Adult	1.546	2.602
chrX	2810403D21Rik	Ki_9w_RNA_XistxC_+y_XY_3	Ki	male	Adult	2.602	2.602
chrX	2810403D21Rik	Li_9w_RNA_XistxC_-+_XX_1	Li	female	Adult	1.718	1.718
chrX	2810403D21Rik	Li_9w_RNA_XistxC_-+_XX_2	Li	female	Adult	1.884	1.718
chrX	2810403D21Rik	Li_9w_RNA_XistxC_-+_XX_3	Li	female	Adult	1.027	1.718
chrX	2810403D21Rik	Li_9w_RNA_XistxC_+y_XY_1	Li	male	Adult	1.116	1.067
chrX	2810403D21Rik	Li_9w_RNA_XistxC_+y_XY_2	Li	male	Adult	1.067	1.067
chrX	2810403D21Rik	Li_9w_RNA_XistxC_+y_XY_3	Li	male	Adult	0.495	1.067
chrX	2810403D21Rik	Lu_9w_RNA_XistxC_-+_XX_1	Lu	female	Adult	3.354	1.98
chrX	2810403D21Rik	Lu_9w_RNA_XistxC_-+_XX_2	Lu	female	Adult	1.98	1.98
chrX	2810403D21Rik	Lu_9w_RNA_XistxC_-+_XX_3	Lu	female	Adult	1.849	1.98
chrX	2810403D21Rik	Lu_9w_RNA_XistxC_+y_XY_1	Lu	male	Adult	3.504	2.999
chrX	2810403D21Rik	Lu_9w_RNA_XistxC_+y_XY_2	Lu	male	Adult	2.999	2.999
chrX	2810403D21Rik	Lu_9w_RNA_XistxC_+y_XY_3	Lu	male	Adult	1.549	2.999
chrX	2810403D21Rik	Mu_9w_RNA_XistxC_-+_XX_1	Mu	female	Adult	2.787	2.203
chrX	2810403D21Rik	Mu_9w_RNA_XistxC_-+_XX_2	Mu	female	Adult	2.203	2.203
chrX	2810403D21Rik	Mu_9w_RNA_XistxC_-+_XX_3	Mu	female	Adult	1.25	2.203
chrX	2810403D21Rik	Mu_9w_RNA_XistxC_+y_XY_1	Mu	male	Adult	0.863	1.267
chrX	2810403D21Rik	Mu_9w_RNA_XistxC_+y_XY_2	Mu	male	Adult	1.848	1.267
chrX	2810403D21Rik	Mu_9w_RNA_XistxC_+y_XY_3	Mu	male	Adult	1.267	1.267
chrX	2810403D21Rik	Sp_9w_RNA_XistxC_-+_XX_1	Sp	female	Adult	2.867	2.84
chrX	2810403D21Rik	Sp_9w_RNA_XistxC_-+_XX_2	Sp	female	Adult	2.84	2.84
chrX	2810403D21Rik	Sp_9w_RNA_XistxC_-+_XX_3	Sp	female	Adult	1.758	2.84
chrX	2810403D21Rik	Sp_9w_RNA_XistxC_+y_XY_1	Sp	male	Adult	1.74	2.688
chrX	2810403D21Rik	Sp_9w_RNA_XistxC_+y_XY_2	Sp	male	Adult	3.736	2.688
chrX	2810403D21Rik	Sp_9w_RNA_XistxC_+y_XY_3	Sp	male	Adult	2.688	2.688
chrX	3010001F23Rik	Br_9w_RNA_XistxC_-+_XX_1	Br	female	Adult	5.785	5.238
chrX	3010001F23Rik	Br_9w_RNA_XistxC_-+_XX_2	Br	female	Adult	4.903	5.238
chrX	3010001F23Rik	Br_9w_RNA_XistxC_-+_XX_3	Br	female	Adult	5.238	5.238
chrX	3010001F23Rik	Br_9w_RNA_XistxC_+y_XY_1	Br	male	Adult	2.833	3.724
chrX	3010001F23Rik	Br_9w_RNA_XistxC_+y_XY_2	Br	male	Adult	3.724	3.724
chrX	3010001F23Rik	Br_9w_RNA_XistxC_+y_XY_3	Br	male	Adult	4.677	3.724
chrX	3010001F23Rik	He_9w_RNA_XistxC_-+_XX_1	He	female	Adult	0.696	0.189
chrX	3010001F23Rik	He_9w_RNA_XistxC_-+_XX_2	He	female	Adult	0	0.189
chrX	3010001F23Rik	He_9w_RNA_XistxC_-+_XX_3	He	female	Adult	0.189	0.189
chrX	3010001F23Rik	He_9w_RNA_XistxC_+y_XY_1	He	male	Adult	0.355	0.177
chrX	3010001F23Rik	He_9w_RNA_XistxC_+y_XY_2	He	male	Adult	0	0.177
chrX	3010001F23Rik	He_9w_RNA_XistxC_+y_XY_3	He	male	Adult	0.177	0.177
chrX	3010001F23Rik	Ki_9w_RNA_XistxC_-+_XX_1	Ki	female	Adult	0.162	0.162
chrX	3010001F23Rik	Ki_9w_RNA_XistxC_-+_XX_2	Ki	female	Adult	0.172	0.162
chrX	3010001F23Rik	Ki_9w_RNA_XistxC_-+_XX_3	Ki	female	Adult	0.145	0.162
chrX	3010001F23Rik	Ki_9w_RNA_XistxC_+y_XY_1	Ki	male	Adult	0.122	0.122
chrX	3010001F23Rik	Ki_9w_RNA_XistxC_+y_XY_2	Ki	male	Adult	0.225	0.122
chrX	3010001F23Rik	Ki_9w_RNA_XistxC_+y_XY_3	Ki	male	Adult	0	0.122
chrX	3010001F23Rik	Li_9w_RNA_XistxC_-+_XX_1	Li	female	Adult	0	0
chrX	3010001F23Rik	Li_9w_RNA_XistxC_-+_XX_2	Li	female	Adult	0	0
chrX	3010001F23Rik	Li_9w_RNA_XistxC_-+_XX_3	Li	female	Adult	0.112	0
chrX	3010001F23Rik	Li_9w_RNA_XistxC_+y_XY_1	Li	male	Adult	0	0
chrX	3010001F23Rik	Li_9w_RNA_XistxC_+y_XY_2	Li	male	Adult	0	0
chrX	3010001F23Rik	Li_9w_RNA_XistxC_+y_XY_3	Li	male	Adult	0	0
chrX	3010001F23Rik	Lu_9w_RNA_XistxC_-+_XX_1	Lu	female	Adult	0.255	0.115
chrX	3010001F23Rik	Lu_9w_RNA_XistxC_-+_XX_2	Lu	female	Adult	0.115	0.115
chrX	3010001F23Rik	Lu_9w_RNA_XistxC_-+_XX_3	Lu	female	Adult	0.115	0.115
chrX	3010001F23Rik	Lu_9w_RNA_XistxC_+y_XY_1	Lu	male	Adult	0.494	0.494
chrX	3010001F23Rik	Lu_9w_RNA_XistxC_+y_XY_2	Lu	male	Adult	0.524	0.494
chrX	3010001F23Rik	Lu_9w_RNA_XistxC_+y_XY_3	Lu	male	Adult	0.492	0.494
chrX	3010001F23Rik	Mu_9w_RNA_XistxC_-+_XX_1	Mu	female	Adult	0.152	0.152
chrX	3010001F23Rik	Mu_9w_RNA_XistxC_-+_XX_2	Mu	female	Adult	0	0.152
chrX	3010001F23Rik	Mu_9w_RNA_XistxC_-+_XX_3	Mu	female	Adult	0.312	0.152
chrX	3010001F23Rik	Mu_9w_RNA_XistxC_+y_XY_1	Mu	male	Adult	0	0
chrX	3010001F23Rik	Mu_9w_RNA_XistxC_+y_XY_2	Mu	male	Adult	0	0
chrX	3010001F23Rik	Mu_9w_RNA_XistxC_+y_XY_3	Mu	male	Adult	0	0
chrX	3010001F23Rik	Sp_9w_RNA_XistxC_-+_XX_1	Sp	female	Adult	0.436	0
chrX	3010001F23Rik	Sp_9w_RNA_XistxC_-+_XX_2	Sp	female	Adult	0	0
chrX	3010001F23Rik	Sp_9w_RNA_XistxC_-+_XX_3	Sp	female	Adult	0	0
chrX	3010001F23Rik	Sp_9w_RNA_XistxC_+y_XY_1	Sp	male	Adult	0.117	0.117
chrX	3010001F23Rik	Sp_9w_RNA_XistxC_+y_XY_2	Sp	male	Adult	0	0.117
chrX	3010001F23Rik	Sp_9w_RNA_XistxC_+y_XY_3	Sp	male	Adult	0.157	0.117
chrX	3632454L22Rik	Br_9w_RNA_XistxC_-+_XX_1	Br	female	Adult	3.212	2.964
chrX	3632454L22Rik	Br_9w_RNA_XistxC_-+_XX_2	Br	female	Adult	2.964	2.964
chrX	3632454L22Rik	Br_9w_RNA_XistxC_-+_XX_3	Br	female	Adult	2.045	2.964
chrX	3632454L22Rik	Br_9w_RNA_XistxC_+y_XY_1	Br	male	Adult	2.173	3.075
chrX	3632454L22Rik	Br_9w_RNA_XistxC_+y_XY_2	Br	male	Adult	3.23	3.075
chrX	3632454L22Rik	Br_9w_RNA_XistxC_+y_XY_3	Br	male	Adult	3.075	3.075
chrX	3632454L22Rik	He_9w_RNA_XistxC_-+_XX_1	He	female	Adult	0	0
chrX	3632454L22Rik	He_9w_RNA_XistxC_-+_XX_2	He	female	Adult	0	0
chrX	3632454L22Rik	He_9w_RNA_XistxC_-+_XX_3	He	female	Adult	0	0
chrX	3632454L22Rik	He_9w_RNA_XistxC_+y_XY_1	He	male	Adult	0	0
chrX	3632454L22Rik	He_9w_RNA_XistxC_+y_XY_2	He	male	Adult	0	0
chrX	3632454L22Rik	He_9w_RNA_XistxC_+y_XY_3	He	male	Adult	0	0
chrX	3632454L22Rik	Ki_9w_RNA_XistxC_-+_XX_1	Ki	female	Adult	0	0
chrX	3632454L22Rik	Ki_9w_RNA_XistxC_-+_XX_2	Ki	female	Adult	0	0
chrX	3632454L22Rik	Ki_9w_RNA_XistxC_-+_XX_3	Ki	female	Adult	0	0
chrX	3632454L22Rik	Ki_9w_RNA_XistxC_+y_XY_1	Ki	male	Adult	0	0
chrX	3632454L22Rik	Ki_9w_RNA_XistxC_+y_XY_2	Ki	male	Adult	0	0
chrX	3632454L22Rik	Ki_9w_RNA_XistxC_+y_XY_3	Ki	male	Adult	0	0
chrX	3632454L22Rik	Li_9w_RNA_XistxC_-+_XX_1	Li	female	Adult	0	0
chrX	3632454L22Rik	Li_9w_RNA_XistxC_-+_XX_2	Li	female	Adult	0	0
chrX	3632454L22Rik	Li_9w_RNA_XistxC_-+_XX_3	Li	female	Adult	0	0
chrX	3632454L22Rik	Li_9w_RNA_XistxC_+y_XY_1	Li	male	Adult	0	0
chrX	3632454L22Rik	Li_9w_RNA_XistxC_+y_XY_2	Li	male	Adult	0	0
chrX	3632454L22Rik	Li_9w_RNA_XistxC_+y_XY_3	Li	male	Adult	0	0
chrX	3632454L22Rik	Lu_9w_RNA_XistxC_-+_XX_1	Lu	female	Adult	0	0
chrX	3632454L22Rik	Lu_9w_RNA_XistxC_-+_XX_2	Lu	female	Adult	0	0
chrX	3632454L22Rik	Lu_9w_RNA_XistxC_-+_XX_3	Lu	female	Adult	0	0
chrX	3632454L22Rik	Lu_9w_RNA_XistxC_+y_XY_1	Lu	male	Adult	0	0
chrX	3632454L22Rik	Lu_9w_RNA_XistxC_+y_XY_2	Lu	male	Adult	0.046	0
chrX	3632454L22Rik	Lu_9w_RNA_XistxC_+y_XY_3	Lu	male	Adult	0	0
chrX	3632454L22Rik	Mu_9w_RNA_XistxC_-+_XX_1	Mu	female	Adult	0	0
chrX	3632454L22Rik	Mu_9w_RNA_XistxC_-+_XX_2	Mu	female	Adult	0	0
chrX	3632454L22Rik	Mu_9w_RNA_XistxC_-+_XX_3	Mu	female	Adult	0	0
chrX	3632454L22Rik	Mu_9w_RNA_XistxC_+y_XY_1	Mu	male	Adult	0	0
chrX	3632454L22Rik	Mu_9w_RNA_XistxC_+y_XY_2	Mu	male	Adult	0	0
chrX	3632454L22Rik	Mu_9w_RNA_XistxC_+y_XY_3	Mu	male	Adult	0	0
chrX	3632454L22Rik	Sp_9w_RNA_XistxC_-+_XX_1	Sp	female	Adult	0	0
chrX	3632454L22Rik	Sp_9w_RNA_XistxC_-+_XX_2	Sp	female	Adult	0	0
chrX	3632454L22Rik	Sp_9w_RNA_XistxC_-+_XX_3	Sp	female	Adult	0	0
chrX	3632454L22Rik	Sp_9w_RNA_XistxC_+y_XY_1	Sp	male	Adult	0	0
chrX	3632454L22Rik	Sp_9w_RNA_XistxC_+y_XY_2	Sp	male	Adult	0	0
chrX	3632454L22Rik	Sp_9w_RNA_XistxC_+y_XY_3	Sp	male	Adult	0	0
chrX	3830403N18Rik	Br_9w_RNA_XistxC_-+_XX_1	Br	female	Adult	0	0
chrX	3830403N18Rik	Br_9w_RNA_XistxC_-+_XX_2	Br	female	Adult	0.143	0
chrX	3830403N18Rik	Br_9w_RNA_XistxC_-+_XX_3	Br	female	Adult	0	0
chrX	3830403N18Rik	Br_9w_RNA_XistxC_+y_XY_1	Br	male	Adult	0	0
chrX	3830403N18Rik	Br_9w_RNA_XistxC_+y_XY_2	Br	male	Adult	0	0
chrX	3830403N18Rik	Br_9w_RNA_XistxC_+y_XY_3	Br	male	Adult	0.152	0
chrX	3830403N18Rik	He_9w_RNA_XistxC_-+_XX_1	He	female	Adult	1.615	0.62
chrX	3830403N18Rik	He_9w_RNA_XistxC_-+_XX_2	He	female	Adult	0.62	0.62
chrX	3830403N18Rik	He_9w_RNA_XistxC_-+_XX_3	He	female	Adult	0.477	0.62
chrX	3830403N18Rik	He_9w_RNA_XistxC_+y_XY_1	He	male	Adult	2.242	2.242
chrX	3830403N18Rik	He_9w_RNA_XistxC_+y_XY_2	He	male	Adult	2.654	2.242
chrX	3830403N18Rik	He_9w_RNA_XistxC_+y_XY_3	He	male	Adult	0.746	2.242
chrX	3830403N18Rik	Ki_9w_RNA_XistxC_-+_XX_1	Ki	female	Adult	0	0
chrX	3830403N18Rik	Ki_9w_RNA_XistxC_-+_XX_2	Ki	female	Adult	0.145	0
chrX	3830403N18Rik	Ki_9w_RNA_XistxC_-+_XX_3	Ki	female	Adult	0	0
chrX	3830403N18Rik	Ki_9w_RNA_XistxC_+y_XY_1	Ki	male	Adult	0	0
chrX	3830403N18Rik	Ki_9w_RNA_XistxC_+y_XY_2	Ki	male	Adult	0	0
chrX	3830403N18Rik	Ki_9w_RNA_XistxC_+y_XY_3	Ki	male	Adult	0	0
chrX	3830403N18Rik	Li_9w_RNA_XistxC_-+_XX_1	Li	female	Adult	0	0
chrX	3830403N18Rik	Li_9w_RNA_XistxC_-+_XX_2	Li	female	Adult	0	0
chrX	3830403N18Rik	Li_9w_RNA_XistxC_-+_XX_3	Li	female	Adult	0	0
chrX	3830403N18Rik	Li_9w_RNA_XistxC_+y_XY_1	Li	male	Adult	0	0
chrX	3830403N18Rik	Li_9w_RNA_XistxC_+y_XY_2	Li	male	Adult	0	0
chrX	3830403N18Rik	Li_9w_RNA_XistxC_+y_XY_3	Li	male	Adult	0	0
chrX	3830403N18Rik	Lu_9w_RNA_XistxC_-+_XX_1	Lu	female	Adult	0.107	0.107
chrX	3830403N18Rik	Lu_9w_RNA_XistxC_-+_XX_2	Lu	female	Adult	0.292	0.107
chrX	3830403N18Rik	Lu_9w_RNA_XistxC_-+_XX_3	Lu	female	Adult	0	0.107
chrX	3830403N18Rik	Lu_9w_RNA_XistxC_+y_XY_1	Lu	male	Adult	0.083	0.083
chrX	3830403N18Rik	Lu_9w_RNA_XistxC_+y_XY_2	Lu	male	Adult	0	0.083
chrX	3830403N18Rik	Lu_9w_RNA_XistxC_+y_XY_3	Lu	male	Adult	0.207	0.083
chrX	3830403N18Rik	Mu_9w_RNA_XistxC_-+_XX_1	Mu	female	Adult	0	0
chrX	3830403N18Rik	Mu_9w_RNA_XistxC_-+_XX_2	Mu	female	Adult	0	0
chrX	3830403N18Rik	Mu_9w_RNA_XistxC_-+_XX_3	Mu	female	Adult	0	0
chrX	3830403N18Rik	Mu_9w_RNA_XistxC_+y_XY_1	Mu	male	Adult	0	0
chrX	3830403N18Rik	Mu_9w_RNA_XistxC_+y_XY_2	Mu	male	Adult	0	0
chrX	3830403N18Rik	Mu_9w_RNA_XistxC_+y_XY_3	Mu	male	Adult	0	0
chrX	3830403N18Rik	Sp_9w_RNA_XistxC_-+_XX_1	Sp	female	Adult	0.459	0.471
chrX	3830403N18Rik	Sp_9w_RNA_XistxC_-+_XX_2	Sp	female	Adult	0.615	0.471
chrX	3830403N18Rik	Sp_9w_RNA_XistxC_-+_XX_3	Sp	female	Adult	0.471	0.471
chrX	3830403N18Rik	Sp_9w_RNA_XistxC_+y_XY_1	Sp	male	Adult	1.282	0.396
chrX	3830403N18Rik	Sp_9w_RNA_XistxC_+y_XY_2	Sp	male	Adult	0.359	0.396
chrX	3830403N18Rik	Sp_9w_RNA_XistxC_+y_XY_3	Sp	male	Adult	0.396	0.396
chrX	3830417A13Rik	Br_9w_RNA_XistxC_-+_XX_1	Br	female	Adult	0	0
chrX	3830417A13Rik	Br_9w_RNA_XistxC_-+_XX_2	Br	female	Adult	0	0
chrX	3830417A13Rik	Br_9w_RNA_XistxC_-+_XX_3	Br	female	Adult	0	0
chrX	3830417A13Rik	Br_9w_RNA_XistxC_+y_XY_1	Br	male	Adult	0	0
chrX	3830417A13Rik	Br_9w_RNA_XistxC_+y_XY_2	Br	male	Adult	0	0
chrX	3830417A13Rik	Br_9w_RNA_XistxC_+y_XY_3	Br	male	Adult	0	0
chrX	3830417A13Rik	He_9w_RNA_XistxC_-+_XX_1	He	female	Adult	0	0
chrX	3830417A13Rik	He_9w_RNA_XistxC_-+_XX_2	He	female	Adult	0	0
chrX	3830417A13Rik	He_9w_RNA_XistxC_-+_XX_3	He	female	Adult	0	0
chrX	3830417A13Rik	He_9w_RNA_XistxC_+y_XY_1	He	male	Adult	0	0
chrX	3830417A13Rik	He_9w_RNA_XistxC_+y_XY_2	He	male	Adult	0	0
chrX	3830417A13Rik	He_9w_RNA_XistxC_+y_XY_3	He	male	Adult	0	0
chrX	3830417A13Rik	Ki_9w_RNA_XistxC_-+_XX_1	Ki	female	Adult	0	0
chrX	3830417A13Rik	Ki_9w_RNA_XistxC_-+_XX_2	Ki	female	Adult	0	0
chrX	3830417A13Rik	Ki_9w_RNA_XistxC_-+_XX_3	Ki	female	Adult	0	0
chrX	3830417A13Rik	Ki_9w_RNA_XistxC_+y_XY_1	Ki	male	Adult	0	0
chrX	3830417A13Rik	Ki_9w_RNA_XistxC_+y_XY_2	Ki	male	Adult	0	0
chrX	3830417A13Rik	Ki_9w_RNA_XistxC_+y_XY_3	Ki	male	Adult	0.113	0
chrX	3830417A13Rik	Li_9w_RNA_XistxC_-+_XX_1	Li	female	Adult	0	0
chrX	3830417A13Rik	Li_9w_RNA_XistxC_-+_XX_2	Li	female	Adult	0	0
chrX	3830417A13Rik	Li_9w_RNA_XistxC_-+_XX_3	Li	female	Adult	0	0
chrX	3830417A13Rik	Li_9w_RNA_XistxC_+y_XY_1	Li	male	Adult	0	0
chrX	3830417A13Rik	Li_9w_RNA_XistxC_+y_XY_2	Li	male	Adult	0	0
chrX	3830417A13Rik	Li_9w_RNA_XistxC_+y_XY_3	Li	male	Adult	0	0
chrX	3830417A13Rik	Lu_9w_RNA_XistxC_-+_XX_1	Lu	female	Adult	0	0
chrX	3830417A13Rik	Lu_9w_RNA_XistxC_-+_XX_2	Lu	female	Adult	0	0
chrX	3830417A13Rik	Lu_9w_RNA_XistxC_-+_XX_3	Lu	female	Adult	0	0
chrX	3830417A13Rik	Lu_9w_RNA_XistxC_+y_XY_1	Lu	male	Adult	0	0
chrX	3830417A13Rik	Lu_9w_RNA_XistxC_+y_XY_2	Lu	male	Adult	0	0
chrX	3830417A13Rik	Lu_9w_RNA_XistxC_+y_XY_3	Lu	male	Adult	0	0
chrX	3830417A13Rik	Mu_9w_RNA_XistxC_-+_XX_1	Mu	female	Adult	0	0
chrX	3830417A13Rik	Mu_9w_RNA_XistxC_-+_XX_2	Mu	female	Adult	0	0
chrX	3830417A13Rik	Mu_9w_RNA_XistxC_-+_XX_3	Mu	female	Adult	0.109	0
chrX	3830417A13Rik	Mu_9w_RNA_XistxC_+y_XY_1	Mu	male	Adult	0	0
chrX	3830417A13Rik	Mu_9w_RNA_XistxC_+y_XY_2	Mu	male	Adult	0	0
chrX	3830417A13Rik	Mu_9w_RNA_XistxC_+y_XY_3	Mu	male	Adult	0	0
chrX	3830417A13Rik	Sp_9w_RNA_XistxC_-+_XX_1	Sp	female	Adult	0	0
chrX	3830417A13Rik	Sp_9w_RNA_XistxC_-+_XX_2	Sp	female	Adult	0	0
chrX	3830417A13Rik	Sp_9w_RNA_XistxC_-+_XX_3	Sp	female	Adult	0	0
chrX	3830417A13Rik	Sp_9w_RNA_XistxC_+y_XY_1	Sp	male	Adult	0	0
chrX	3830417A13Rik	Sp_9w_RNA_XistxC_+y_XY_2	Sp	male	Adult	0	0
chrX	3830417A13Rik	Sp_9w_RNA_XistxC_+y_XY_3	Sp	male	Adult	0	0
chrX	4930500G05Rik	Br_9w_RNA_XistxC_-+_XX_1	Br	female	Adult	0	0
chrX	4930500G05Rik	Br_9w_RNA_XistxC_-+_XX_2	Br	female	Adult	0	0
chrX	4930500G05Rik	Br_9w_RNA_XistxC_-+_XX_3	Br	female	Adult	0.565	0
chrX	4930500G05Rik	Br_9w_RNA_XistxC_+y_XY_1	Br	male	Adult	0	0
chrX	4930500G05Rik	Br_9w_RNA_XistxC_+y_XY_2	Br	male	Adult	0	0
chrX	4930500G05Rik	Br_9w_RNA_XistxC_+y_XY_3	Br	male	Adult	0	0
chrX	4930500G05Rik	He_9w_RNA_XistxC_-+_XX_1	He	female	Adult	0	0
chrX	4930500G05Rik	He_9w_RNA_XistxC_-+_XX_2	He	female	Adult	0	0
chrX	4930500G05Rik	He_9w_RNA_XistxC_-+_XX_3	He	female	Adult	0	0
chrX	4930500G05Rik	He_9w_RNA_XistxC_+y_XY_1	He	male	Adult	0	0
chrX	4930500G05Rik	He_9w_RNA_XistxC_+y_XY_2	He	male	Adult	0	0
chrX	4930500G05Rik	He_9w_RNA_XistxC_+y_XY_3	He	male	Adult	0	0
chrX	4930500G05Rik	Ki_9w_RNA_XistxC_-+_XX_1	Ki	female	Adult	0	0
chrX	4930500G05Rik	Ki_9w_RNA_XistxC_-+_XX_2	Ki	female	Adult	0	0
chrX	4930500G05Rik	Ki_9w_RNA_XistxC_-+_XX_3	Ki	female	Adult	0	0
chrX	4930500G05Rik	Ki_9w_RNA_XistxC_+y_XY_1	Ki	male	Adult	0	0
chrX	4930500G05Rik	Ki_9w_RNA_XistxC_+y_XY_2	Ki	male	Adult	0	0
chrX	4930500G05Rik	Ki_9w_RNA_XistxC_+y_XY_3	Ki	male	Adult	0	0
chrX	4930500G05Rik	Li_9w_RNA_XistxC_-+_XX_1	Li	female	Adult	0	0
chrX	4930500G05Rik	Li_9w_RNA_XistxC_-+_XX_2	Li	female	Adult	0	0
chrX	4930500G05Rik	Li_9w_RNA_XistxC_-+_XX_3	Li	female	Adult	0.388	0
chrX	4930500G05Rik	Li_9w_RNA_XistxC_+y_XY_1	Li	male	Adult	0.481	0
chrX	4930500G05Rik	Li_9w_RNA_XistxC_+y_XY_2	Li	male	Adult	0	0
chrX	4930500G05Rik	Li_9w_RNA_XistxC_+y_XY_3	Li	male	Adult	0	0
chrX	4930500G05Rik	Lu_9w_RNA_XistxC_-+_XX_1	Lu	female	Adult	0	0
chrX	4930500G05Rik	Lu_9w_RNA_XistxC_-+_XX_2	Lu	female	Adult	0	0
chrX	4930500G05Rik	Lu_9w_RNA_XistxC_-+_XX_3	Lu	female	Adult	0	0
chrX	4930500G05Rik	Lu_9w_RNA_XistxC_+y_XY_1	Lu	male	Adult	0	0
chrX	4930500G05Rik	Lu_9w_RNA_XistxC_+y_XY_2	Lu	male	Adult	0.362	0
chrX	4930500G05Rik	Lu_9w_RNA_XistxC_+y_XY_3	Lu	male	Adult	0	0
chrX	4930500G05Rik	Mu_9w_RNA_XistxC_-+_XX_1	Mu	female	Adult	0	0
chrX	4930500G05Rik	Mu_9w_RNA_XistxC_-+_XX_2	Mu	female	Adult	0	0
chrX	4930500G05Rik	Mu_9w_RNA_XistxC_-+_XX_3	Mu	female	Adult	0	0
chrX	4930500G05Rik	Mu_9w_RNA_XistxC_+y_XY_1	Mu	male	Adult	0	0
chrX	4930500G05Rik	Mu_9w_RNA_XistxC_+y_XY_2	Mu	male	Adult	0	0
chrX	4930500G05Rik	Mu_9w_RNA_XistxC_+y_XY_3	Mu	male	Adult	0	0
chrX	4930500G05Rik	Sp_9w_RNA_XistxC_-+_XX_1	Sp	female	Adult	0	0
chrX	4930500G05Rik	Sp_9w_RNA_XistxC_-+_XX_2	Sp	female	Adult	0	0
chrX	4930500G05Rik	Sp_9w_RNA_XistxC_-+_XX_3	Sp	female	Adult	0.482	0
chrX	4930500G05Rik	Sp_9w_RNA_XistxC_+y_XY_1	Sp	male	Adult	0	0
chrX	4930500G05Rik	Sp_9w_RNA_XistxC_+y_XY_2	Sp	male	Adult	1.961	0
chrX	4930500G05Rik	Sp_9w_RNA_XistxC_+y_XY_3	Sp	male	Adult	0	0
chrX	4930502E18Rik	Br_9w_RNA_XistxC_-+_XX_1	Br	female	Adult	0.948	0.594
chrX	4930502E18Rik	Br_9w_RNA_XistxC_-+_XX_2	Br	female	Adult	0.594	0.594
chrX	4930502E18Rik	Br_9w_RNA_XistxC_-+_XX_3	Br	female	Adult	0.46	0.594
chrX	4930502E18Rik	Br_9w_RNA_XistxC_+y_XY_1	Br	male	Adult	0.111	0.218
chrX	4930502E18Rik	Br_9w_RNA_XistxC_+y_XY_2	Br	male	Adult	0.218	0.218
chrX	4930502E18Rik	Br_9w_RNA_XistxC_+y_XY_3	Br	male	Adult	0.505	0.218
chrX	4930502E18Rik	He_9w_RNA_XistxC_-+_XX_1	He	female	Adult	0	0
chrX	4930502E18Rik	He_9w_RNA_XistxC_-+_XX_2	He	female	Adult	0	0
chrX	4930502E18Rik	He_9w_RNA_XistxC_-+_XX_3	He	female	Adult	0.132	0
chrX	4930502E18Rik	He_9w_RNA_XistxC_+y_XY_1	He	male	Adult	0	0
chrX	4930502E18Rik	He_9w_RNA_XistxC_+y_XY_2	He	male	Adult	0	0
chrX	4930502E18Rik	He_9w_RNA_XistxC_+y_XY_3	He	male	Adult	0	0
chrX	4930502E18Rik	Ki_9w_RNA_XistxC_-+_XX_1	Ki	female	Adult	0.228	0.204
chrX	4930502E18Rik	Ki_9w_RNA_XistxC_-+_XX_2	Ki	female	Adult	0.121	0.204
chrX	4930502E18Rik	Ki_9w_RNA_XistxC_-+_XX_3	Ki	female	Adult	0.204	0.204
chrX	4930502E18Rik	Ki_9w_RNA_XistxC_+y_XY_1	Ki	male	Adult	0.515	0.515
chrX	4930502E18Rik	Ki_9w_RNA_XistxC_+y_XY_2	Ki	male	Adult	0.712	0.515
chrX	4930502E18Rik	Ki_9w_RNA_XistxC_+y_XY_3	Ki	male	Adult	0.456	0.515
chrX	4930502E18Rik	Li_9w_RNA_XistxC_-+_XX_1	Li	female	Adult	0	0
chrX	4930502E18Rik	Li_9w_RNA_XistxC_-+_XX_2	Li	female	Adult	0	0
chrX	4930502E18Rik	Li_9w_RNA_XistxC_-+_XX_3	Li	female	Adult	0	0
chrX	4930502E18Rik	Li_9w_RNA_XistxC_+y_XY_1	Li	male	Adult	0	0
chrX	4930502E18Rik	Li_9w_RNA_XistxC_+y_XY_2	Li	male	Adult	0	0
chrX	4930502E18Rik	Li_9w_RNA_XistxC_+y_XY_3	Li	male	Adult	0	0
chrX	4930502E18Rik	Lu_9w_RNA_XistxC_-+_XX_1	Lu	female	Adult	0.179	0.162
chrX	4930502E18Rik	Lu_9w_RNA_XistxC_-+_XX_2	Lu	female	Adult	0.081	0.162
chrX	4930502E18Rik	Lu_9w_RNA_XistxC_-+_XX_3	Lu	female	Adult	0.162	0.162
chrX	4930502E18Rik	Lu_9w_RNA_XistxC_+y_XY_1	Lu	male	Adult	0.277	0.277
chrX	4930502E18Rik	Lu_9w_RNA_XistxC_+y_XY_2	Lu	male	Adult	0.074	0.277
chrX	4930502E18Rik	Lu_9w_RNA_XistxC_+y_XY_3	Lu	male	Adult	0.345	0.277
chrX	4930502E18Rik	Mu_9w_RNA_XistxC_-+_XX_1	Mu	female	Adult	0	0
chrX	4930502E18Rik	Mu_9w_RNA_XistxC_-+_XX_2	Mu	female	Adult	0	0
chrX	4930502E18Rik	Mu_9w_RNA_XistxC_-+_XX_3	Mu	female	Adult	0	0
chrX	4930502E18Rik	Mu_9w_RNA_XistxC_+y_XY_1	Mu	male	Adult	0	0
chrX	4930502E18Rik	Mu_9w_RNA_XistxC_+y_XY_2	Mu	male	Adult	0	0
chrX	4930502E18Rik	Mu_9w_RNA_XistxC_+y_XY_3	Mu	male	Adult	0	0
chrX	4930502E18Rik	Sp_9w_RNA_XistxC_-+_XX_1	Sp	female	Adult	0	0
chrX	4930502E18Rik	Sp_9w_RNA_XistxC_-+_XX_2	Sp	female	Adult	0	0
chrX	4930502E18Rik	Sp_9w_RNA_XistxC_-+_XX_3	Sp	female	Adult	0	0
chrX	4930502E18Rik	Sp_9w_RNA_XistxC_+y_XY_1	Sp	male	Adult	0	0
chrX	4930502E18Rik	Sp_9w_RNA_XistxC_+y_XY_2	Sp	male	Adult	0	0
chrX	4930502E18Rik	Sp_9w_RNA_XistxC_+y_XY_3	Sp	male	Adult	0.11	0
chrX	4930513O06Rik	Br_9w_RNA_XistxC_-+_XX_1	Br	female	Adult	0	0
chrX	4930513O06Rik	Br_9w_RNA_XistxC_-+_XX_2	Br	female	Adult	0	0
chrX	4930513O06Rik	Br_9w_RNA_XistxC_-+_XX_3	Br	female	Adult	0	0
chrX	4930513O06Rik	Br_9w_RNA_XistxC_+y_XY_1	Br	male	Adult	0	0
chrX	4930513O06Rik	Br_9w_RNA_XistxC_+y_XY_2	Br	male	Adult	0	0
chrX	4930513O06Rik	Br_9w_RNA_XistxC_+y_XY_3	Br	male	Adult	0	0
chrX	4930513O06Rik	He_9w_RNA_XistxC_-+_XX_1	He	female	Adult	0	0
chrX	4930513O06Rik	He_9w_RNA_XistxC_-+_XX_2	He	female	Adult	0	0
chrX	4930513O06Rik	He_9w_RNA_XistxC_-+_XX_3	He	female	Adult	0	0
chrX	4930513O06Rik	He_9w_RNA_XistxC_+y_XY_1	He	male	Adult	0	0
chrX	4930513O06Rik	He_9w_RNA_XistxC_+y_XY_2	He	male	Adult	0	0
chrX	4930513O06Rik	He_9w_RNA_XistxC_+y_XY_3	He	male	Adult	0	0
chrX	4930513O06Rik	Ki_9w_RNA_XistxC_-+_XX_1	Ki	female	Adult	0	0
chrX	4930513O06Rik	Ki_9w_RNA_XistxC_-+_XX_2	Ki	female	Adult	0	0
chrX	4930513O06Rik	Ki_9w_RNA_XistxC_-+_XX_3	Ki	female	Adult	0	0
chrX	4930513O06Rik	Ki_9w_RNA_XistxC_+y_XY_1	Ki	male	Adult	0	0
chrX	4930513O06Rik	Ki_9w_RNA_XistxC_+y_XY_2	Ki	male	Adult	0	0
chrX	4930513O06Rik	Ki_9w_RNA_XistxC_+y_XY_3	Ki	male	Adult	0	0
chrX	4930513O06Rik	Li_9w_RNA_XistxC_-+_XX_1	Li	female	Adult	0.538	0.322
chrX	4930513O06Rik	Li_9w_RNA_XistxC_-+_XX_2	Li	female	Adult	0.295	0.322
chrX	4930513O06Rik	Li_9w_RNA_XistxC_-+_XX_3	Li	female	Adult	0.322	0.322
chrX	4930513O06Rik	Li_9w_RNA_XistxC_+y_XY_1	Li	male	Adult	0.2	0.2
chrX	4930513O06Rik	Li_9w_RNA_XistxC_+y_XY_2	Li	male	Adult	0.297	0.2
chrX	4930513O06Rik	Li_9w_RNA_XistxC_+y_XY_3	Li	male	Adult	0	0.2
chrX	4930513O06Rik	Lu_9w_RNA_XistxC_-+_XX_1	Lu	female	Adult	0	0
chrX	4930513O06Rik	Lu_9w_RNA_XistxC_-+_XX_2	Lu	female	Adult	0	0
chrX	4930513O06Rik	Lu_9w_RNA_XistxC_-+_XX_3	Lu	female	Adult	0	0
chrX	4930513O06Rik	Lu_9w_RNA_XistxC_+y_XY_1	Lu	male	Adult	0	0
chrX	4930513O06Rik	Lu_9w_RNA_XistxC_+y_XY_2	Lu	male	Adult	0	0
chrX	4930513O06Rik	Lu_9w_RNA_XistxC_+y_XY_3	Lu	male	Adult	0	0
chrX	4930513O06Rik	Mu_9w_RNA_XistxC_-+_XX_1	Mu	female	Adult	0	0
chrX	4930513O06Rik	Mu_9w_RNA_XistxC_-+_XX_2	Mu	female	Adult	0	0
chrX	4930513O06Rik	Mu_9w_RNA_XistxC_-+_XX_3	Mu	female	Adult	0	0
chrX	4930513O06Rik	Mu_9w_RNA_XistxC_+y_XY_1	Mu	male	Adult	0	0
chrX	4930513O06Rik	Mu_9w_RNA_XistxC_+y_XY_2	Mu	male	Adult	0	0
chrX	4930513O06Rik	Mu_9w_RNA_XistxC_+y_XY_3	Mu	male	Adult	0	0
chrX	4930513O06Rik	Sp_9w_RNA_XistxC_-+_XX_1	Sp	female	Adult	0	0
chrX	4930513O06Rik	Sp_9w_RNA_XistxC_-+_XX_2	Sp	female	Adult	0	0
chrX	4930513O06Rik	Sp_9w_RNA_XistxC_-+_XX_3	Sp	female	Adult	0	0
chrX	4930513O06Rik	Sp_9w_RNA_XistxC_+y_XY_1	Sp	male	Adult	0	0
chrX	4930513O06Rik	Sp_9w_RNA_XistxC_+y_XY_2	Sp	male	Adult	0	0
chrX	4930513O06Rik	Sp_9w_RNA_XistxC_+y_XY_3	Sp	male	Adult	0	0
chrX	4930519F16Rik	Br_9w_RNA_XistxC_-+_XX_1	Br	female	Adult	0.635	0.627
chrX	4930519F16Rik	Br_9w_RNA_XistxC_-+_XX_2	Br	female	Adult	0.627	0.627
chrX	4930519F16Rik	Br_9w_RNA_XistxC_-+_XX_3	Br	female	Adult	0.539	0.627
chrX	4930519F16Rik	Br_9w_RNA_XistxC_+y_XY_1	Br	male	Adult	0.389	0.37
chrX	4930519F16Rik	Br_9w_RNA_XistxC_+y_XY_2	Br	male	Adult	0.319	0.37
chrX	4930519F16Rik	Br_9w_RNA_XistxC_+y_XY_3	Br	male	Adult	0.37	0.37
chrX	4930519F16Rik	He_9w_RNA_XistxC_-+_XX_1	He	female	Adult	0	0.078
chrX	4930519F16Rik	He_9w_RNA_XistxC_-+_XX_2	He	female	Adult	0.121	0.078
chrX	4930519F16Rik	He_9w_RNA_XistxC_-+_XX_3	He	female	Adult	0.078	0.078
chrX	4930519F16Rik	He_9w_RNA_XistxC_+y_XY_1	He	male	Adult	0	0
chrX	4930519F16Rik	He_9w_RNA_XistxC_+y_XY_2	He	male	Adult	0	0
chrX	4930519F16Rik	He_9w_RNA_XistxC_+y_XY_3	He	male	Adult	0	0
chrX	4930519F16Rik	Ki_9w_RNA_XistxC_-+_XX_1	Ki	female	Adult	0.334	0.334
chrX	4930519F16Rik	Ki_9w_RNA_XistxC_-+_XX_2	Ki	female	Adult	0.496	0.334
chrX	4930519F16Rik	Ki_9w_RNA_XistxC_-+_XX_3	Ki	female	Adult	0.179	0.334
chrX	4930519F16Rik	Ki_9w_RNA_XistxC_+y_XY_1	Ki	male	Adult	0	0
chrX	4930519F16Rik	Ki_9w_RNA_XistxC_+y_XY_2	Ki	male	Adult	0	0
chrX	4930519F16Rik	Ki_9w_RNA_XistxC_+y_XY_3	Ki	male	Adult	0	0
chrX	4930519F16Rik	Li_9w_RNA_XistxC_-+_XX_1	Li	female	Adult	0	0.046
chrX	4930519F16Rik	Li_9w_RNA_XistxC_-+_XX_2	Li	female	Adult	0.212	0.046
chrX	4930519F16Rik	Li_9w_RNA_XistxC_-+_XX_3	Li	female	Adult	0.046	0.046
chrX	4930519F16Rik	Li_9w_RNA_XistxC_+y_XY_1	Li	male	Adult	0	0
chrX	4930519F16Rik	Li_9w_RNA_XistxC_+y_XY_2	Li	male	Adult	0	0
chrX	4930519F16Rik	Li_9w_RNA_XistxC_+y_XY_3	Li	male	Adult	0	0
chrX	4930519F16Rik	Lu_9w_RNA_XistxC_-+_XX_1	Lu	female	Adult	0.262	0.262
chrX	4930519F16Rik	Lu_9w_RNA_XistxC_-+_XX_2	Lu	female	Adult	0.475	0.262
chrX	4930519F16Rik	Lu_9w_RNA_XistxC_-+_XX_3	Lu	female	Adult	0	0.262
chrX	4930519F16Rik	Lu_9w_RNA_XistxC_+y_XY_1	Lu	male	Adult	0	0
chrX	4930519F16Rik	Lu_9w_RNA_XistxC_+y_XY_2	Lu	male	Adult	0.13	0
chrX	4930519F16Rik	Lu_9w_RNA_XistxC_+y_XY_3	Lu	male	Adult	0	0
chrX	4930519F16Rik	Mu_9w_RNA_XistxC_-+_XX_1	Mu	female	Adult	0	0
chrX	4930519F16Rik	Mu_9w_RNA_XistxC_-+_XX_2	Mu	female	Adult	0	0
chrX	4930519F16Rik	Mu_9w_RNA_XistxC_-+_XX_3	Mu	female	Adult	0	0
chrX	4930519F16Rik	Mu_9w_RNA_XistxC_+y_XY_1	Mu	male	Adult	0	0
chrX	4930519F16Rik	Mu_9w_RNA_XistxC_+y_XY_2	Mu	male	Adult	0	0
chrX	4930519F16Rik	Mu_9w_RNA_XistxC_+y_XY_3	Mu	male	Adult	0	0
chrX	4930519F16Rik	Sp_9w_RNA_XistxC_-+_XX_1	Sp	female	Adult	0.09	0.06
chrX	4930519F16Rik	Sp_9w_RNA_XistxC_-+_XX_2	Sp	female	Adult	0.06	0.06
chrX	4930519F16Rik	Sp_9w_RNA_XistxC_-+_XX_3	Sp	female	Adult	0.057	0.06
chrX	4930519F16Rik	Sp_9w_RNA_XistxC_+y_XY_1	Sp	male	Adult	0	0
chrX	4930519F16Rik	Sp_9w_RNA_XistxC_+y_XY_2	Sp	male	Adult	0	0
chrX	4930519F16Rik	Sp_9w_RNA_XistxC_+y_XY_3	Sp	male	Adult	0	0
chrX	4930524N10Rik	Br_9w_RNA_XistxC_-+_XX_1	Br	female	Adult	0	0
chrX	4930524N10Rik	Br_9w_RNA_XistxC_-+_XX_2	Br	female	Adult	0	0
chrX	4930524N10Rik	Br_9w_RNA_XistxC_-+_XX_3	Br	female	Adult	0	0
chrX	4930524N10Rik	Br_9w_RNA_XistxC_+y_XY_1	Br	male	Adult	0	0
chrX	4930524N10Rik	Br_9w_RNA_XistxC_+y_XY_2	Br	male	Adult	0	0
chrX	4930524N10Rik	Br_9w_RNA_XistxC_+y_XY_3	Br	male	Adult	0	0
chrX	4930524N10Rik	He_9w_RNA_XistxC_-+_XX_1	He	female	Adult	0	0
chrX	4930524N10Rik	He_9w_RNA_XistxC_-+_XX_2	He	female	Adult	0	0
chrX	4930524N10Rik	He_9w_RNA_XistxC_-+_XX_3	He	female	Adult	0	0
chrX	4930524N10Rik	He_9w_RNA_XistxC_+y_XY_1	He	male	Adult	0	0
chrX	4930524N10Rik	He_9w_RNA_XistxC_+y_XY_2	He	male	Adult	0	0
chrX	4930524N10Rik	He_9w_RNA_XistxC_+y_XY_3	He	male	Adult	0	0
chrX	4930524N10Rik	Ki_9w_RNA_XistxC_-+_XX_1	Ki	female	Adult	0	0.182
chrX	4930524N10Rik	Ki_9w_RNA_XistxC_-+_XX_2	Ki	female	Adult	0.43	0.182
chrX	4930524N10Rik	Ki_9w_RNA_XistxC_-+_XX_3	Ki	female	Adult	0.182	0.182
chrX	4930524N10Rik	Ki_9w_RNA_XistxC_+y_XY_1	Ki	male	Adult	0.918	1.268
chrX	4930524N10Rik	Ki_9w_RNA_XistxC_+y_XY_2	Ki	male	Adult	1.268	1.268
chrX	4930524N10Rik	Ki_9w_RNA_XistxC_+y_XY_3	Ki	male	Adult	1.423	1.268
chrX	4930524N10Rik	Li_9w_RNA_XistxC_-+_XX_1	Li	female	Adult	0	0
chrX	4930524N10Rik	Li_9w_RNA_XistxC_-+_XX_2	Li	female	Adult	0	0
chrX	4930524N10Rik	Li_9w_RNA_XistxC_-+_XX_3	Li	female	Adult	0	0
chrX	4930524N10Rik	Li_9w_RNA_XistxC_+y_XY_1	Li	male	Adult	0	0
chrX	4930524N10Rik	Li_9w_RNA_XistxC_+y_XY_2	Li	male	Adult	0	0
chrX	4930524N10Rik	Li_9w_RNA_XistxC_+y_XY_3	Li	male	Adult	0	0
chrX	4930524N10Rik	Lu_9w_RNA_XistxC_-+_XX_1	Lu	female	Adult	0	0
chrX	4930524N10Rik	Lu_9w_RNA_XistxC_-+_XX_2	Lu	female	Adult	0	0
chrX	4930524N10Rik	Lu_9w_RNA_XistxC_-+_XX_3	Lu	female	Adult	0	0
chrX	4930524N10Rik	Lu_9w_RNA_XistxC_+y_XY_1	Lu	male	Adult	0	0
chrX	4930524N10Rik	Lu_9w_RNA_XistxC_+y_XY_2	Lu	male	Adult	0	0
chrX	4930524N10Rik	Lu_9w_RNA_XistxC_+y_XY_3	Lu	male	Adult	0	0
chrX	4930524N10Rik	Mu_9w_RNA_XistxC_-+_XX_1	Mu	female	Adult	0	0
chrX	4930524N10Rik	Mu_9w_RNA_XistxC_-+_XX_2	Mu	female	Adult	0	0
chrX	4930524N10Rik	Mu_9w_RNA_XistxC_-+_XX_3	Mu	female	Adult	0	0
chrX	4930524N10Rik	Mu_9w_RNA_XistxC_+y_XY_1	Mu	male	Adult	0	0
chrX	4930524N10Rik	Mu_9w_RNA_XistxC_+y_XY_2	Mu	male	Adult	0	0
chrX	4930524N10Rik	Mu_9w_RNA_XistxC_+y_XY_3	Mu	male	Adult	0	0
chrX	4930524N10Rik	Sp_9w_RNA_XistxC_-+_XX_1	Sp	female	Adult	0	0
chrX	4930524N10Rik	Sp_9w_RNA_XistxC_-+_XX_2	Sp	female	Adult	0	0
chrX	4930524N10Rik	Sp_9w_RNA_XistxC_-+_XX_3	Sp	female	Adult	0	0
chrX	4930524N10Rik	Sp_9w_RNA_XistxC_+y_XY_1	Sp	male	Adult	0	0
chrX	4930524N10Rik	Sp_9w_RNA_XistxC_+y_XY_2	Sp	male	Adult	0	0
chrX	4930524N10Rik	Sp_9w_RNA_XistxC_+y_XY_3	Sp	male	Adult	0	0
chrX	4930550L24Rik	Br_9w_RNA_XistxC_-+_XX_1	Br	female	Adult	0	0
chrX	4930550L24Rik	Br_9w_RNA_XistxC_-+_XX_2	Br	female	Adult	0.124	0
chrX	4930550L24Rik	Br_9w_RNA_XistxC_-+_XX_3	Br	female	Adult	0	0
chrX	4930550L24Rik	Br_9w_RNA_XistxC_+y_XY_1	Br	male	Adult	0.23	0
chrX	4930550L24Rik	Br_9w_RNA_XistxC_+y_XY_2	Br	male	Adult	0	0
chrX	4930550L24Rik	Br_9w_RNA_XistxC_+y_XY_3	Br	male	Adult	0	0
chrX	4930550L24Rik	He_9w_RNA_XistxC_-+_XX_1	He	female	Adult	0	0
chrX	4930550L24Rik	He_9w_RNA_XistxC_-+_XX_2	He	female	Adult	0	0
chrX	4930550L24Rik	He_9w_RNA_XistxC_-+_XX_3	He	female	Adult	0	0
chrX	4930550L24Rik	He_9w_RNA_XistxC_+y_XY_1	He	male	Adult	0	0
chrX	4930550L24Rik	He_9w_RNA_XistxC_+y_XY_2	He	male	Adult	0	0
chrX	4930550L24Rik	He_9w_RNA_XistxC_+y_XY_3	He	male	Adult	0	0
chrX	4930550L24Rik	Ki_9w_RNA_XistxC_-+_XX_1	Ki	female	Adult	0	0
chrX	4930550L24Rik	Ki_9w_RNA_XistxC_-+_XX_2	Ki	female	Adult	0	0
chrX	4930550L24Rik	Ki_9w_RNA_XistxC_-+_XX_3	Ki	female	Adult	0	0
chrX	4930550L24Rik	Ki_9w_RNA_XistxC_+y_XY_1	Ki	male	Adult	0	0
chrX	4930550L24Rik	Ki_9w_RNA_XistxC_+y_XY_2	Ki	male	Adult	0	0
chrX	4930550L24Rik	Ki_9w_RNA_XistxC_+y_XY_3	Ki	male	Adult	0	0
chrX	4930550L24Rik	Li_9w_RNA_XistxC_-+_XX_1	Li	female	Adult	0	0
chrX	4930550L24Rik	Li_9w_RNA_XistxC_-+_XX_2	Li	female	Adult	0	0
chrX	4930550L24Rik	Li_9w_RNA_XistxC_-+_XX_3	Li	female	Adult	0	0
chrX	4930550L24Rik	Li_9w_RNA_XistxC_+y_XY_1	Li	male	Adult	0	0
chrX	4930550L24Rik	Li_9w_RNA_XistxC_+y_XY_2	Li	male	Adult	0	0
chrX	4930550L24Rik	Li_9w_RNA_XistxC_+y_XY_3	Li	male	Adult	0	0
chrX	4930550L24Rik	Lu_9w_RNA_XistxC_-+_XX_1	Lu	female	Adult	0.093	0
chrX	4930550L24Rik	Lu_9w_RNA_XistxC_-+_XX_2	Lu	female	Adult	0	0
chrX	4930550L24Rik	Lu_9w_RNA_XistxC_-+_XX_3	Lu	female	Adult	0	0
chrX	4930550L24Rik	Lu_9w_RNA_XistxC_+y_XY_1	Lu	male	Adult	0	0
chrX	4930550L24Rik	Lu_9w_RNA_XistxC_+y_XY_2	Lu	male	Adult	0	0
chrX	4930550L24Rik	Lu_9w_RNA_XistxC_+y_XY_3	Lu	male	Adult	0	0
chrX	4930550L24Rik	Mu_9w_RNA_XistxC_-+_XX_1	Mu	female	Adult	0	0
chrX	4930550L24Rik	Mu_9w_RNA_XistxC_-+_XX_2	Mu	female	Adult	0	0
chrX	4930550L24Rik	Mu_9w_RNA_XistxC_-+_XX_3	Mu	female	Adult	0	0
chrX	4930550L24Rik	Mu_9w_RNA_XistxC_+y_XY_1	Mu	male	Adult	0	0
chrX	4930550L24Rik	Mu_9w_RNA_XistxC_+y_XY_2	Mu	male	Adult	0	0
chrX	4930550L24Rik	Mu_9w_RNA_XistxC_+y_XY_3	Mu	male	Adult	0	0
chrX	4930550L24Rik	Sp_9w_RNA_XistxC_-+_XX_1	Sp	female	Adult	0	0
chrX	4930550L24Rik	Sp_9w_RNA_XistxC_-+_XX_2	Sp	female	Adult	0	0
chrX	4930550L24Rik	Sp_9w_RNA_XistxC_-+_XX_3	Sp	female	Adult	0	0
chrX	4930550L24Rik	Sp_9w_RNA_XistxC_+y_XY_1	Sp	male	Adult	0	0
chrX	4930550L24Rik	Sp_9w_RNA_XistxC_+y_XY_2	Sp	male	Adult	0	0
chrX	4930550L24Rik	Sp_9w_RNA_XistxC_+y_XY_3	Sp	male	Adult	0	0
chrX	4930557A04Rik	Br_9w_RNA_XistxC_-+_XX_1	Br	female	Adult	0	0
chrX	4930557A04Rik	Br_9w_RNA_XistxC_-+_XX_2	Br	female	Adult	0	0
chrX	4930557A04Rik	Br_9w_RNA_XistxC_-+_XX_3	Br	female	Adult	0	0
chrX	4930557A04Rik	Br_9w_RNA_XistxC_+y_XY_1	Br	male	Adult	0	0
chrX	4930557A04Rik	Br_9w_RNA_XistxC_+y_XY_2	Br	male	Adult	0	0
chrX	4930557A04Rik	Br_9w_RNA_XistxC_+y_XY_3	Br	male	Adult	0	0
chrX	4930557A04Rik	He_9w_RNA_XistxC_-+_XX_1	He	female	Adult	0	0
chrX	4930557A04Rik	He_9w_RNA_XistxC_-+_XX_2	He	female	Adult	0	0
chrX	4930557A04Rik	He_9w_RNA_XistxC_-+_XX_3	He	female	Adult	0	0
chrX	4930557A04Rik	He_9w_RNA_XistxC_+y_XY_1	He	male	Adult	0	0
chrX	4930557A04Rik	He_9w_RNA_XistxC_+y_XY_2	He	male	Adult	0	0
chrX	4930557A04Rik	He_9w_RNA_XistxC_+y_XY_3	He	male	Adult	0	0
chrX	4930557A04Rik	Ki_9w_RNA_XistxC_-+_XX_1	Ki	female	Adult	0	0
chrX	4930557A04Rik	Ki_9w_RNA_XistxC_-+_XX_2	Ki	female	Adult	0	0
chrX	4930557A04Rik	Ki_9w_RNA_XistxC_-+_XX_3	Ki	female	Adult	0	0
chrX	4930557A04Rik	Ki_9w_RNA_XistxC_+y_XY_1	Ki	male	Adult	0	0
chrX	4930557A04Rik	Ki_9w_RNA_XistxC_+y_XY_2	Ki	male	Adult	0	0
chrX	4930557A04Rik	Ki_9w_RNA_XistxC_+y_XY_3	Ki	male	Adult	0	0
chrX	4930557A04Rik	Li_9w_RNA_XistxC_-+_XX_1	Li	female	Adult	0	0
chrX	4930557A04Rik	Li_9w_RNA_XistxC_-+_XX_2	Li	female	Adult	0	0
chrX	4930557A04Rik	Li_9w_RNA_XistxC_-+_XX_3	Li	female	Adult	0	0
chrX	4930557A04Rik	Li_9w_RNA_XistxC_+y_XY_1	Li	male	Adult	0	0
chrX	4930557A04Rik	Li_9w_RNA_XistxC_+y_XY_2	Li	male	Adult	0	0
chrX	4930557A04Rik	Li_9w_RNA_XistxC_+y_XY_3	Li	male	Adult	0	0
chrX	4930557A04Rik	Lu_9w_RNA_XistxC_-+_XX_1	Lu	female	Adult	0	0
chrX	4930557A04Rik	Lu_9w_RNA_XistxC_-+_XX_2	Lu	female	Adult	0	0
chrX	4930557A04Rik	Lu_9w_RNA_XistxC_-+_XX_3	Lu	female	Adult	0	0
chrX	4930557A04Rik	Lu_9w_RNA_XistxC_+y_XY_1	Lu	male	Adult	0	0
chrX	4930557A04Rik	Lu_9w_RNA_XistxC_+y_XY_2	Lu	male	Adult	0.219	0
chrX	4930557A04Rik	Lu_9w_RNA_XistxC_+y_XY_3	Lu	male	Adult	0	0
chrX	4930557A04Rik	Mu_9w_RNA_XistxC_-+_XX_1	Mu	female	Adult	0	0
chrX	4930557A04Rik	Mu_9w_RNA_XistxC_-+_XX_2	Mu	female	Adult	0	0
chrX	4930557A04Rik	Mu_9w_RNA_XistxC_-+_XX_3	Mu	female	Adult	0	0
chrX	4930557A04Rik	Mu_9w_RNA_XistxC_+y_XY_1	Mu	male	Adult	0	0
chrX	4930557A04Rik	Mu_9w_RNA_XistxC_+y_XY_2	Mu	male	Adult	0	0
chrX	4930557A04Rik	Mu_9w_RNA_XistxC_+y_XY_3	Mu	male	Adult	0	0
chrX	4930557A04Rik	Sp_9w_RNA_XistxC_-+_XX_1	Sp	female	Adult	0	0
chrX	4930557A04Rik	Sp_9w_RNA_XistxC_-+_XX_2	Sp	female	Adult	0	0
chrX	4930557A04Rik	Sp_9w_RNA_XistxC_-+_XX_3	Sp	female	Adult	0	0
chrX	4930557A04Rik	Sp_9w_RNA_XistxC_+y_XY_1	Sp	male	Adult	0	0
chrX	4930557A04Rik	Sp_9w_RNA_XistxC_+y_XY_2	Sp	male	Adult	0	0
chrX	4930557A04Rik	Sp_9w_RNA_XistxC_+y_XY_3	Sp	male	Adult	0	0
chrX	4930578C19Rik	Br_9w_RNA_XistxC_-+_XX_1	Br	female	Adult	1.331	1.331
chrX	4930578C19Rik	Br_9w_RNA_XistxC_-+_XX_2	Br	female	Adult	1.429	1.331
chrX	4930578C19Rik	Br_9w_RNA_XistxC_-+_XX_3	Br	female	Adult	1.242	1.331
chrX	4930578C19Rik	Br_9w_RNA_XistxC_+y_XY_1	Br	male	Adult	1.195	1.195
chrX	4930578C19Rik	Br_9w_RNA_XistxC_+y_XY_2	Br	male	Adult	0.856	1.195
chrX	4930578C19Rik	Br_9w_RNA_XistxC_+y_XY_3	Br	male	Adult	1.552	1.195
chrX	4930578C19Rik	He_9w_RNA_XistxC_-+_XX_1	He	female	Adult	9.219	9.341
chrX	4930578C19Rik	He_9w_RNA_XistxC_-+_XX_2	He	female	Adult	10.682	9.341
chrX	4930578C19Rik	He_9w_RNA_XistxC_-+_XX_3	He	female	Adult	9.341	9.341
chrX	4930578C19Rik	He_9w_RNA_XistxC_+y_XY_1	He	male	Adult	7.401	7.401
chrX	4930578C19Rik	He_9w_RNA_XistxC_+y_XY_2	He	male	Adult	7.152	7.401
chrX	4930578C19Rik	He_9w_RNA_XistxC_+y_XY_3	He	male	Adult	7.84	7.401
chrX	4930578C19Rik	Ki_9w_RNA_XistxC_-+_XX_1	Ki	female	Adult	0.476	0.526
chrX	4930578C19Rik	Ki_9w_RNA_XistxC_-+_XX_2	Ki	female	Adult	0.623	0.526
chrX	4930578C19Rik	Ki_9w_RNA_XistxC_-+_XX_3	Ki	female	Adult	0.526	0.526
chrX	4930578C19Rik	Ki_9w_RNA_XistxC_+y_XY_1	Ki	male	Adult	0.422	0.448
chrX	4930578C19Rik	Ki_9w_RNA_XistxC_+y_XY_2	Ki	male	Adult	0.66	0.448
chrX	4930578C19Rik	Ki_9w_RNA_XistxC_+y_XY_3	Ki	male	Adult	0.448	0.448
chrX	4930578C19Rik	Li_9w_RNA_XistxC_-+_XX_1	Li	female	Adult	0	0.019
chrX	4930578C19Rik	Li_9w_RNA_XistxC_-+_XX_2	Li	female	Adult	0.035	0.019
chrX	4930578C19Rik	Li_9w_RNA_XistxC_-+_XX_3	Li	female	Adult	0.019	0.019
chrX	4930578C19Rik	Li_9w_RNA_XistxC_+y_XY_1	Li	male	Adult	0	0
chrX	4930578C19Rik	Li_9w_RNA_XistxC_+y_XY_2	Li	male	Adult	0.018	0
chrX	4930578C19Rik	Li_9w_RNA_XistxC_+y_XY_3	Li	male	Adult	0	0
chrX	4930578C19Rik	Lu_9w_RNA_XistxC_-+_XX_1	Lu	female	Adult	4.243	4.46
chrX	4930578C19Rik	Lu_9w_RNA_XistxC_-+_XX_2	Lu	female	Adult	4.974	4.46
chrX	4930578C19Rik	Lu_9w_RNA_XistxC_-+_XX_3	Lu	female	Adult	4.46	4.46
chrX	4930578C19Rik	Lu_9w_RNA_XistxC_+y_XY_1	Lu	male	Adult	2.164	3.346
chrX	4930578C19Rik	Lu_9w_RNA_XistxC_+y_XY_2	Lu	male	Adult	3.346	3.346
chrX	4930578C19Rik	Lu_9w_RNA_XistxC_+y_XY_3	Lu	male	Adult	3.883	3.346
chrX	4930578C19Rik	Mu_9w_RNA_XistxC_-+_XX_1	Mu	female	Adult	1.969	2.325
chrX	4930578C19Rik	Mu_9w_RNA_XistxC_-+_XX_2	Mu	female	Adult	2.325	2.325
chrX	4930578C19Rik	Mu_9w_RNA_XistxC_-+_XX_3	Mu	female	Adult	2.396	2.325
chrX	4930578C19Rik	Mu_9w_RNA_XistxC_+y_XY_1	Mu	male	Adult	1.279	2.347
chrX	4930578C19Rik	Mu_9w_RNA_XistxC_+y_XY_2	Mu	male	Adult	2.532	2.347
chrX	4930578C19Rik	Mu_9w_RNA_XistxC_+y_XY_3	Mu	male	Adult	2.347	2.347
chrX	4930578C19Rik	Sp_9w_RNA_XistxC_-+_XX_1	Sp	female	Adult	0.188	0.176
chrX	4930578C19Rik	Sp_9w_RNA_XistxC_-+_XX_2	Sp	female	Adult	0.176	0.176
chrX	4930578C19Rik	Sp_9w_RNA_XistxC_-+_XX_3	Sp	female	Adult	0.12	0.176
chrX	4930578C19Rik	Sp_9w_RNA_XistxC_+y_XY_1	Sp	male	Adult	0.202	0.196
chrX	4930578C19Rik	Sp_9w_RNA_XistxC_+y_XY_2	Sp	male	Adult	0.196	0.196
chrX	4930578C19Rik	Sp_9w_RNA_XistxC_+y_XY_3	Sp	male	Adult	0.081	0.196
chrX	4933403O08Rik	Br_9w_RNA_XistxC_-+_XX_1	Br	female	Adult	0.483	0.424
chrX	4933403O08Rik	Br_9w_RNA_XistxC_-+_XX_2	Br	female	Adult	0.424	0.424
chrX	4933403O08Rik	Br_9w_RNA_XistxC_-+_XX_3	Br	female	Adult	0.364	0.424
chrX	4933403O08Rik	Br_9w_RNA_XistxC_+y_XY_1	Br	male	Adult	0.394	0.394
chrX	4933403O08Rik	Br_9w_RNA_XistxC_+y_XY_2	Br	male	Adult	0.389	0.394
chrX	4933403O08Rik	Br_9w_RNA_XistxC_+y_XY_3	Br	male	Adult	0.451	0.394
chrX	4933403O08Rik	He_9w_RNA_XistxC_-+_XX_1	He	female	Adult	0	0
chrX	4933403O08Rik	He_9w_RNA_XistxC_-+_XX_2	He	female	Adult	0	0
chrX	4933403O08Rik	He_9w_RNA_XistxC_-+_XX_3	He	female	Adult	0	0
chrX	4933403O08Rik	He_9w_RNA_XistxC_+y_XY_1	He	male	Adult	0	0
chrX	4933403O08Rik	He_9w_RNA_XistxC_+y_XY_2	He	male	Adult	0	0
chrX	4933403O08Rik	He_9w_RNA_XistxC_+y_XY_3	He	male	Adult	0	0
chrX	4933403O08Rik	Ki_9w_RNA_XistxC_-+_XX_1	Ki	female	Adult	0	0
chrX	4933403O08Rik	Ki_9w_RNA_XistxC_-+_XX_2	Ki	female	Adult	0	0
chrX	4933403O08Rik	Ki_9w_RNA_XistxC_-+_XX_3	Ki	female	Adult	0	0
chrX	4933403O08Rik	Ki_9w_RNA_XistxC_+y_XY_1	Ki	male	Adult	0	0
chrX	4933403O08Rik	Ki_9w_RNA_XistxC_+y_XY_2	Ki	male	Adult	0.016	0
chrX	4933403O08Rik	Ki_9w_RNA_XistxC_+y_XY_3	Ki	male	Adult	0	0
chrX	4933403O08Rik	Li_9w_RNA_XistxC_-+_XX_1	Li	female	Adult	0	0
chrX	4933403O08Rik	Li_9w_RNA_XistxC_-+_XX_2	Li	female	Adult	0	0
chrX	4933403O08Rik	Li_9w_RNA_XistxC_-+_XX_3	Li	female	Adult	0	0
chrX	4933403O08Rik	Li_9w_RNA_XistxC_+y_XY_1	Li	male	Adult	0	0
chrX	4933403O08Rik	Li_9w_RNA_XistxC_+y_XY_2	Li	male	Adult	0	0
chrX	4933403O08Rik	Li_9w_RNA_XistxC_+y_XY_3	Li	male	Adult	0	0
chrX	4933403O08Rik	Lu_9w_RNA_XistxC_-+_XX_1	Lu	female	Adult	0.018	0.016
chrX	4933403O08Rik	Lu_9w_RNA_XistxC_-+_XX_2	Lu	female	Adult	0.016	0.016
chrX	4933403O08Rik	Lu_9w_RNA_XistxC_-+_XX_3	Lu	female	Adult	0	0.016
chrX	4933403O08Rik	Lu_9w_RNA_XistxC_+y_XY_1	Lu	male	Adult	0	0
chrX	4933403O08Rik	Lu_9w_RNA_XistxC_+y_XY_2	Lu	male	Adult	0	0
chrX	4933403O08Rik	Lu_9w_RNA_XistxC_+y_XY_3	Lu	male	Adult	0.017	0
chrX	4933403O08Rik	Mu_9w_RNA_XistxC_-+_XX_1	Mu	female	Adult	0	0.019
chrX	4933403O08Rik	Mu_9w_RNA_XistxC_-+_XX_2	Mu	female	Adult	0.019	0.019
chrX	4933403O08Rik	Mu_9w_RNA_XistxC_-+_XX_3	Mu	female	Adult	0.043	0.019
chrX	4933403O08Rik	Mu_9w_RNA_XistxC_+y_XY_1	Mu	male	Adult	0	0
chrX	4933403O08Rik	Mu_9w_RNA_XistxC_+y_XY_2	Mu	male	Adult	0	0
chrX	4933403O08Rik	Mu_9w_RNA_XistxC_+y_XY_3	Mu	male	Adult	0	0
chrX	4933403O08Rik	Sp_9w_RNA_XistxC_-+_XX_1	Sp	female	Adult	0	0
chrX	4933403O08Rik	Sp_9w_RNA_XistxC_-+_XX_2	Sp	female	Adult	0	0
chrX	4933403O08Rik	Sp_9w_RNA_XistxC_-+_XX_3	Sp	female	Adult	0	0
chrX	4933403O08Rik	Sp_9w_RNA_XistxC_+y_XY_1	Sp	male	Adult	0	0
chrX	4933403O08Rik	Sp_9w_RNA_XistxC_+y_XY_2	Sp	male	Adult	0	0
chrX	4933403O08Rik	Sp_9w_RNA_XistxC_+y_XY_3	Sp	male	Adult	0	0
chrX	4933407K13Rik	Br_9w_RNA_XistxC_-+_XX_1	Br	female	Adult	3.547	3.547
chrX	4933407K13Rik	Br_9w_RNA_XistxC_-+_XX_2	Br	female	Adult	3.801	3.547
chrX	4933407K13Rik	Br_9w_RNA_XistxC_-+_XX_3	Br	female	Adult	2.788	3.547
chrX	4933407K13Rik	Br_9w_RNA_XistxC_+y_XY_1	Br	male	Adult	3.378	2.451
chrX	4933407K13Rik	Br_9w_RNA_XistxC_+y_XY_2	Br	male	Adult	2.378	2.451
chrX	4933407K13Rik	Br_9w_RNA_XistxC_+y_XY_3	Br	male	Adult	2.451	2.451
chrX	4933407K13Rik	He_9w_RNA_XistxC_-+_XX_1	He	female	Adult	1.067	1.067
chrX	4933407K13Rik	He_9w_RNA_XistxC_-+_XX_2	He	female	Adult	1.102	1.067
chrX	4933407K13Rik	He_9w_RNA_XistxC_-+_XX_3	He	female	Adult	0.964	1.067
chrX	4933407K13Rik	He_9w_RNA_XistxC_+y_XY_1	He	male	Adult	1.087	1.145
chrX	4933407K13Rik	He_9w_RNA_XistxC_+y_XY_2	He	male	Adult	1.165	1.145
chrX	4933407K13Rik	He_9w_RNA_XistxC_+y_XY_3	He	male	Adult	1.145	1.145
chrX	4933407K13Rik	Ki_9w_RNA_XistxC_-+_XX_1	Ki	female	Adult	1.991	1.406
chrX	4933407K13Rik	Ki_9w_RNA_XistxC_-+_XX_2	Ki	female	Adult	1.406	1.406
chrX	4933407K13Rik	Ki_9w_RNA_XistxC_-+_XX_3	Ki	female	Adult	1.285	1.406
chrX	4933407K13Rik	Ki_9w_RNA_XistxC_+y_XY_1	Ki	male	Adult	1.291	1.291
chrX	4933407K13Rik	Ki_9w_RNA_XistxC_+y_XY_2	Ki	male	Adult	1.381	1.291
chrX	4933407K13Rik	Ki_9w_RNA_XistxC_+y_XY_3	Ki	male	Adult	0.996	1.291
chrX	4933407K13Rik	Li_9w_RNA_XistxC_-+_XX_1	Li	female	Adult	0.341	0.491
chrX	4933407K13Rik	Li_9w_RNA_XistxC_-+_XX_2	Li	female	Adult	0.491	0.491
chrX	4933407K13Rik	Li_9w_RNA_XistxC_-+_XX_3	Li	female	Adult	0.918	0.491
chrX	4933407K13Rik	Li_9w_RNA_XistxC_+y_XY_1	Li	male	Adult	0.332	0.6
chrX	4933407K13Rik	Li_9w_RNA_XistxC_+y_XY_2	Li	male	Adult	0.6	0.6
chrX	4933407K13Rik	Li_9w_RNA_XistxC_+y_XY_3	Li	male	Adult	0.737	0.6
chrX	4933407K13Rik	Lu_9w_RNA_XistxC_-+_XX_1	Lu	female	Adult	2.258	2.399
chrX	4933407K13Rik	Lu_9w_RNA_XistxC_-+_XX_2	Lu	female	Adult	2.907	2.399
chrX	4933407K13Rik	Lu_9w_RNA_XistxC_-+_XX_3	Lu	female	Adult	2.399	2.399
chrX	4933407K13Rik	Lu_9w_RNA_XistxC_+y_XY_1	Lu	male	Adult	2.086	2.389
chrX	4933407K13Rik	Lu_9w_RNA_XistxC_+y_XY_2	Lu	male	Adult	2.643	2.389
chrX	4933407K13Rik	Lu_9w_RNA_XistxC_+y_XY_3	Lu	male	Adult	2.389	2.389
chrX	4933407K13Rik	Mu_9w_RNA_XistxC_-+_XX_1	Mu	female	Adult	0.622	0.622
chrX	4933407K13Rik	Mu_9w_RNA_XistxC_-+_XX_2	Mu	female	Adult	0.703	0.622
chrX	4933407K13Rik	Mu_9w_RNA_XistxC_-+_XX_3	Mu	female	Adult	0.266	0.622
chrX	4933407K13Rik	Mu_9w_RNA_XistxC_+y_XY_1	Mu	male	Adult	0.128	0.269
chrX	4933407K13Rik	Mu_9w_RNA_XistxC_+y_XY_2	Mu	male	Adult	0.45	0.269
chrX	4933407K13Rik	Mu_9w_RNA_XistxC_+y_XY_3	Mu	male	Adult	0.269	0.269
chrX	4933407K13Rik	Sp_9w_RNA_XistxC_-+_XX_1	Sp	female	Adult	3.414	3.414
chrX	4933407K13Rik	Sp_9w_RNA_XistxC_-+_XX_2	Sp	female	Adult	3.58	3.414
chrX	4933407K13Rik	Sp_9w_RNA_XistxC_-+_XX_3	Sp	female	Adult	3.282	3.414
chrX	4933407K13Rik	Sp_9w_RNA_XistxC_+y_XY_1	Sp	male	Adult	2.231	2.563
chrX	4933407K13Rik	Sp_9w_RNA_XistxC_+y_XY_2	Sp	male	Adult	2.563	2.563
chrX	4933407K13Rik	Sp_9w_RNA_XistxC_+y_XY_3	Sp	male	Adult	3.414	2.563
chrX	4933416I08Rik	Br_9w_RNA_XistxC_-+_XX_1	Br	female	Adult	0	0
chrX	4933416I08Rik	Br_9w_RNA_XistxC_-+_XX_2	Br	female	Adult	0.255	0
chrX	4933416I08Rik	Br_9w_RNA_XistxC_-+_XX_3	Br	female	Adult	0	0
chrX	4933416I08Rik	Br_9w_RNA_XistxC_+y_XY_1	Br	male	Adult	0	0
chrX	4933416I08Rik	Br_9w_RNA_XistxC_+y_XY_2	Br	male	Adult	0	0
chrX	4933416I08Rik	Br_9w_RNA_XistxC_+y_XY_3	Br	male	Adult	0	0
chrX	4933416I08Rik	He_9w_RNA_XistxC_-+_XX_1	He	female	Adult	0	0
chrX	4933416I08Rik	He_9w_RNA_XistxC_-+_XX_2	He	female	Adult	0	0
chrX	4933416I08Rik	He_9w_RNA_XistxC_-+_XX_3	He	female	Adult	0	0
chrX	4933416I08Rik	He_9w_RNA_XistxC_+y_XY_1	He	male	Adult	0	0
chrX	4933416I08Rik	He_9w_RNA_XistxC_+y_XY_2	He	male	Adult	0	0
chrX	4933416I08Rik	He_9w_RNA_XistxC_+y_XY_3	He	male	Adult	0	0
chrX	4933416I08Rik	Ki_9w_RNA_XistxC_-+_XX_1	Ki	female	Adult	0	0
chrX	4933416I08Rik	Ki_9w_RNA_XistxC_-+_XX_2	Ki	female	Adult	0	0
chrX	4933416I08Rik	Ki_9w_RNA_XistxC_-+_XX_3	Ki	female	Adult	0	0
chrX	4933416I08Rik	Ki_9w_RNA_XistxC_+y_XY_1	Ki	male	Adult	0	0
chrX	4933416I08Rik	Ki_9w_RNA_XistxC_+y_XY_2	Ki	male	Adult	0	0
chrX	4933416I08Rik	Ki_9w_RNA_XistxC_+y_XY_3	Ki	male	Adult	0	0
chrX	4933416I08Rik	Li_9w_RNA_XistxC_-+_XX_1	Li	female	Adult	0	0
chrX	4933416I08Rik	Li_9w_RNA_XistxC_-+_XX_2	Li	female	Adult	0	0
chrX	4933416I08Rik	Li_9w_RNA_XistxC_-+_XX_3	Li	female	Adult	0	0
chrX	4933416I08Rik	Li_9w_RNA_XistxC_+y_XY_1	Li	male	Adult	0	0
chrX	4933416I08Rik	Li_9w_RNA_XistxC_+y_XY_2	Li	male	Adult	0	0
chrX	4933416I08Rik	Li_9w_RNA_XistxC_+y_XY_3	Li	male	Adult	0	0
chrX	4933416I08Rik	Lu_9w_RNA_XistxC_-+_XX_1	Lu	female	Adult	0	0
chrX	4933416I08Rik	Lu_9w_RNA_XistxC_-+_XX_2	Lu	female	Adult	0	0
chrX	4933416I08Rik	Lu_9w_RNA_XistxC_-+_XX_3	Lu	female	Adult	0	0
chrX	4933416I08Rik	Lu_9w_RNA_XistxC_+y_XY_1	Lu	male	Adult	0	0
chrX	4933416I08Rik	Lu_9w_RNA_XistxC_+y_XY_2	Lu	male	Adult	0	0
chrX	4933416I08Rik	Lu_9w_RNA_XistxC_+y_XY_3	Lu	male	Adult	0	0
chrX	4933416I08Rik	Mu_9w_RNA_XistxC_-+_XX_1	Mu	female	Adult	0	0
chrX	4933416I08Rik	Mu_9w_RNA_XistxC_-+_XX_2	Mu	female	Adult	0	0
chrX	4933416I08Rik	Mu_9w_RNA_XistxC_-+_XX_3	Mu	female	Adult	0	0
chrX	4933416I08Rik	Mu_9w_RNA_XistxC_+y_XY_1	Mu	male	Adult	0	0
chrX	4933416I08Rik	Mu_9w_RNA_XistxC_+y_XY_2	Mu	male	Adult	0	0
chrX	4933416I08Rik	Mu_9w_RNA_XistxC_+y_XY_3	Mu	male	Adult	0	0
chrX	4933416I08Rik	Sp_9w_RNA_XistxC_-+_XX_1	Sp	female	Adult	0	0
chrX	4933416I08Rik	Sp_9w_RNA_XistxC_-+_XX_2	Sp	female	Adult	0	0
chrX	4933416I08Rik	Sp_9w_RNA_XistxC_-+_XX_3	Sp	female	Adult	0	0
chrX	4933416I08Rik	Sp_9w_RNA_XistxC_+y_XY_1	Sp	male	Adult	0	0
chrX	4933416I08Rik	Sp_9w_RNA_XistxC_+y_XY_2	Sp	male	Adult	0	0
chrX	4933416I08Rik	Sp_9w_RNA_XistxC_+y_XY_3	Sp	male	Adult	0	0
chrX	5330434G04Rik	Br_9w_RNA_XistxC_-+_XX_1	Br	female	Adult	7.909	7.641
chrX	5330434G04Rik	Br_9w_RNA_XistxC_-+_XX_2	Br	female	Adult	7.442	7.641
chrX	5330434G04Rik	Br_9w_RNA_XistxC_-+_XX_3	Br	female	Adult	7.641	7.641
chrX	5330434G04Rik	Br_9w_RNA_XistxC_+y_XY_1	Br	male	Adult	7.19	7.19
chrX	5330434G04Rik	Br_9w_RNA_XistxC_+y_XY_2	Br	male	Adult	7.346	7.19
chrX	5330434G04Rik	Br_9w_RNA_XistxC_+y_XY_3	Br	male	Adult	7.018	7.19
chrX	5330434G04Rik	He_9w_RNA_XistxC_-+_XX_1	He	female	Adult	0	0
chrX	5330434G04Rik	He_9w_RNA_XistxC_-+_XX_2	He	female	Adult	0	0
chrX	5330434G04Rik	He_9w_RNA_XistxC_-+_XX_3	He	female	Adult	0	0
chrX	5330434G04Rik	He_9w_RNA_XistxC_+y_XY_1	He	male	Adult	0	0
chrX	5330434G04Rik	He_9w_RNA_XistxC_+y_XY_2	He	male	Adult	0	0
chrX	5330434G04Rik	He_9w_RNA_XistxC_+y_XY_3	He	male	Adult	0	0
chrX	5330434G04Rik	Ki_9w_RNA_XistxC_-+_XX_1	Ki	female	Adult	0	0
chrX	5330434G04Rik	Ki_9w_RNA_XistxC_-+_XX_2	Ki	female	Adult	0	0
chrX	5330434G04Rik	Ki_9w_RNA_XistxC_-+_XX_3	Ki	female	Adult	0	0
chrX	5330434G04Rik	Ki_9w_RNA_XistxC_+y_XY_1	Ki	male	Adult	0	0
chrX	5330434G04Rik	Ki_9w_RNA_XistxC_+y_XY_2	Ki	male	Adult	0	0
chrX	5330434G04Rik	Ki_9w_RNA_XistxC_+y_XY_3	Ki	male	Adult	0	0
chrX	5330434G04Rik	Li_9w_RNA_XistxC_-+_XX_1	Li	female	Adult	0	0
chrX	5330434G04Rik	Li_9w_RNA_XistxC_-+_XX_2	Li	female	Adult	0	0
chrX	5330434G04Rik	Li_9w_RNA_XistxC_-+_XX_3	Li	female	Adult	0	0
chrX	5330434G04Rik	Li_9w_RNA_XistxC_+y_XY_1	Li	male	Adult	0	0
chrX	5330434G04Rik	Li_9w_RNA_XistxC_+y_XY_2	Li	male	Adult	0	0
chrX	5330434G04Rik	Li_9w_RNA_XistxC_+y_XY_3	Li	male	Adult	0	0
chrX	5330434G04Rik	Lu_9w_RNA_XistxC_-+_XX_1	Lu	female	Adult	0	0
chrX	5330434G04Rik	Lu_9w_RNA_XistxC_-+_XX_2	Lu	female	Adult	0.038	0
chrX	5330434G04Rik	Lu_9w_RNA_XistxC_-+_XX_3	Lu	female	Adult	0	0
chrX	5330434G04Rik	Lu_9w_RNA_XistxC_+y_XY_1	Lu	male	Adult	0	0
chrX	5330434G04Rik	Lu_9w_RNA_XistxC_+y_XY_2	Lu	male	Adult	0	0
chrX	5330434G04Rik	Lu_9w_RNA_XistxC_+y_XY_3	Lu	male	Adult	0	0
chrX	5330434G04Rik	Mu_9w_RNA_XistxC_-+_XX_1	Mu	female	Adult	0	0
chrX	5330434G04Rik	Mu_9w_RNA_XistxC_-+_XX_2	Mu	female	Adult	0	0
chrX	5330434G04Rik	Mu_9w_RNA_XistxC_-+_XX_3	Mu	female	Adult	0	0
chrX	5330434G04Rik	Mu_9w_RNA_XistxC_+y_XY_1	Mu	male	Adult	0	0
chrX	5330434G04Rik	Mu_9w_RNA_XistxC_+y_XY_2	Mu	male	Adult	0	0
chrX	5330434G04Rik	Mu_9w_RNA_XistxC_+y_XY_3	Mu	male	Adult	0	0
chrX	5330434G04Rik	Sp_9w_RNA_XistxC_-+_XX_1	Sp	female	Adult	0	0
chrX	5330434G04Rik	Sp_9w_RNA_XistxC_-+_XX_2	Sp	female	Adult	0	0
chrX	5330434G04Rik	Sp_9w_RNA_XistxC_-+_XX_3	Sp	female	Adult	0	0
chrX	5330434G04Rik	Sp_9w_RNA_XistxC_+y_XY_1	Sp	male	Adult	0	0
chrX	5330434G04Rik	Sp_9w_RNA_XistxC_+y_XY_2	Sp	male	Adult	0	0
chrX	5330434G04Rik	Sp_9w_RNA_XistxC_+y_XY_3	Sp	male	Adult	0	0
chrX	5430427O19Rik	Br_9w_RNA_XistxC_-+_XX_1	Br	female	Adult	0.469	0.183
chrX	5430427O19Rik	Br_9w_RNA_XistxC_-+_XX_2	Br	female	Adult	0.183	0.183
chrX	5430427O19Rik	Br_9w_RNA_XistxC_-+_XX_3	Br	female	Adult	0.088	0.183
chrX	5430427O19Rik	Br_9w_RNA_XistxC_+y_XY_1	Br	male	Adult	0.17	0.17
chrX	5430427O19Rik	Br_9w_RNA_XistxC_+y_XY_2	Br	male	Adult	0.168	0.17
chrX	5430427O19Rik	Br_9w_RNA_XistxC_+y_XY_3	Br	male	Adult	0.486	0.17
chrX	5430427O19Rik	He_9w_RNA_XistxC_-+_XX_1	He	female	Adult	0.423	0.357
chrX	5430427O19Rik	He_9w_RNA_XistxC_-+_XX_2	He	female	Adult	0.079	0.357
chrX	5430427O19Rik	He_9w_RNA_XistxC_-+_XX_3	He	female	Adult	0.357	0.357
chrX	5430427O19Rik	He_9w_RNA_XistxC_+y_XY_1	He	male	Adult	0.24	0.296
chrX	5430427O19Rik	He_9w_RNA_XistxC_+y_XY_2	He	male	Adult	0.296	0.296
chrX	5430427O19Rik	He_9w_RNA_XistxC_+y_XY_3	He	male	Adult	0.382	0.296
chrX	5430427O19Rik	Ki_9w_RNA_XistxC_-+_XX_1	Ki	female	Adult	0.219	0.186
chrX	5430427O19Rik	Ki_9w_RNA_XistxC_-+_XX_2	Ki	female	Adult	0.186	0.186
chrX	5430427O19Rik	Ki_9w_RNA_XistxC_-+_XX_3	Ki	female	Adult	0.078	0.186
chrX	5430427O19Rik	Ki_9w_RNA_XistxC_+y_XY_1	Ki	male	Adult	0.198	0.198
chrX	5430427O19Rik	Ki_9w_RNA_XistxC_+y_XY_2	Ki	male	Adult	0.183	0.198
chrX	5430427O19Rik	Ki_9w_RNA_XistxC_+y_XY_3	Ki	male	Adult	0.219	0.198
chrX	5430427O19Rik	Li_9w_RNA_XistxC_-+_XX_1	Li	female	Adult	0.068	0.068
chrX	5430427O19Rik	Li_9w_RNA_XistxC_-+_XX_2	Li	female	Adult	0.056	0.068
chrX	5430427O19Rik	Li_9w_RNA_XistxC_-+_XX_3	Li	female	Adult	0.121	0.068
chrX	5430427O19Rik	Li_9w_RNA_XistxC_+y_XY_1	Li	male	Adult	0.113	0.039
chrX	5430427O19Rik	Li_9w_RNA_XistxC_+y_XY_2	Li	male	Adult	0.028	0.039
chrX	5430427O19Rik	Li_9w_RNA_XistxC_+y_XY_3	Li	male	Adult	0.039	0.039
chrX	5430427O19Rik	Lu_9w_RNA_XistxC_-+_XX_1	Lu	female	Adult	1.274	1.091
chrX	5430427O19Rik	Lu_9w_RNA_XistxC_-+_XX_2	Lu	female	Adult	1.091	1.091
chrX	5430427O19Rik	Lu_9w_RNA_XistxC_-+_XX_3	Lu	female	Adult	1.029	1.091
chrX	5430427O19Rik	Lu_9w_RNA_XistxC_+y_XY_1	Lu	male	Adult	1.041	1.463
chrX	5430427O19Rik	Lu_9w_RNA_XistxC_+y_XY_2	Lu	male	Adult	2.153	1.463
chrX	5430427O19Rik	Lu_9w_RNA_XistxC_+y_XY_3	Lu	male	Adult	1.463	1.463
chrX	5430427O19Rik	Mu_9w_RNA_XistxC_-+_XX_1	Mu	female	Adult	0	0
chrX	5430427O19Rik	Mu_9w_RNA_XistxC_-+_XX_2	Mu	female	Adult	0.037	0
chrX	5430427O19Rik	Mu_9w_RNA_XistxC_-+_XX_3	Mu	female	Adult	0	0
chrX	5430427O19Rik	Mu_9w_RNA_XistxC_+y_XY_1	Mu	male	Adult	0.204	0.204
chrX	5430427O19Rik	Mu_9w_RNA_XistxC_+y_XY_2	Mu	male	Adult	0.238	0.204
chrX	5430427O19Rik	Mu_9w_RNA_XistxC_+y_XY_3	Mu	male	Adult	0	0.204
chrX	5430427O19Rik	Sp_9w_RNA_XistxC_-+_XX_1	Sp	female	Adult	13.423	14.754
chrX	5430427O19Rik	Sp_9w_RNA_XistxC_-+_XX_2	Sp	female	Adult	17.041	14.754
chrX	5430427O19Rik	Sp_9w_RNA_XistxC_-+_XX_3	Sp	female	Adult	14.754	14.754
chrX	5430427O19Rik	Sp_9w_RNA_XistxC_+y_XY_1	Sp	male	Adult	12.578	14.344
chrX	5430427O19Rik	Sp_9w_RNA_XistxC_+y_XY_2	Sp	male	Adult	16.111	14.344
chrX	5430427O19Rik	Sp_9w_RNA_XistxC_+y_XY_3	Sp	male	Adult	14.344	14.344
chrX	5430428K19Rik	Br_9w_RNA_XistxC_-+_XX_1	Br	female	Adult	0	0
chrX	5430428K19Rik	Br_9w_RNA_XistxC_-+_XX_2	Br	female	Adult	0	0
chrX	5430428K19Rik	Br_9w_RNA_XistxC_-+_XX_3	Br	female	Adult	0	0
chrX	5430428K19Rik	Br_9w_RNA_XistxC_+y_XY_1	Br	male	Adult	0	0
chrX	5430428K19Rik	Br_9w_RNA_XistxC_+y_XY_2	Br	male	Adult	0	0
chrX	5430428K19Rik	Br_9w_RNA_XistxC_+y_XY_3	Br	male	Adult	0	0
chrX	5430428K19Rik	He_9w_RNA_XistxC_-+_XX_1	He	female	Adult	0	0
chrX	5430428K19Rik	He_9w_RNA_XistxC_-+_XX_2	He	female	Adult	0.374	0
chrX	5430428K19Rik	He_9w_RNA_XistxC_-+_XX_3	He	female	Adult	0	0
chrX	5430428K19Rik	He_9w_RNA_XistxC_+y_XY_1	He	male	Adult	0.226	0.225
chrX	5430428K19Rik	He_9w_RNA_XistxC_+y_XY_2	He	male	Adult	0	0.225
chrX	5430428K19Rik	He_9w_RNA_XistxC_+y_XY_3	He	male	Adult	0.225	0.225
chrX	5430428K19Rik	Ki_9w_RNA_XistxC_-+_XX_1	Ki	female	Adult	0	0
chrX	5430428K19Rik	Ki_9w_RNA_XistxC_-+_XX_2	Ki	female	Adult	0	0
chrX	5430428K19Rik	Ki_9w_RNA_XistxC_-+_XX_3	Ki	female	Adult	0	0
chrX	5430428K19Rik	Ki_9w_RNA_XistxC_+y_XY_1	Ki	male	Adult	0	0
chrX	5430428K19Rik	Ki_9w_RNA_XistxC_+y_XY_2	Ki	male	Adult	0	0
chrX	5430428K19Rik	Ki_9w_RNA_XistxC_+y_XY_3	Ki	male	Adult	0	0
chrX	5430428K19Rik	Li_9w_RNA_XistxC_-+_XX_1	Li	female	Adult	0	0
chrX	5430428K19Rik	Li_9w_RNA_XistxC_-+_XX_2	Li	female	Adult	0	0
chrX	5430428K19Rik	Li_9w_RNA_XistxC_-+_XX_3	Li	female	Adult	0	0
chrX	5430428K19Rik	Li_9w_RNA_XistxC_+y_XY_1	Li	male	Adult	0	0
chrX	5430428K19Rik	Li_9w_RNA_XistxC_+y_XY_2	Li	male	Adult	0	0
chrX	5430428K19Rik	Li_9w_RNA_XistxC_+y_XY_3	Li	male	Adult	0	0
chrX	5430428K19Rik	Lu_9w_RNA_XistxC_-+_XX_1	Lu	female	Adult	0	0
chrX	5430428K19Rik	Lu_9w_RNA_XistxC_-+_XX_2	Lu	female	Adult	0	0
chrX	5430428K19Rik	Lu_9w_RNA_XistxC_-+_XX_3	Lu	female	Adult	0	0
chrX	5430428K19Rik	Lu_9w_RNA_XistxC_+y_XY_1	Lu	male	Adult	0	0
chrX	5430428K19Rik	Lu_9w_RNA_XistxC_+y_XY_2	Lu	male	Adult	0	0
chrX	5430428K19Rik	Lu_9w_RNA_XistxC_+y_XY_3	Lu	male	Adult	0	0
chrX	5430428K19Rik	Mu_9w_RNA_XistxC_-+_XX_1	Mu	female	Adult	0	0
chrX	5430428K19Rik	Mu_9w_RNA_XistxC_-+_XX_2	Mu	female	Adult	0	0
chrX	5430428K19Rik	Mu_9w_RNA_XistxC_-+_XX_3	Mu	female	Adult	0	0
chrX	5430428K19Rik	Mu_9w_RNA_XistxC_+y_XY_1	Mu	male	Adult	0	0
chrX	5430428K19Rik	Mu_9w_RNA_XistxC_+y_XY_2	Mu	male	Adult	0	0
chrX	5430428K19Rik	Mu_9w_RNA_XistxC_+y_XY_3	Mu	male	Adult	0	0
chrX	5430428K19Rik	Sp_9w_RNA_XistxC_-+_XX_1	Sp	female	Adult	0	0
chrX	5430428K19Rik	Sp_9w_RNA_XistxC_-+_XX_2	Sp	female	Adult	0	0
chrX	5430428K19Rik	Sp_9w_RNA_XistxC_-+_XX_3	Sp	female	Adult	0	0
chrX	5430428K19Rik	Sp_9w_RNA_XistxC_+y_XY_1	Sp	male	Adult	0	0
chrX	5430428K19Rik	Sp_9w_RNA_XistxC_+y_XY_2	Sp	male	Adult	0	0
chrX	5430428K19Rik	Sp_9w_RNA_XistxC_+y_XY_3	Sp	male	Adult	0	0
chrX	5530601H04Rik	Br_9w_RNA_XistxC_-+_XX_1	Br	female	Adult	12.122	12.122
chrX	5530601H04Rik	Br_9w_RNA_XistxC_-+_XX_2	Br	female	Adult	13.807	12.122
chrX	5530601H04Rik	Br_9w_RNA_XistxC_-+_XX_3	Br	female	Adult	12.005	12.122
chrX	5530601H04Rik	Br_9w_RNA_XistxC_+y_XY_1	Br	male	Adult	9.312	9.202
chrX	5530601H04Rik	Br_9w_RNA_XistxC_+y_XY_2	Br	male	Adult	8.941	9.202
chrX	5530601H04Rik	Br_9w_RNA_XistxC_+y_XY_3	Br	male	Adult	9.202	9.202
chrX	5530601H04Rik	He_9w_RNA_XistxC_-+_XX_1	He	female	Adult	1.502	2.384
chrX	5530601H04Rik	He_9w_RNA_XistxC_-+_XX_2	He	female	Adult	2.493	2.384
chrX	5530601H04Rik	He_9w_RNA_XistxC_-+_XX_3	He	female	Adult	2.384	2.384
chrX	5530601H04Rik	He_9w_RNA_XistxC_+y_XY_1	He	male	Adult	1.803	1.803
chrX	5530601H04Rik	He_9w_RNA_XistxC_+y_XY_2	He	male	Adult	2.066	1.803
chrX	5530601H04Rik	He_9w_RNA_XistxC_+y_XY_3	He	male	Adult	1.744	1.803
chrX	5530601H04Rik	Ki_9w_RNA_XistxC_-+_XX_1	Ki	female	Adult	4.953	4.953
chrX	5530601H04Rik	Ki_9w_RNA_XistxC_-+_XX_2	Ki	female	Adult	5.034	4.953
chrX	5530601H04Rik	Ki_9w_RNA_XistxC_-+_XX_3	Ki	female	Adult	4.471	4.953
chrX	5530601H04Rik	Ki_9w_RNA_XistxC_+y_XY_1	Ki	male	Adult	2.598	2.598
chrX	5530601H04Rik	Ki_9w_RNA_XistxC_+y_XY_2	Ki	male	Adult	2.221	2.598
chrX	5530601H04Rik	Ki_9w_RNA_XistxC_+y_XY_3	Ki	male	Adult	2.753	2.598
chrX	5530601H04Rik	Li_9w_RNA_XistxC_-+_XX_1	Li	female	Adult	1.697	2.006
chrX	5530601H04Rik	Li_9w_RNA_XistxC_-+_XX_2	Li	female	Adult	2.061	2.006
chrX	5530601H04Rik	Li_9w_RNA_XistxC_-+_XX_3	Li	female	Adult	2.006	2.006
chrX	5530601H04Rik	Li_9w_RNA_XistxC_+y_XY_1	Li	male	Adult	0.988	1.645
chrX	5530601H04Rik	Li_9w_RNA_XistxC_+y_XY_2	Li	male	Adult	1.756	1.645
chrX	5530601H04Rik	Li_9w_RNA_XistxC_+y_XY_3	Li	male	Adult	1.645	1.645
chrX	5530601H04Rik	Lu_9w_RNA_XistxC_-+_XX_1	Lu	female	Adult	6.363	6.972
chrX	5530601H04Rik	Lu_9w_RNA_XistxC_-+_XX_2	Lu	female	Adult	8.139	6.972
chrX	5530601H04Rik	Lu_9w_RNA_XistxC_-+_XX_3	Lu	female	Adult	6.972	6.972
chrX	5530601H04Rik	Lu_9w_RNA_XistxC_+y_XY_1	Lu	male	Adult	4.84	5.17
chrX	5530601H04Rik	Lu_9w_RNA_XistxC_+y_XY_2	Lu	male	Adult	5.17	5.17
chrX	5530601H04Rik	Lu_9w_RNA_XistxC_+y_XY_3	Lu	male	Adult	5.383	5.17
chrX	5530601H04Rik	Mu_9w_RNA_XistxC_-+_XX_1	Mu	female	Adult	1.36	1.36
chrX	5530601H04Rik	Mu_9w_RNA_XistxC_-+_XX_2	Mu	female	Adult	1.568	1.36
chrX	5530601H04Rik	Mu_9w_RNA_XistxC_-+_XX_3	Mu	female	Adult	0.962	1.36
chrX	5530601H04Rik	Mu_9w_RNA_XistxC_+y_XY_1	Mu	male	Adult	0.89	1.073
chrX	5530601H04Rik	Mu_9w_RNA_XistxC_+y_XY_2	Mu	male	Adult	1.176	1.073
chrX	5530601H04Rik	Mu_9w_RNA_XistxC_+y_XY_3	Mu	male	Adult	1.073	1.073
chrX	5530601H04Rik	Sp_9w_RNA_XistxC_-+_XX_1	Sp	female	Adult	6.076	7.617
chrX	5530601H04Rik	Sp_9w_RNA_XistxC_-+_XX_2	Sp	female	Adult	8.502	7.617
chrX	5530601H04Rik	Sp_9w_RNA_XistxC_-+_XX_3	Sp	female	Adult	7.617	7.617
chrX	5530601H04Rik	Sp_9w_RNA_XistxC_+y_XY_1	Sp	male	Adult	4.505	5.598
chrX	5530601H04Rik	Sp_9w_RNA_XistxC_+y_XY_2	Sp	male	Adult	6.081	5.598
chrX	5530601H04Rik	Sp_9w_RNA_XistxC_+y_XY_3	Sp	male	Adult	5.598	5.598
chrX	5730405O15Rik	Br_9w_RNA_XistxC_-+_XX_1	Br	female	Adult	6.75	5.919
chrX	5730405O15Rik	Br_9w_RNA_XistxC_-+_XX_2	Br	female	Adult	5.919	5.919
chrX	5730405O15Rik	Br_9w_RNA_XistxC_-+_XX_3	Br	female	Adult	5.73	5.919
chrX	5730405O15Rik	Br_9w_RNA_XistxC_+y_XY_1	Br	male	Adult	5.918	5.918
chrX	5730405O15Rik	Br_9w_RNA_XistxC_+y_XY_2	Br	male	Adult	6.035	5.918
chrX	5730405O15Rik	Br_9w_RNA_XistxC_+y_XY_3	Br	male	Adult	3.499	5.918
chrX	5730405O15Rik	He_9w_RNA_XistxC_-+_XX_1	He	female	Adult	3.16	3.16
chrX	5730405O15Rik	He_9w_RNA_XistxC_-+_XX_2	He	female	Adult	1.907	3.16
chrX	5730405O15Rik	He_9w_RNA_XistxC_-+_XX_3	He	female	Adult	3.425	3.16
chrX	5730405O15Rik	He_9w_RNA_XistxC_+y_XY_1	He	male	Adult	2.758	2.129
chrX	5730405O15Rik	He_9w_RNA_XistxC_+y_XY_2	He	male	Adult	2.129	2.129
chrX	5730405O15Rik	He_9w_RNA_XistxC_+y_XY_3	He	male	Adult	1.605	2.129
chrX	5730405O15Rik	Ki_9w_RNA_XistxC_-+_XX_1	Ki	female	Adult	2.736	3.121
chrX	5730405O15Rik	Ki_9w_RNA_XistxC_-+_XX_2	Ki	female	Adult	3.121	3.121
chrX	5730405O15Rik	Ki_9w_RNA_XistxC_-+_XX_3	Ki	female	Adult	3.95	3.121
chrX	5730405O15Rik	Ki_9w_RNA_XistxC_+y_XY_1	Ki	male	Adult	1.268	1.268
chrX	5730405O15Rik	Ki_9w_RNA_XistxC_+y_XY_2	Ki	male	Adult	2.482	1.268
chrX	5730405O15Rik	Ki_9w_RNA_XistxC_+y_XY_3	Ki	male	Adult	1.053	1.268
chrX	5730405O15Rik	Li_9w_RNA_XistxC_-+_XX_1	Li	female	Adult	1.785	1.164
chrX	5730405O15Rik	Li_9w_RNA_XistxC_-+_XX_2	Li	female	Adult	0.534	1.164
chrX	5730405O15Rik	Li_9w_RNA_XistxC_-+_XX_3	Li	female	Adult	1.164	1.164
chrX	5730405O15Rik	Li_9w_RNA_XistxC_+y_XY_1	Li	male	Adult	1.446	1.446
chrX	5730405O15Rik	Li_9w_RNA_XistxC_+y_XY_2	Li	male	Adult	1.477	1.446
chrX	5730405O15Rik	Li_9w_RNA_XistxC_+y_XY_3	Li	male	Adult	1.31	1.446
chrX	5730405O15Rik	Lu_9w_RNA_XistxC_-+_XX_1	Lu	female	Adult	4.131	4.131
chrX	5730405O15Rik	Lu_9w_RNA_XistxC_-+_XX_2	Lu	female	Adult	3.888	4.131
chrX	5730405O15Rik	Lu_9w_RNA_XistxC_-+_XX_3	Lu	female	Adult	4.49	4.131
chrX	5730405O15Rik	Lu_9w_RNA_XistxC_+y_XY_1	Lu	male	Adult	1.793	3.669
chrX	5730405O15Rik	Lu_9w_RNA_XistxC_+y_XY_2	Lu	male	Adult	6.661	3.669
chrX	5730405O15Rik	Lu_9w_RNA_XistxC_+y_XY_3	Lu	male	Adult	3.669	3.669
chrX	5730405O15Rik	Mu_9w_RNA_XistxC_-+_XX_1	Mu	female	Adult	2.763	1.214
chrX	5730405O15Rik	Mu_9w_RNA_XistxC_-+_XX_2	Mu	female	Adult	0.535	1.214
chrX	5730405O15Rik	Mu_9w_RNA_XistxC_-+_XX_3	Mu	female	Adult	1.214	1.214
chrX	5730405O15Rik	Mu_9w_RNA_XistxC_+y_XY_1	Mu	male	Adult	0.814	0.821
chrX	5730405O15Rik	Mu_9w_RNA_XistxC_+y_XY_2	Mu	male	Adult	4.568	0.821
chrX	5730405O15Rik	Mu_9w_RNA_XistxC_+y_XY_3	Mu	male	Adult	0.821	0.821
chrX	5730405O15Rik	Sp_9w_RNA_XistxC_-+_XX_1	Sp	female	Adult	4.237	4.164
chrX	5730405O15Rik	Sp_9w_RNA_XistxC_-+_XX_2	Sp	female	Adult	4.164	4.164
chrX	5730405O15Rik	Sp_9w_RNA_XistxC_-+_XX_3	Sp	female	Adult	2.173	4.164
chrX	5730405O15Rik	Sp_9w_RNA_XistxC_+y_XY_1	Sp	male	Adult	3.488	3.488
chrX	5730405O15Rik	Sp_9w_RNA_XistxC_+y_XY_2	Sp	male	Adult	3.497	3.488
chrX	5730405O15Rik	Sp_9w_RNA_XistxC_+y_XY_3	Sp	male	Adult	3.248	3.488
chrX	5730412P04Rik	Br_9w_RNA_XistxC_-+_XX_1	Br	female	Adult	0	0
chrX	5730412P04Rik	Br_9w_RNA_XistxC_-+_XX_2	Br	female	Adult	0	0
chrX	5730412P04Rik	Br_9w_RNA_XistxC_-+_XX_3	Br	female	Adult	0	0
chrX	5730412P04Rik	Br_9w_RNA_XistxC_+y_XY_1	Br	male	Adult	0.131	0.131
chrX	5730412P04Rik	Br_9w_RNA_XistxC_+y_XY_2	Br	male	Adult	0.387	0.131
chrX	5730412P04Rik	Br_9w_RNA_XistxC_+y_XY_3	Br	male	Adult	0	0.131
chrX	5730412P04Rik	He_9w_RNA_XistxC_-+_XX_1	He	female	Adult	0	0
chrX	5730412P04Rik	He_9w_RNA_XistxC_-+_XX_2	He	female	Adult	0	0
chrX	5730412P04Rik	He_9w_RNA_XistxC_-+_XX_3	He	female	Adult	0	0
chrX	5730412P04Rik	He_9w_RNA_XistxC_+y_XY_1	He	male	Adult	0	0
chrX	5730412P04Rik	He_9w_RNA_XistxC_+y_XY_2	He	male	Adult	0	0
chrX	5730412P04Rik	He_9w_RNA_XistxC_+y_XY_3	He	male	Adult	0	0
chrX	5730412P04Rik	Ki_9w_RNA_XistxC_-+_XX_1	Ki	female	Adult	0	0
chrX	5730412P04Rik	Ki_9w_RNA_XistxC_-+_XX_2	Ki	female	Adult	0	0
chrX	5730412P04Rik	Ki_9w_RNA_XistxC_-+_XX_3	Ki	female	Adult	0	0
chrX	5730412P04Rik	Ki_9w_RNA_XistxC_+y_XY_1	Ki	male	Adult	0	0
chrX	5730412P04Rik	Ki_9w_RNA_XistxC_+y_XY_2	Ki	male	Adult	0	0
chrX	5730412P04Rik	Ki_9w_RNA_XistxC_+y_XY_3	Ki	male	Adult	0	0
chrX	5730412P04Rik	Li_9w_RNA_XistxC_-+_XX_1	Li	female	Adult	0	0
chrX	5730412P04Rik	Li_9w_RNA_XistxC_-+_XX_2	Li	female	Adult	0	0
chrX	5730412P04Rik	Li_9w_RNA_XistxC_-+_XX_3	Li	female	Adult	0	0
chrX	5730412P04Rik	Li_9w_RNA_XistxC_+y_XY_1	Li	male	Adult	0	0
chrX	5730412P04Rik	Li_9w_RNA_XistxC_+y_XY_2	Li	male	Adult	0	0
chrX	5730412P04Rik	Li_9w_RNA_XistxC_+y_XY_3	Li	male	Adult	0	0
chrX	5730412P04Rik	Lu_9w_RNA_XistxC_-+_XX_1	Lu	female	Adult	0.106	0
chrX	5730412P04Rik	Lu_9w_RNA_XistxC_-+_XX_2	Lu	female	Adult	0	0
chrX	5730412P04Rik	Lu_9w_RNA_XistxC_-+_XX_3	Lu	female	Adult	0	0
chrX	5730412P04Rik	Lu_9w_RNA_XistxC_+y_XY_1	Lu	male	Adult	0	0
chrX	5730412P04Rik	Lu_9w_RNA_XistxC_+y_XY_2	Lu	male	Adult	0	0
chrX	5730412P04Rik	Lu_9w_RNA_XistxC_+y_XY_3	Lu	male	Adult	0	0
chrX	5730412P04Rik	Mu_9w_RNA_XistxC_-+_XX_1	Mu	female	Adult	0	0
chrX	5730412P04Rik	Mu_9w_RNA_XistxC_-+_XX_2	Mu	female	Adult	0	0
chrX	5730412P04Rik	Mu_9w_RNA_XistxC_-+_XX_3	Mu	female	Adult	0	0
chrX	5730412P04Rik	Mu_9w_RNA_XistxC_+y_XY_1	Mu	male	Adult	0	0
chrX	5730412P04Rik	Mu_9w_RNA_XistxC_+y_XY_2	Mu	male	Adult	0	0
chrX	5730412P04Rik	Mu_9w_RNA_XistxC_+y_XY_3	Mu	male	Adult	0	0
chrX	5730412P04Rik	Sp_9w_RNA_XistxC_-+_XX_1	Sp	female	Adult	0	0
chrX	5730412P04Rik	Sp_9w_RNA_XistxC_-+_XX_2	Sp	female	Adult	0	0
chrX	5730412P04Rik	Sp_9w_RNA_XistxC_-+_XX_3	Sp	female	Adult	0	0
chrX	5730412P04Rik	Sp_9w_RNA_XistxC_+y_XY_1	Sp	male	Adult	0	0
chrX	5730412P04Rik	Sp_9w_RNA_XistxC_+y_XY_2	Sp	male	Adult	0	0
chrX	5730412P04Rik	Sp_9w_RNA_XistxC_+y_XY_3	Sp	male	Adult	0	0
chrX	5730416F02Rik	Br_9w_RNA_XistxC_-+_XX_1	Br	female	Adult	0.273	0
chrX	5730416F02Rik	Br_9w_RNA_XistxC_-+_XX_2	Br	female	Adult	0	0
chrX	5730416F02Rik	Br_9w_RNA_XistxC_-+_XX_3	Br	female	Adult	0	0
chrX	5730416F02Rik	Br_9w_RNA_XistxC_+y_XY_1	Br	male	Adult	0	0
chrX	5730416F02Rik	Br_9w_RNA_XistxC_+y_XY_2	Br	male	Adult	0	0
chrX	5730416F02Rik	Br_9w_RNA_XistxC_+y_XY_3	Br	male	Adult	0.51	0
chrX	5730416F02Rik	He_9w_RNA_XistxC_-+_XX_1	He	female	Adult	0	0
chrX	5730416F02Rik	He_9w_RNA_XistxC_-+_XX_2	He	female	Adult	0	0
chrX	5730416F02Rik	He_9w_RNA_XistxC_-+_XX_3	He	female	Adult	0	0
chrX	5730416F02Rik	He_9w_RNA_XistxC_+y_XY_1	He	male	Adult	0	0
chrX	5730416F02Rik	He_9w_RNA_XistxC_+y_XY_2	He	male	Adult	0.194	0
chrX	5730416F02Rik	He_9w_RNA_XistxC_+y_XY_3	He	male	Adult	0	0
chrX	5730416F02Rik	Ki_9w_RNA_XistxC_-+_XX_1	Ki	female	Adult	0	0
chrX	5730416F02Rik	Ki_9w_RNA_XistxC_-+_XX_2	Ki	female	Adult	0	0
chrX	5730416F02Rik	Ki_9w_RNA_XistxC_-+_XX_3	Ki	female	Adult	0	0
chrX	5730416F02Rik	Ki_9w_RNA_XistxC_+y_XY_1	Ki	male	Adult	0.173	0.173
chrX	5730416F02Rik	Ki_9w_RNA_XistxC_+y_XY_2	Ki	male	Adult	0.159	0.173
chrX	5730416F02Rik	Ki_9w_RNA_XistxC_+y_XY_3	Ki	male	Adult	0.23	0.173
chrX	5730416F02Rik	Li_9w_RNA_XistxC_-+_XX_1	Li	female	Adult	0	0
chrX	5730416F02Rik	Li_9w_RNA_XistxC_-+_XX_2	Li	female	Adult	0	0
chrX	5730416F02Rik	Li_9w_RNA_XistxC_-+_XX_3	Li	female	Adult	0.159	0
chrX	5730416F02Rik	Li_9w_RNA_XistxC_+y_XY_1	Li	male	Adult	0.197	0
chrX	5730416F02Rik	Li_9w_RNA_XistxC_+y_XY_2	Li	male	Adult	0	0
chrX	5730416F02Rik	Li_9w_RNA_XistxC_+y_XY_3	Li	male	Adult	0	0
chrX	5730416F02Rik	Lu_9w_RNA_XistxC_-+_XX_1	Lu	female	Adult	0.361	0.361
chrX	5730416F02Rik	Lu_9w_RNA_XistxC_-+_XX_2	Lu	female	Adult	0	0.361
chrX	5730416F02Rik	Lu_9w_RNA_XistxC_-+_XX_3	Lu	female	Adult	0.49	0.361
chrX	5730416F02Rik	Lu_9w_RNA_XistxC_+y_XY_1	Lu	male	Adult	0.28	0.297
chrX	5730416F02Rik	Lu_9w_RNA_XistxC_+y_XY_2	Lu	male	Adult	0.297	0.297
chrX	5730416F02Rik	Lu_9w_RNA_XistxC_+y_XY_3	Lu	male	Adult	0.523	0.297
chrX	5730416F02Rik	Mu_9w_RNA_XistxC_-+_XX_1	Mu	female	Adult	0	0.195
chrX	5730416F02Rik	Mu_9w_RNA_XistxC_-+_XX_2	Mu	female	Adult	0.195	0.195
chrX	5730416F02Rik	Mu_9w_RNA_XistxC_-+_XX_3	Mu	female	Adult	0.221	0.195
chrX	5730416F02Rik	Mu_9w_RNA_XistxC_+y_XY_1	Mu	male	Adult	0	0
chrX	5730416F02Rik	Mu_9w_RNA_XistxC_+y_XY_2	Mu	male	Adult	0	0
chrX	5730416F02Rik	Mu_9w_RNA_XistxC_+y_XY_3	Mu	male	Adult	0	0
chrX	5730416F02Rik	Sp_9w_RNA_XistxC_-+_XX_1	Sp	female	Adult	1.851	2.688
chrX	5730416F02Rik	Sp_9w_RNA_XistxC_-+_XX_2	Sp	female	Adult	2.688	2.688
chrX	5730416F02Rik	Sp_9w_RNA_XistxC_-+_XX_3	Sp	female	Adult	2.967	2.688
chrX	5730416F02Rik	Sp_9w_RNA_XistxC_+y_XY_1	Sp	male	Adult	1.988	1.988
chrX	5730416F02Rik	Sp_9w_RNA_XistxC_+y_XY_2	Sp	male	Adult	1.81	1.988
chrX	5730416F02Rik	Sp_9w_RNA_XistxC_+y_XY_3	Sp	male	Adult	2.883	1.988
chrX	6030498E09Rik	Br_9w_RNA_XistxC_-+_XX_1	Br	female	Adult	0	0.159
chrX	6030498E09Rik	Br_9w_RNA_XistxC_-+_XX_2	Br	female	Adult	0.328	0.159
chrX	6030498E09Rik	Br_9w_RNA_XistxC_-+_XX_3	Br	female	Adult	0.159	0.159
chrX	6030498E09Rik	Br_9w_RNA_XistxC_+y_XY_1	Br	male	Adult	0	0
chrX	6030498E09Rik	Br_9w_RNA_XistxC_+y_XY_2	Br	male	Adult	0.151	0
chrX	6030498E09Rik	Br_9w_RNA_XistxC_+y_XY_3	Br	male	Adult	0	0
chrX	6030498E09Rik	He_9w_RNA_XistxC_-+_XX_1	He	female	Adult	0	0
chrX	6030498E09Rik	He_9w_RNA_XistxC_-+_XX_2	He	female	Adult	0	0
chrX	6030498E09Rik	He_9w_RNA_XistxC_-+_XX_3	He	female	Adult	0	0
chrX	6030498E09Rik	He_9w_RNA_XistxC_+y_XY_1	He	male	Adult	0	0
chrX	6030498E09Rik	He_9w_RNA_XistxC_+y_XY_2	He	male	Adult	0	0
chrX	6030498E09Rik	He_9w_RNA_XistxC_+y_XY_3	He	male	Adult	0	0
chrX	6030498E09Rik	Ki_9w_RNA_XistxC_-+_XX_1	Ki	female	Adult	0	0
chrX	6030498E09Rik	Ki_9w_RNA_XistxC_-+_XX_2	Ki	female	Adult	0	0
chrX	6030498E09Rik	Ki_9w_RNA_XistxC_-+_XX_3	Ki	female	Adult	0	0
chrX	6030498E09Rik	Ki_9w_RNA_XistxC_+y_XY_1	Ki	male	Adult	0	0
chrX	6030498E09Rik	Ki_9w_RNA_XistxC_+y_XY_2	Ki	male	Adult	0	0
chrX	6030498E09Rik	Ki_9w_RNA_XistxC_+y_XY_3	Ki	male	Adult	0	0
chrX	6030498E09Rik	Li_9w_RNA_XistxC_-+_XX_1	Li	female	Adult	0	0
chrX	6030498E09Rik	Li_9w_RNA_XistxC_-+_XX_2	Li	female	Adult	0	0
chrX	6030498E09Rik	Li_9w_RNA_XistxC_-+_XX_3	Li	female	Adult	0.218	0
chrX	6030498E09Rik	Li_9w_RNA_XistxC_+y_XY_1	Li	male	Adult	0	0
chrX	6030498E09Rik	Li_9w_RNA_XistxC_+y_XY_2	Li	male	Adult	0	0
chrX	6030498E09Rik	Li_9w_RNA_XistxC_+y_XY_3	Li	male	Adult	0	0
chrX	6030498E09Rik	Lu_9w_RNA_XistxC_-+_XX_1	Lu	female	Adult	0	0
chrX	6030498E09Rik	Lu_9w_RNA_XistxC_-+_XX_2	Lu	female	Adult	0	0
chrX	6030498E09Rik	Lu_9w_RNA_XistxC_-+_XX_3	Lu	female	Adult	0	0
chrX	6030498E09Rik	Lu_9w_RNA_XistxC_+y_XY_1	Lu	male	Adult	0	0
chrX	6030498E09Rik	Lu_9w_RNA_XistxC_+y_XY_2	Lu	male	Adult	0	0
chrX	6030498E09Rik	Lu_9w_RNA_XistxC_+y_XY_3	Lu	male	Adult	0	0
chrX	6030498E09Rik	Mu_9w_RNA_XistxC_-+_XX_1	Mu	female	Adult	0	0
chrX	6030498E09Rik	Mu_9w_RNA_XistxC_-+_XX_2	Mu	female	Adult	0	0
chrX	6030498E09Rik	Mu_9w_RNA_XistxC_-+_XX_3	Mu	female	Adult	0	0
chrX	6030498E09Rik	Mu_9w_RNA_XistxC_+y_XY_1	Mu	male	Adult	0	0
chrX	6030498E09Rik	Mu_9w_RNA_XistxC_+y_XY_2	Mu	male	Adult	0	0
chrX	6030498E09Rik	Mu_9w_RNA_XistxC_+y_XY_3	Mu	male	Adult	0	0
chrX	6030498E09Rik	Sp_9w_RNA_XistxC_-+_XX_1	Sp	female	Adult	0.106	0
chrX	6030498E09Rik	Sp_9w_RNA_XistxC_-+_XX_2	Sp	female	Adult	0	0
chrX	6030498E09Rik	Sp_9w_RNA_XistxC_-+_XX_3	Sp	female	Adult	0	0
chrX	6030498E09Rik	Sp_9w_RNA_XistxC_+y_XY_1	Sp	male	Adult	0	0
chrX	6030498E09Rik	Sp_9w_RNA_XistxC_+y_XY_2	Sp	male	Adult	0	0
chrX	6030498E09Rik	Sp_9w_RNA_XistxC_+y_XY_3	Sp	male	Adult	0.152	0
chrX	8030474K03Rik	Br_9w_RNA_XistxC_-+_XX_1	Br	female	Adult	0	0
chrX	8030474K03Rik	Br_9w_RNA_XistxC_-+_XX_2	Br	female	Adult	0.084	0
chrX	8030474K03Rik	Br_9w_RNA_XistxC_-+_XX_3	Br	female	Adult	0	0
chrX	8030474K03Rik	Br_9w_RNA_XistxC_+y_XY_1	Br	male	Adult	0.078	0.078
chrX	8030474K03Rik	Br_9w_RNA_XistxC_+y_XY_2	Br	male	Adult	0	0.078
chrX	8030474K03Rik	Br_9w_RNA_XistxC_+y_XY_3	Br	male	Adult	0.089	0.078
chrX	8030474K03Rik	He_9w_RNA_XistxC_-+_XX_1	He	female	Adult	0.346	0.281
chrX	8030474K03Rik	He_9w_RNA_XistxC_-+_XX_2	He	female	Adult	0	0.281
chrX	8030474K03Rik	He_9w_RNA_XistxC_-+_XX_3	He	female	Adult	0.281	0.281
chrX	8030474K03Rik	He_9w_RNA_XistxC_+y_XY_1	He	male	Adult	0	0
chrX	8030474K03Rik	He_9w_RNA_XistxC_+y_XY_2	He	male	Adult	0.136	0
chrX	8030474K03Rik	He_9w_RNA_XistxC_+y_XY_3	He	male	Adult	0	0
chrX	8030474K03Rik	Ki_9w_RNA_XistxC_-+_XX_1	Ki	female	Adult	0	0
chrX	8030474K03Rik	Ki_9w_RNA_XistxC_-+_XX_2	Ki	female	Adult	0	0
chrX	8030474K03Rik	Ki_9w_RNA_XistxC_-+_XX_3	Ki	female	Adult	0	0
chrX	8030474K03Rik	Ki_9w_RNA_XistxC_+y_XY_1	Ki	male	Adult	0	0
chrX	8030474K03Rik	Ki_9w_RNA_XistxC_+y_XY_2	Ki	male	Adult	0	0
chrX	8030474K03Rik	Ki_9w_RNA_XistxC_+y_XY_3	Ki	male	Adult	0	0
chrX	8030474K03Rik	Li_9w_RNA_XistxC_-+_XX_1	Li	female	Adult	0.062	0
chrX	8030474K03Rik	Li_9w_RNA_XistxC_-+_XX_2	Li	female	Adult	0	0
chrX	8030474K03Rik	Li_9w_RNA_XistxC_-+_XX_3	Li	female	Adult	0	0
chrX	8030474K03Rik	Li_9w_RNA_XistxC_+y_XY_1	Li	male	Adult	0	0
chrX	8030474K03Rik	Li_9w_RNA_XistxC_+y_XY_2	Li	male	Adult	0	0
chrX	8030474K03Rik	Li_9w_RNA_XistxC_+y_XY_3	Li	male	Adult	0	0
chrX	8030474K03Rik	Lu_9w_RNA_XistxC_-+_XX_1	Lu	female	Adult	0.38	0
chrX	8030474K03Rik	Lu_9w_RNA_XistxC_-+_XX_2	Lu	female	Adult	0	0
chrX	8030474K03Rik	Lu_9w_RNA_XistxC_-+_XX_3	Lu	female	Adult	0	0
chrX	8030474K03Rik	Lu_9w_RNA_XistxC_+y_XY_1	Lu	male	Adult	0	0
chrX	8030474K03Rik	Lu_9w_RNA_XistxC_+y_XY_2	Lu	male	Adult	0.104	0
chrX	8030474K03Rik	Lu_9w_RNA_XistxC_+y_XY_3	Lu	male	Adult	0	0
chrX	8030474K03Rik	Mu_9w_RNA_XistxC_-+_XX_1	Mu	female	Adult	0	0
chrX	8030474K03Rik	Mu_9w_RNA_XistxC_-+_XX_2	Mu	female	Adult	0	0
chrX	8030474K03Rik	Mu_9w_RNA_XistxC_-+_XX_3	Mu	female	Adult	0	0
chrX	8030474K03Rik	Mu_9w_RNA_XistxC_+y_XY_1	Mu	male	Adult	0	0
chrX	8030474K03Rik	Mu_9w_RNA_XistxC_+y_XY_2	Mu	male	Adult	0	0
chrX	8030474K03Rik	Mu_9w_RNA_XistxC_+y_XY_3	Mu	male	Adult	0	0
chrX	8030474K03Rik	Sp_9w_RNA_XistxC_-+_XX_1	Sp	female	Adult	0	0
chrX	8030474K03Rik	Sp_9w_RNA_XistxC_-+_XX_2	Sp	female	Adult	0.218	0
chrX	8030474K03Rik	Sp_9w_RNA_XistxC_-+_XX_3	Sp	female	Adult	0	0
chrX	8030474K03Rik	Sp_9w_RNA_XistxC_+y_XY_1	Sp	male	Adult	0.116	0.116
chrX	8030474K03Rik	Sp_9w_RNA_XistxC_+y_XY_2	Sp	male	Adult	0.141	0.116
chrX	8030474K03Rik	Sp_9w_RNA_XistxC_+y_XY_3	Sp	male	Adult	0	0.116
chrX	9530027J09Rik	Br_9w_RNA_XistxC_-+_XX_1	Br	female	Adult	0.132	0
chrX	9530027J09Rik	Br_9w_RNA_XistxC_-+_XX_2	Br	female	Adult	0	0
chrX	9530027J09Rik	Br_9w_RNA_XistxC_-+_XX_3	Br	female	Adult	0	0
chrX	9530027J09Rik	Br_9w_RNA_XistxC_+y_XY_1	Br	male	Adult	0.107	0.106
chrX	9530027J09Rik	Br_9w_RNA_XistxC_+y_XY_2	Br	male	Adult	0.106	0.106
chrX	9530027J09Rik	Br_9w_RNA_XistxC_+y_XY_3	Br	male	Adult	0	0.106
chrX	9530027J09Rik	He_9w_RNA_XistxC_-+_XX_1	He	female	Adult	0	0
chrX	9530027J09Rik	He_9w_RNA_XistxC_-+_XX_2	He	female	Adult	0	0
chrX	9530027J09Rik	He_9w_RNA_XistxC_-+_XX_3	He	female	Adult	0	0
chrX	9530027J09Rik	He_9w_RNA_XistxC_+y_XY_1	He	male	Adult	0	0
chrX	9530027J09Rik	He_9w_RNA_XistxC_+y_XY_2	He	male	Adult	0	0
chrX	9530027J09Rik	He_9w_RNA_XistxC_+y_XY_3	He	male	Adult	0	0
chrX	9530027J09Rik	Ki_9w_RNA_XistxC_-+_XX_1	Ki	female	Adult	0.111	0.111
chrX	9530027J09Rik	Ki_9w_RNA_XistxC_-+_XX_2	Ki	female	Adult	0.235	0.111
chrX	9530027J09Rik	Ki_9w_RNA_XistxC_-+_XX_3	Ki	female	Adult	0	0.111
chrX	9530027J09Rik	Ki_9w_RNA_XistxC_+y_XY_1	Ki	male	Adult	0	0
chrX	9530027J09Rik	Ki_9w_RNA_XistxC_+y_XY_2	Ki	male	Adult	0	0
chrX	9530027J09Rik	Ki_9w_RNA_XistxC_+y_XY_3	Ki	male	Adult	0	0
chrX	9530027J09Rik	Li_9w_RNA_XistxC_-+_XX_1	Li	female	Adult	0	0
chrX	9530027J09Rik	Li_9w_RNA_XistxC_-+_XX_2	Li	female	Adult	0	0
chrX	9530027J09Rik	Li_9w_RNA_XistxC_-+_XX_3	Li	female	Adult	0	0
chrX	9530027J09Rik	Li_9w_RNA_XistxC_+y_XY_1	Li	male	Adult	0	0
chrX	9530027J09Rik	Li_9w_RNA_XistxC_+y_XY_2	Li	male	Adult	0	0
chrX	9530027J09Rik	Li_9w_RNA_XistxC_+y_XY_3	Li	male	Adult	0	0
chrX	9530027J09Rik	Lu_9w_RNA_XistxC_-+_XX_1	Lu	female	Adult	0	0
chrX	9530027J09Rik	Lu_9w_RNA_XistxC_-+_XX_2	Lu	female	Adult	0.236	0
chrX	9530027J09Rik	Lu_9w_RNA_XistxC_-+_XX_3	Lu	female	Adult	0	0
chrX	9530027J09Rik	Lu_9w_RNA_XistxC_+y_XY_1	Lu	male	Adult	0.067	0.072
chrX	9530027J09Rik	Lu_9w_RNA_XistxC_+y_XY_2	Lu	male	Adult	0.072	0.072
chrX	9530027J09Rik	Lu_9w_RNA_XistxC_+y_XY_3	Lu	male	Adult	0.42	0.072
chrX	9530027J09Rik	Mu_9w_RNA_XistxC_-+_XX_1	Mu	female	Adult	0.104	0
chrX	9530027J09Rik	Mu_9w_RNA_XistxC_-+_XX_2	Mu	female	Adult	0	0
chrX	9530027J09Rik	Mu_9w_RNA_XistxC_-+_XX_3	Mu	female	Adult	0	0
chrX	9530027J09Rik	Mu_9w_RNA_XistxC_+y_XY_1	Mu	male	Adult	0	0
chrX	9530027J09Rik	Mu_9w_RNA_XistxC_+y_XY_2	Mu	male	Adult	0	0
chrX	9530027J09Rik	Mu_9w_RNA_XistxC_+y_XY_3	Mu	male	Adult	0	0
chrX	9530027J09Rik	Sp_9w_RNA_XistxC_-+_XX_1	Sp	female	Adult	0.149	0.149
chrX	9530027J09Rik	Sp_9w_RNA_XistxC_-+_XX_2	Sp	female	Adult	0.299	0.149
chrX	9530027J09Rik	Sp_9w_RNA_XistxC_-+_XX_3	Sp	female	Adult	0	0.149
chrX	9530027J09Rik	Sp_9w_RNA_XistxC_+y_XY_1	Sp	male	Adult	0.08	0.08
chrX	9530027J09Rik	Sp_9w_RNA_XistxC_+y_XY_2	Sp	male	Adult	0.291	0.08
chrX	9530027J09Rik	Sp_9w_RNA_XistxC_+y_XY_3	Sp	male	Adult	0	0.08
chrX	9530051G07Rik	Br_9w_RNA_XistxC_-+_XX_1	Br	female	Adult	0.603	0.925
chrX	9530051G07Rik	Br_9w_RNA_XistxC_-+_XX_2	Br	female	Adult	0.925	0.925
chrX	9530051G07Rik	Br_9w_RNA_XistxC_-+_XX_3	Br	female	Adult	0.938	0.925
chrX	9530051G07Rik	Br_9w_RNA_XistxC_+y_XY_1	Br	male	Adult	0.615	0.615
chrX	9530051G07Rik	Br_9w_RNA_XistxC_+y_XY_2	Br	male	Adult	0.768	0.615
chrX	9530051G07Rik	Br_9w_RNA_XistxC_+y_XY_3	Br	male	Adult	0.516	0.615
chrX	9530051G07Rik	He_9w_RNA_XistxC_-+_XX_1	He	female	Adult	0.091	0.147
chrX	9530051G07Rik	He_9w_RNA_XistxC_-+_XX_2	He	female	Adult	0.153	0.147
chrX	9530051G07Rik	He_9w_RNA_XistxC_-+_XX_3	He	female	Adult	0.147	0.147
chrX	9530051G07Rik	He_9w_RNA_XistxC_+y_XY_1	He	male	Adult	0.185	0.138
chrX	9530051G07Rik	He_9w_RNA_XistxC_+y_XY_2	He	male	Adult	0.107	0.138
chrX	9530051G07Rik	He_9w_RNA_XistxC_+y_XY_3	He	male	Adult	0.138	0.138
chrX	9530051G07Rik	Ki_9w_RNA_XistxC_-+_XX_1	Ki	female	Adult	0.085	0.085
chrX	9530051G07Rik	Ki_9w_RNA_XistxC_-+_XX_2	Ki	female	Adult	0.045	0.085
chrX	9530051G07Rik	Ki_9w_RNA_XistxC_-+_XX_3	Ki	female	Adult	0.227	0.085
chrX	9530051G07Rik	Ki_9w_RNA_XistxC_+y_XY_1	Ki	male	Adult	0.064	0.117
chrX	9530051G07Rik	Ki_9w_RNA_XistxC_+y_XY_2	Ki	male	Adult	0.117	0.117
chrX	9530051G07Rik	Ki_9w_RNA_XistxC_+y_XY_3	Ki	male	Adult	0.127	0.117
chrX	9530051G07Rik	Li_9w_RNA_XistxC_-+_XX_1	Li	female	Adult	0	0
chrX	9530051G07Rik	Li_9w_RNA_XistxC_-+_XX_2	Li	female	Adult	0	0
chrX	9530051G07Rik	Li_9w_RNA_XistxC_-+_XX_3	Li	female	Adult	0	0
chrX	9530051G07Rik	Li_9w_RNA_XistxC_+y_XY_1	Li	male	Adult	0	0
chrX	9530051G07Rik	Li_9w_RNA_XistxC_+y_XY_2	Li	male	Adult	0	0
chrX	9530051G07Rik	Li_9w_RNA_XistxC_+y_XY_3	Li	male	Adult	0	0
chrX	9530051G07Rik	Lu_9w_RNA_XistxC_-+_XX_1	Lu	female	Adult	0.498	0.498
chrX	9530051G07Rik	Lu_9w_RNA_XistxC_-+_XX_2	Lu	female	Adult	0.631	0.498
chrX	9530051G07Rik	Lu_9w_RNA_XistxC_-+_XX_3	Lu	female	Adult	0.391	0.498
chrX	9530051G07Rik	Lu_9w_RNA_XistxC_+y_XY_1	Lu	male	Adult	0.232	0.273
chrX	9530051G07Rik	Lu_9w_RNA_XistxC_+y_XY_2	Lu	male	Adult	0.273	0.273
chrX	9530051G07Rik	Lu_9w_RNA_XistxC_+y_XY_3	Lu	male	Adult	0.417	0.273
chrX	9530051G07Rik	Mu_9w_RNA_XistxC_-+_XX_1	Mu	female	Adult	0.119	0.119
chrX	9530051G07Rik	Mu_9w_RNA_XistxC_-+_XX_2	Mu	female	Adult	0.072	0.119
chrX	9530051G07Rik	Mu_9w_RNA_XistxC_-+_XX_3	Mu	female	Adult	0.163	0.119
chrX	9530051G07Rik	Mu_9w_RNA_XistxC_+y_XY_1	Mu	male	Adult	0.065	0.065
chrX	9530051G07Rik	Mu_9w_RNA_XistxC_+y_XY_2	Mu	male	Adult	0.038	0.065
chrX	9530051G07Rik	Mu_9w_RNA_XistxC_+y_XY_3	Mu	male	Adult	0.165	0.065
chrX	9530051G07Rik	Sp_9w_RNA_XistxC_-+_XX_1	Sp	female	Adult	0.028	0.028
chrX	9530051G07Rik	Sp_9w_RNA_XistxC_-+_XX_2	Sp	female	Adult	0	0.028
chrX	9530051G07Rik	Sp_9w_RNA_XistxC_-+_XX_3	Sp	female	Adult	0.073	0.028
chrX	9530051G07Rik	Sp_9w_RNA_XistxC_+y_XY_1	Sp	male	Adult	0.03	0.037
chrX	9530051G07Rik	Sp_9w_RNA_XistxC_+y_XY_2	Sp	male	Adult	0.037	0.037
chrX	9530051G07Rik	Sp_9w_RNA_XistxC_+y_XY_3	Sp	male	Adult	0.041	0.037
chrX	A230072C01Rik	Br_9w_RNA_XistxC_-+_XX_1	Br	female	Adult	18.035	16.873
chrX	A230072C01Rik	Br_9w_RNA_XistxC_-+_XX_2	Br	female	Adult	16.873	16.873
chrX	A230072C01Rik	Br_9w_RNA_XistxC_-+_XX_3	Br	female	Adult	15.566	16.873
chrX	A230072C01Rik	Br_9w_RNA_XistxC_+y_XY_1	Br	male	Adult	15.79	15.791
chrX	A230072C01Rik	Br_9w_RNA_XistxC_+y_XY_2	Br	male	Adult	16.457	15.791
chrX	A230072C01Rik	Br_9w_RNA_XistxC_+y_XY_3	Br	male	Adult	15.791	15.791
chrX	A230072C01Rik	He_9w_RNA_XistxC_-+_XX_1	He	female	Adult	3.729	4.732
chrX	A230072C01Rik	He_9w_RNA_XistxC_-+_XX_2	He	female	Adult	5.918	4.732
chrX	A230072C01Rik	He_9w_RNA_XistxC_-+_XX_3	He	female	Adult	4.732	4.732
chrX	A230072C01Rik	He_9w_RNA_XistxC_+y_XY_1	He	male	Adult	4.817	4.817
chrX	A230072C01Rik	He_9w_RNA_XistxC_+y_XY_2	He	male	Adult	4.147	4.817
chrX	A230072C01Rik	He_9w_RNA_XistxC_+y_XY_3	He	male	Adult	6.191	4.817
chrX	A230072C01Rik	Ki_9w_RNA_XistxC_-+_XX_1	Ki	female	Adult	7.041	7.041
chrX	A230072C01Rik	Ki_9w_RNA_XistxC_-+_XX_2	Ki	female	Adult	5.48	7.041
chrX	A230072C01Rik	Ki_9w_RNA_XistxC_-+_XX_3	Ki	female	Adult	7.959	7.041
chrX	A230072C01Rik	Ki_9w_RNA_XistxC_+y_XY_1	Ki	male	Adult	6.96	6.96
chrX	A230072C01Rik	Ki_9w_RNA_XistxC_+y_XY_2	Ki	male	Adult	7.238	6.96
chrX	A230072C01Rik	Ki_9w_RNA_XistxC_+y_XY_3	Ki	male	Adult	6.027	6.96
chrX	A230072C01Rik	Li_9w_RNA_XistxC_-+_XX_1	Li	female	Adult	3.008	3.064
chrX	A230072C01Rik	Li_9w_RNA_XistxC_-+_XX_2	Li	female	Adult	3.064	3.064
chrX	A230072C01Rik	Li_9w_RNA_XistxC_-+_XX_3	Li	female	Adult	4.164	3.064
chrX	A230072C01Rik	Li_9w_RNA_XistxC_+y_XY_1	Li	male	Adult	2.913	3.356
chrX	A230072C01Rik	Li_9w_RNA_XistxC_+y_XY_2	Li	male	Adult	3.356	3.356
chrX	A230072C01Rik	Li_9w_RNA_XistxC_+y_XY_3	Li	male	Adult	4.297	3.356
chrX	A230072C01Rik	Lu_9w_RNA_XistxC_-+_XX_1	Lu	female	Adult	5.927	7.231
chrX	A230072C01Rik	Lu_9w_RNA_XistxC_-+_XX_2	Lu	female	Adult	7.231	7.231
chrX	A230072C01Rik	Lu_9w_RNA_XistxC_-+_XX_3	Lu	female	Adult	8.625	7.231
chrX	A230072C01Rik	Lu_9w_RNA_XistxC_+y_XY_1	Lu	male	Adult	8.361	8.765
chrX	A230072C01Rik	Lu_9w_RNA_XistxC_+y_XY_2	Lu	male	Adult	8.765	8.765
chrX	A230072C01Rik	Lu_9w_RNA_XistxC_+y_XY_3	Lu	male	Adult	9.128	8.765
chrX	A230072C01Rik	Mu_9w_RNA_XistxC_-+_XX_1	Mu	female	Adult	3.5	3.449
chrX	A230072C01Rik	Mu_9w_RNA_XistxC_-+_XX_2	Mu	female	Adult	3.449	3.449
chrX	A230072C01Rik	Mu_9w_RNA_XistxC_-+_XX_3	Mu	female	Adult	3.181	3.449
chrX	A230072C01Rik	Mu_9w_RNA_XistxC_+y_XY_1	Mu	male	Adult	1.707	3.222
chrX	A230072C01Rik	Mu_9w_RNA_XistxC_+y_XY_2	Mu	male	Adult	3.222	3.222
chrX	A230072C01Rik	Mu_9w_RNA_XistxC_+y_XY_3	Mu	male	Adult	3.39	3.222
chrX	A230072C01Rik	Sp_9w_RNA_XistxC_-+_XX_1	Sp	female	Adult	9.107	9.107
chrX	A230072C01Rik	Sp_9w_RNA_XistxC_-+_XX_2	Sp	female	Adult	8.467	9.107
chrX	A230072C01Rik	Sp_9w_RNA_XistxC_-+_XX_3	Sp	female	Adult	10.069	9.107
chrX	A230072C01Rik	Sp_9w_RNA_XistxC_+y_XY_1	Sp	male	Adult	8.616	8.901
chrX	A230072C01Rik	Sp_9w_RNA_XistxC_+y_XY_2	Sp	male	Adult	8.901	8.901
chrX	A230072C01Rik	Sp_9w_RNA_XistxC_+y_XY_3	Sp	male	Adult	9	8.901
chrX	A230072E10Rik	Br_9w_RNA_XistxC_-+_XX_1	Br	female	Adult	0.741	1.087
chrX	A230072E10Rik	Br_9w_RNA_XistxC_-+_XX_2	Br	female	Adult	1.359	1.087
chrX	A230072E10Rik	Br_9w_RNA_XistxC_-+_XX_3	Br	female	Adult	1.087	1.087
chrX	A230072E10Rik	Br_9w_RNA_XistxC_+y_XY_1	Br	male	Adult	0.935	1.302
chrX	A230072E10Rik	Br_9w_RNA_XistxC_+y_XY_2	Br	male	Adult	1.302	1.302
chrX	A230072E10Rik	Br_9w_RNA_XistxC_+y_XY_3	Br	male	Adult	1.509	1.302
chrX	A230072E10Rik	He_9w_RNA_XistxC_-+_XX_1	He	female	Adult	0.183	0.051
chrX	A230072E10Rik	He_9w_RNA_XistxC_-+_XX_2	He	female	Adult	0.051	0.051
chrX	A230072E10Rik	He_9w_RNA_XistxC_-+_XX_3	He	female	Adult	0	0.051
chrX	A230072E10Rik	He_9w_RNA_XistxC_+y_XY_1	He	male	Adult	0.062	0.062
chrX	A230072E10Rik	He_9w_RNA_XistxC_+y_XY_2	He	male	Adult	0.191	0.062
chrX	A230072E10Rik	He_9w_RNA_XistxC_+y_XY_3	He	male	Adult	0.062	0.062
chrX	A230072E10Rik	Ki_9w_RNA_XistxC_-+_XX_1	Ki	female	Adult	0.397	0.397
chrX	A230072E10Rik	Ki_9w_RNA_XistxC_-+_XX_2	Ki	female	Adult	0.24	0.397
chrX	A230072E10Rik	Ki_9w_RNA_XistxC_-+_XX_3	Ki	female	Adult	0.761	0.397
chrX	A230072E10Rik	Ki_9w_RNA_XistxC_+y_XY_1	Ki	male	Adult	0.384	0.384
chrX	A230072E10Rik	Ki_9w_RNA_XistxC_+y_XY_2	Ki	male	Adult	0.394	0.384
chrX	A230072E10Rik	Ki_9w_RNA_XistxC_+y_XY_3	Ki	male	Adult	0.227	0.384
chrX	A230072E10Rik	Li_9w_RNA_XistxC_-+_XX_1	Li	female	Adult	0	0.118
chrX	A230072E10Rik	Li_9w_RNA_XistxC_-+_XX_2	Li	female	Adult	0.252	0.118
chrX	A230072E10Rik	Li_9w_RNA_XistxC_-+_XX_3	Li	female	Adult	0.118	0.118
chrX	A230072E10Rik	Li_9w_RNA_XistxC_+y_XY_1	Li	male	Adult	0.146	0.146
chrX	A230072E10Rik	Li_9w_RNA_XistxC_+y_XY_2	Li	male	Adult	0	0.146
chrX	A230072E10Rik	Li_9w_RNA_XistxC_+y_XY_3	Li	male	Adult	0.151	0.146
chrX	A230072E10Rik	Lu_9w_RNA_XistxC_-+_XX_1	Lu	female	Adult	0.089	0.089
chrX	A230072E10Rik	Lu_9w_RNA_XistxC_-+_XX_2	Lu	female	Adult	0.081	0.089
chrX	A230072E10Rik	Lu_9w_RNA_XistxC_-+_XX_3	Lu	female	Adult	0.363	0.089
chrX	A230072E10Rik	Lu_9w_RNA_XistxC_+y_XY_1	Lu	male	Adult	0.345	0.172
chrX	A230072E10Rik	Lu_9w_RNA_XistxC_+y_XY_2	Lu	male	Adult	0.11	0.172
chrX	A230072E10Rik	Lu_9w_RNA_XistxC_+y_XY_3	Lu	male	Adult	0.172	0.172
chrX	A230072E10Rik	Mu_9w_RNA_XistxC_-+_XX_1	Mu	female	Adult	0.106	0.433
chrX	A230072E10Rik	Mu_9w_RNA_XistxC_-+_XX_2	Mu	female	Adult	0.433	0.433
chrX	A230072E10Rik	Mu_9w_RNA_XistxC_-+_XX_3	Mu	female	Adult	0.6	0.433
chrX	A230072E10Rik	Mu_9w_RNA_XistxC_+y_XY_1	Mu	male	Adult	0.088	0.205
chrX	A230072E10Rik	Mu_9w_RNA_XistxC_+y_XY_2	Mu	male	Adult	0.205	0.205
chrX	A230072E10Rik	Mu_9w_RNA_XistxC_+y_XY_3	Mu	male	Adult	0.332	0.205
chrX	A230072E10Rik	Sp_9w_RNA_XistxC_-+_XX_1	Sp	female	Adult	1.333	0.83
chrX	A230072E10Rik	Sp_9w_RNA_XistxC_-+_XX_2	Sp	female	Adult	0.51	0.83
chrX	A230072E10Rik	Sp_9w_RNA_XistxC_-+_XX_3	Sp	female	Adult	0.83	0.83
chrX	A230072E10Rik	Sp_9w_RNA_XistxC_+y_XY_1	Sp	male	Adult	0.572	0.794
chrX	A230072E10Rik	Sp_9w_RNA_XistxC_+y_XY_2	Sp	male	Adult	0.794	0.794
chrX	A230072E10Rik	Sp_9w_RNA_XistxC_+y_XY_3	Sp	male	Adult	0.985	0.794
chrX	A630012P03Rik	Br_9w_RNA_XistxC_-+_XX_1	Br	female	Adult	0	0
chrX	A630012P03Rik	Br_9w_RNA_XistxC_-+_XX_2	Br	female	Adult	0	0
chrX	A630012P03Rik	Br_9w_RNA_XistxC_-+_XX_3	Br	female	Adult	0	0
chrX	A630012P03Rik	Br_9w_RNA_XistxC_+y_XY_1	Br	male	Adult	0	0
chrX	A630012P03Rik	Br_9w_RNA_XistxC_+y_XY_2	Br	male	Adult	0	0
chrX	A630012P03Rik	Br_9w_RNA_XistxC_+y_XY_3	Br	male	Adult	0	0
chrX	A630012P03Rik	He_9w_RNA_XistxC_-+_XX_1	He	female	Adult	0.102	0
chrX	A630012P03Rik	He_9w_RNA_XistxC_-+_XX_2	He	female	Adult	0	0
chrX	A630012P03Rik	He_9w_RNA_XistxC_-+_XX_3	He	female	Adult	0	0
chrX	A630012P03Rik	He_9w_RNA_XistxC_+y_XY_1	He	male	Adult	0	0
chrX	A630012P03Rik	He_9w_RNA_XistxC_+y_XY_2	He	male	Adult	0	0
chrX	A630012P03Rik	He_9w_RNA_XistxC_+y_XY_3	He	male	Adult	0	0
chrX	A630012P03Rik	Ki_9w_RNA_XistxC_-+_XX_1	Ki	female	Adult	0.095	0.085
chrX	A630012P03Rik	Ki_9w_RNA_XistxC_-+_XX_2	Ki	female	Adult	0	0.085
chrX	A630012P03Rik	Ki_9w_RNA_XistxC_-+_XX_3	Ki	female	Adult	0.085	0.085
chrX	A630012P03Rik	Ki_9w_RNA_XistxC_+y_XY_1	Ki	male	Adult	0	0
chrX	A630012P03Rik	Ki_9w_RNA_XistxC_+y_XY_2	Ki	male	Adult	0	0
chrX	A630012P03Rik	Ki_9w_RNA_XistxC_+y_XY_3	Ki	male	Adult	0	0
chrX	A630012P03Rik	Li_9w_RNA_XistxC_-+_XX_1	Li	female	Adult	0	0
chrX	A630012P03Rik	Li_9w_RNA_XistxC_-+_XX_2	Li	female	Adult	0	0
chrX	A630012P03Rik	Li_9w_RNA_XistxC_-+_XX_3	Li	female	Adult	0	0
chrX	A630012P03Rik	Li_9w_RNA_XistxC_+y_XY_1	Li	male	Adult	0	0
chrX	A630012P03Rik	Li_9w_RNA_XistxC_+y_XY_2	Li	male	Adult	0	0
chrX	A630012P03Rik	Li_9w_RNA_XistxC_+y_XY_3	Li	male	Adult	0	0
chrX	A630012P03Rik	Lu_9w_RNA_XistxC_-+_XX_1	Lu	female	Adult	0	0
chrX	A630012P03Rik	Lu_9w_RNA_XistxC_-+_XX_2	Lu	female	Adult	0	0
chrX	A630012P03Rik	Lu_9w_RNA_XistxC_-+_XX_3	Lu	female	Adult	0	0
chrX	A630012P03Rik	Lu_9w_RNA_XistxC_+y_XY_1	Lu	male	Adult	0	0
chrX	A630012P03Rik	Lu_9w_RNA_XistxC_+y_XY_2	Lu	male	Adult	0	0
chrX	A630012P03Rik	Lu_9w_RNA_XistxC_+y_XY_3	Lu	male	Adult	0.072	0
chrX	A630012P03Rik	Mu_9w_RNA_XistxC_-+_XX_1	Mu	female	Adult	0	0
chrX	A630012P03Rik	Mu_9w_RNA_XistxC_-+_XX_2	Mu	female	Adult	0	0
chrX	A630012P03Rik	Mu_9w_RNA_XistxC_-+_XX_3	Mu	female	Adult	0	0
chrX	A630012P03Rik	Mu_9w_RNA_XistxC_+y_XY_1	Mu	male	Adult	0	0
chrX	A630012P03Rik	Mu_9w_RNA_XistxC_+y_XY_2	Mu	male	Adult	0	0
chrX	A630012P03Rik	Mu_9w_RNA_XistxC_+y_XY_3	Mu	male	Adult	0	0
chrX	A630012P03Rik	Sp_9w_RNA_XistxC_-+_XX_1	Sp	female	Adult	0	0
chrX	A630012P03Rik	Sp_9w_RNA_XistxC_-+_XX_2	Sp	female	Adult	0	0
chrX	A630012P03Rik	Sp_9w_RNA_XistxC_-+_XX_3	Sp	female	Adult	0	0
chrX	A630012P03Rik	Sp_9w_RNA_XistxC_+y_XY_1	Sp	male	Adult	0	0
chrX	A630012P03Rik	Sp_9w_RNA_XistxC_+y_XY_2	Sp	male	Adult	0	0
chrX	A630012P03Rik	Sp_9w_RNA_XistxC_+y_XY_3	Sp	male	Adult	0.091	0
chrX	A630033H20Rik	Br_9w_RNA_XistxC_-+_XX_1	Br	female	Adult	0.327	0.327
chrX	A630033H20Rik	Br_9w_RNA_XistxC_-+_XX_2	Br	female	Adult	0.172	0.327
chrX	A630033H20Rik	Br_9w_RNA_XistxC_-+_XX_3	Br	female	Adult	0.389	0.327
chrX	A630033H20Rik	Br_9w_RNA_XistxC_+y_XY_1	Br	male	Adult	0.427	0.316
chrX	A630033H20Rik	Br_9w_RNA_XistxC_+y_XY_2	Br	male	Adult	0.316	0.316
chrX	A630033H20Rik	Br_9w_RNA_XistxC_+y_XY_3	Br	male	Adult	0.305	0.316
chrX	A630033H20Rik	He_9w_RNA_XistxC_-+_XX_1	He	female	Adult	0.886	0.886
chrX	A630033H20Rik	He_9w_RNA_XistxC_-+_XX_2	He	female	Adult	0.599	0.886
chrX	A630033H20Rik	He_9w_RNA_XistxC_-+_XX_3	He	female	Adult	1.344	0.886
chrX	A630033H20Rik	He_9w_RNA_XistxC_+y_XY_1	He	male	Adult	0.662	0.975
chrX	A630033H20Rik	He_9w_RNA_XistxC_+y_XY_2	He	male	Adult	0.975	0.975
chrX	A630033H20Rik	He_9w_RNA_XistxC_+y_XY_3	He	male	Adult	1.26	0.975
chrX	A630033H20Rik	Ki_9w_RNA_XistxC_-+_XX_1	Ki	female	Adult	0.33	0.295
chrX	A630033H20Rik	Ki_9w_RNA_XistxC_-+_XX_2	Ki	female	Adult	0.292	0.295
chrX	A630033H20Rik	Ki_9w_RNA_XistxC_-+_XX_3	Ki	female	Adult	0.295	0.295
chrX	A630033H20Rik	Ki_9w_RNA_XistxC_+y_XY_1	Ki	male	Adult	0.29	0.29
chrX	A630033H20Rik	Ki_9w_RNA_XistxC_+y_XY_2	Ki	male	Adult	0.535	0.29
chrX	A630033H20Rik	Ki_9w_RNA_XistxC_+y_XY_3	Ki	male	Adult	0.165	0.29
chrX	A630033H20Rik	Li_9w_RNA_XistxC_-+_XX_1	Li	female	Adult	0.297	0.297
chrX	A630033H20Rik	Li_9w_RNA_XistxC_-+_XX_2	Li	female	Adult	0.314	0.297
chrX	A630033H20Rik	Li_9w_RNA_XistxC_-+_XX_3	Li	female	Adult	0.19	0.297
chrX	A630033H20Rik	Li_9w_RNA_XistxC_+y_XY_1	Li	male	Adult	0.047	0.098
chrX	A630033H20Rik	Li_9w_RNA_XistxC_+y_XY_2	Li	male	Adult	0.211	0.098
chrX	A630033H20Rik	Li_9w_RNA_XistxC_+y_XY_3	Li	male	Adult	0.098	0.098
chrX	A630033H20Rik	Lu_9w_RNA_XistxC_-+_XX_1	Lu	female	Adult	2.681	1.448
chrX	A630033H20Rik	Lu_9w_RNA_XistxC_-+_XX_2	Lu	female	Adult	1.448	1.448
chrX	A630033H20Rik	Lu_9w_RNA_XistxC_-+_XX_3	Lu	female	Adult	1.097	1.448
chrX	A630033H20Rik	Lu_9w_RNA_XistxC_+y_XY_1	Lu	male	Adult	0.469	1.711
chrX	A630033H20Rik	Lu_9w_RNA_XistxC_+y_XY_2	Lu	male	Adult	2.597	1.711
chrX	A630033H20Rik	Lu_9w_RNA_XistxC_+y_XY_3	Lu	male	Adult	1.711	1.711
chrX	A630033H20Rik	Mu_9w_RNA_XistxC_-+_XX_1	Mu	female	Adult	0.413	0.413
chrX	A630033H20Rik	Mu_9w_RNA_XistxC_-+_XX_2	Mu	female	Adult	0.7	0.413
chrX	A630033H20Rik	Mu_9w_RNA_XistxC_-+_XX_3	Mu	female	Adult	0.265	0.413
chrX	A630033H20Rik	Mu_9w_RNA_XistxC_+y_XY_1	Mu	male	Adult	0.085	0.161
chrX	A630033H20Rik	Mu_9w_RNA_XistxC_+y_XY_2	Mu	male	Adult	0.199	0.161
chrX	A630033H20Rik	Mu_9w_RNA_XistxC_+y_XY_3	Mu	male	Adult	0.161	0.161
chrX	A630033H20Rik	Sp_9w_RNA_XistxC_-+_XX_1	Sp	female	Adult	13.008	13.008
chrX	A630033H20Rik	Sp_9w_RNA_XistxC_-+_XX_2	Sp	female	Adult	14.362	13.008
chrX	A630033H20Rik	Sp_9w_RNA_XistxC_-+_XX_3	Sp	female	Adult	11.227	13.008
chrX	A630033H20Rik	Sp_9w_RNA_XistxC_+y_XY_1	Sp	male	Adult	6.031	11.634
chrX	A630033H20Rik	Sp_9w_RNA_XistxC_+y_XY_2	Sp	male	Adult	13.292	11.634
chrX	A630033H20Rik	Sp_9w_RNA_XistxC_+y_XY_3	Sp	male	Adult	11.634	11.634
chrX	A730046J19Rik	Br_9w_RNA_XistxC_-+_XX_1	Br	female	Adult	0.707	0.707
chrX	A730046J19Rik	Br_9w_RNA_XistxC_-+_XX_2	Br	female	Adult	0.702	0.707
chrX	A730046J19Rik	Br_9w_RNA_XistxC_-+_XX_3	Br	female	Adult	1.36	0.707
chrX	A730046J19Rik	Br_9w_RNA_XistxC_+y_XY_1	Br	male	Adult	0.692	0.692
chrX	A730046J19Rik	Br_9w_RNA_XistxC_+y_XY_2	Br	male	Adult	0.948	0.692
chrX	A730046J19Rik	Br_9w_RNA_XistxC_+y_XY_3	Br	male	Adult	0.615	0.692
chrX	A730046J19Rik	He_9w_RNA_XistxC_-+_XX_1	He	female	Adult	0.213	0.507
chrX	A730046J19Rik	He_9w_RNA_XistxC_-+_XX_2	He	female	Adult	0.647	0.507
chrX	A730046J19Rik	He_9w_RNA_XistxC_-+_XX_3	He	female	Adult	0.507	0.507
chrX	A730046J19Rik	He_9w_RNA_XistxC_+y_XY_1	He	male	Adult	0.606	0.216
chrX	A730046J19Rik	He_9w_RNA_XistxC_+y_XY_2	He	male	Adult	0.067	0.216
chrX	A730046J19Rik	He_9w_RNA_XistxC_+y_XY_3	He	male	Adult	0.216	0.216
chrX	A730046J19Rik	Ki_9w_RNA_XistxC_-+_XX_1	Ki	female	Adult	0.04	0
chrX	A730046J19Rik	Ki_9w_RNA_XistxC_-+_XX_2	Ki	female	Adult	0	0
chrX	A730046J19Rik	Ki_9w_RNA_XistxC_-+_XX_3	Ki	female	Adult	0	0
chrX	A730046J19Rik	Ki_9w_RNA_XistxC_+y_XY_1	Ki	male	Adult	0	0
chrX	A730046J19Rik	Ki_9w_RNA_XistxC_+y_XY_2	Ki	male	Adult	0	0
chrX	A730046J19Rik	Ki_9w_RNA_XistxC_+y_XY_3	Ki	male	Adult	0	0
chrX	A730046J19Rik	Li_9w_RNA_XistxC_-+_XX_1	Li	female	Adult	0	0
chrX	A730046J19Rik	Li_9w_RNA_XistxC_-+_XX_2	Li	female	Adult	0	0
chrX	A730046J19Rik	Li_9w_RNA_XistxC_-+_XX_3	Li	female	Adult	0.027	0
chrX	A730046J19Rik	Li_9w_RNA_XistxC_+y_XY_1	Li	male	Adult	0	0
chrX	A730046J19Rik	Li_9w_RNA_XistxC_+y_XY_2	Li	male	Adult	0	0
chrX	A730046J19Rik	Li_9w_RNA_XistxC_+y_XY_3	Li	male	Adult	0	0
chrX	A730046J19Rik	Lu_9w_RNA_XistxC_-+_XX_1	Lu	female	Adult	0.249	0.249
chrX	A730046J19Rik	Lu_9w_RNA_XistxC_-+_XX_2	Lu	female	Adult	0.338	0.249
chrX	A730046J19Rik	Lu_9w_RNA_XistxC_-+_XX_3	Lu	female	Adult	0.028	0.249
chrX	A730046J19Rik	Lu_9w_RNA_XistxC_+y_XY_1	Lu	male	Adult	0.193	0.193
chrX	A730046J19Rik	Lu_9w_RNA_XistxC_+y_XY_2	Lu	male	Adult	0.026	0.193
chrX	A730046J19Rik	Lu_9w_RNA_XistxC_+y_XY_3	Lu	male	Adult	0.24	0.193
chrX	A730046J19Rik	Mu_9w_RNA_XistxC_-+_XX_1	Mu	female	Adult	0	0
chrX	A730046J19Rik	Mu_9w_RNA_XistxC_-+_XX_2	Mu	female	Adult	0	0
chrX	A730046J19Rik	Mu_9w_RNA_XistxC_-+_XX_3	Mu	female	Adult	0.076	0
chrX	A730046J19Rik	Mu_9w_RNA_XistxC_+y_XY_1	Mu	male	Adult	0	0
chrX	A730046J19Rik	Mu_9w_RNA_XistxC_+y_XY_2	Mu	male	Adult	0	0
chrX	A730046J19Rik	Mu_9w_RNA_XistxC_+y_XY_3	Mu	male	Adult	0	0
chrX	A730046J19Rik	Sp_9w_RNA_XistxC_-+_XX_1	Sp	female	Adult	0.532	0.392
chrX	A730046J19Rik	Sp_9w_RNA_XistxC_-+_XX_2	Sp	female	Adult	0.392	0.392
chrX	A730046J19Rik	Sp_9w_RNA_XistxC_-+_XX_3	Sp	female	Adult	0.239	0.392
chrX	A730046J19Rik	Sp_9w_RNA_XistxC_+y_XY_1	Sp	male	Adult	0.857	0.23
chrX	A730046J19Rik	Sp_9w_RNA_XistxC_+y_XY_2	Sp	male	Adult	0.173	0.23
chrX	A730046J19Rik	Sp_9w_RNA_XistxC_+y_XY_3	Sp	male	Adult	0.23	0.23
chrX	A830080D01Rik	Br_9w_RNA_XistxC_-+_XX_1	Br	female	Adult	10.296	10.296
chrX	A830080D01Rik	Br_9w_RNA_XistxC_-+_XX_2	Br	female	Adult	11.594	10.296
chrX	A830080D01Rik	Br_9w_RNA_XistxC_-+_XX_3	Br	female	Adult	9.849	10.296
chrX	A830080D01Rik	Br_9w_RNA_XistxC_+y_XY_1	Br	male	Adult	11.305	10.681
chrX	A830080D01Rik	Br_9w_RNA_XistxC_+y_XY_2	Br	male	Adult	10.681	10.681
chrX	A830080D01Rik	Br_9w_RNA_XistxC_+y_XY_3	Br	male	Adult	9.606	10.681
chrX	A830080D01Rik	He_9w_RNA_XistxC_-+_XX_1	He	female	Adult	4.058	3.989
chrX	A830080D01Rik	He_9w_RNA_XistxC_-+_XX_2	He	female	Adult	3.588	3.989
chrX	A830080D01Rik	He_9w_RNA_XistxC_-+_XX_3	He	female	Adult	3.989	3.989
chrX	A830080D01Rik	He_9w_RNA_XistxC_+y_XY_1	He	male	Adult	2.691	3.301
chrX	A830080D01Rik	He_9w_RNA_XistxC_+y_XY_2	He	male	Adult	3.301	3.301
chrX	A830080D01Rik	He_9w_RNA_XistxC_+y_XY_3	He	male	Adult	3.403	3.301
chrX	A830080D01Rik	Ki_9w_RNA_XistxC_-+_XX_1	Ki	female	Adult	6.82	6.618
chrX	A830080D01Rik	Ki_9w_RNA_XistxC_-+_XX_2	Ki	female	Adult	6.618	6.618
chrX	A830080D01Rik	Ki_9w_RNA_XistxC_-+_XX_3	Ki	female	Adult	5.82	6.618
chrX	A830080D01Rik	Ki_9w_RNA_XistxC_+y_XY_1	Ki	male	Adult	4.207	4.207
chrX	A830080D01Rik	Ki_9w_RNA_XistxC_+y_XY_2	Ki	male	Adult	4.67	4.207
chrX	A830080D01Rik	Ki_9w_RNA_XistxC_+y_XY_3	Ki	male	Adult	3.611	4.207
chrX	A830080D01Rik	Li_9w_RNA_XistxC_-+_XX_1	Li	female	Adult	1.492	1.311
chrX	A830080D01Rik	Li_9w_RNA_XistxC_-+_XX_2	Li	female	Adult	1.311	1.311
chrX	A830080D01Rik	Li_9w_RNA_XistxC_-+_XX_3	Li	female	Adult	0.913	1.311
chrX	A830080D01Rik	Li_9w_RNA_XistxC_+y_XY_1	Li	male	Adult	1.473	1.473
chrX	A830080D01Rik	Li_9w_RNA_XistxC_+y_XY_2	Li	male	Adult	1.235	1.473
chrX	A830080D01Rik	Li_9w_RNA_XistxC_+y_XY_3	Li	male	Adult	1.564	1.473
chrX	A830080D01Rik	Lu_9w_RNA_XistxC_-+_XX_1	Lu	female	Adult	9.604	9.604
chrX	A830080D01Rik	Lu_9w_RNA_XistxC_-+_XX_2	Lu	female	Adult	10.316	9.604
chrX	A830080D01Rik	Lu_9w_RNA_XistxC_-+_XX_3	Lu	female	Adult	7.822	9.604
chrX	A830080D01Rik	Lu_9w_RNA_XistxC_+y_XY_1	Lu	male	Adult	7.095	7.095
chrX	A830080D01Rik	Lu_9w_RNA_XistxC_+y_XY_2	Lu	male	Adult	9.719	7.095
chrX	A830080D01Rik	Lu_9w_RNA_XistxC_+y_XY_3	Lu	male	Adult	6.702	7.095
chrX	A830080D01Rik	Mu_9w_RNA_XistxC_-+_XX_1	Mu	female	Adult	1.609	1.396
chrX	A830080D01Rik	Mu_9w_RNA_XistxC_-+_XX_2	Mu	female	Adult	1.342	1.396
chrX	A830080D01Rik	Mu_9w_RNA_XistxC_-+_XX_3	Mu	female	Adult	1.396	1.396
chrX	A830080D01Rik	Mu_9w_RNA_XistxC_+y_XY_1	Mu	male	Adult	1.158	1.158
chrX	A830080D01Rik	Mu_9w_RNA_XistxC_+y_XY_2	Mu	male	Adult	1.472	1.158
chrX	A830080D01Rik	Mu_9w_RNA_XistxC_+y_XY_3	Mu	male	Adult	1.158	1.158
chrX	A830080D01Rik	Sp_9w_RNA_XistxC_-+_XX_1	Sp	female	Adult	13.582	13.582
chrX	A830080D01Rik	Sp_9w_RNA_XistxC_-+_XX_2	Sp	female	Adult	15.392	13.582
chrX	A830080D01Rik	Sp_9w_RNA_XistxC_-+_XX_3	Sp	female	Adult	13.285	13.582
chrX	A830080D01Rik	Sp_9w_RNA_XistxC_+y_XY_1	Sp	male	Adult	8.971	11.757
chrX	A830080D01Rik	Sp_9w_RNA_XistxC_+y_XY_2	Sp	male	Adult	13.39	11.757
chrX	A830080D01Rik	Sp_9w_RNA_XistxC_+y_XY_3	Sp	male	Adult	11.757	11.757
chrX	AA414768	Br_9w_RNA_XistxC_-+_XX_1	Br	female	Adult	14.749	13.647
chrX	AA414768	Br_9w_RNA_XistxC_-+_XX_2	Br	female	Adult	11.301	13.647
chrX	AA414768	Br_9w_RNA_XistxC_-+_XX_3	Br	female	Adult	13.647	13.647
chrX	AA414768	Br_9w_RNA_XistxC_+y_XY_1	Br	male	Adult	11.388	11.867
chrX	AA414768	Br_9w_RNA_XistxC_+y_XY_2	Br	male	Adult	11.867	11.867
chrX	AA414768	Br_9w_RNA_XistxC_+y_XY_3	Br	male	Adult	13.511	11.867
chrX	AA414768	He_9w_RNA_XistxC_-+_XX_1	He	female	Adult	1.679	1.622
chrX	AA414768	He_9w_RNA_XistxC_-+_XX_2	He	female	Adult	1.622	1.622
chrX	AA414768	He_9w_RNA_XistxC_-+_XX_3	He	female	Adult	0.78	1.622
chrX	AA414768	He_9w_RNA_XistxC_+y_XY_1	He	male	Adult	0.611	0.849
chrX	AA414768	He_9w_RNA_XistxC_+y_XY_2	He	male	Adult	0.849	0.849
chrX	AA414768	He_9w_RNA_XistxC_+y_XY_3	He	male	Adult	0.975	0.849
chrX	AA414768	Ki_9w_RNA_XistxC_-+_XX_1	Ki	female	Adult	2.461	2.461
chrX	AA414768	Ki_9w_RNA_XistxC_-+_XX_2	Ki	female	Adult	3.199	2.461
chrX	AA414768	Ki_9w_RNA_XistxC_-+_XX_3	Ki	female	Adult	1.2	2.461
chrX	AA414768	Ki_9w_RNA_XistxC_+y_XY_1	Ki	male	Adult	1.6	1.567
chrX	AA414768	Ki_9w_RNA_XistxC_+y_XY_2	Ki	male	Adult	1.242	1.567
chrX	AA414768	Ki_9w_RNA_XistxC_+y_XY_3	Ki	male	Adult	1.567	1.567
chrX	AA414768	Li_9w_RNA_XistxC_-+_XX_1	Li	female	Adult	0	0
chrX	AA414768	Li_9w_RNA_XistxC_-+_XX_2	Li	female	Adult	0.284	0
chrX	AA414768	Li_9w_RNA_XistxC_-+_XX_3	Li	female	Adult	0	0
chrX	AA414768	Li_9w_RNA_XistxC_+y_XY_1	Li	male	Adult	0.192	0.192
chrX	AA414768	Li_9w_RNA_XistxC_+y_XY_2	Li	male	Adult	0	0.192
chrX	AA414768	Li_9w_RNA_XistxC_+y_XY_3	Li	male	Adult	0.199	0.192
chrX	AA414768	Lu_9w_RNA_XistxC_-+_XX_1	Lu	female	Adult	5.796	5.796
chrX	AA414768	Lu_9w_RNA_XistxC_-+_XX_2	Lu	female	Adult	6.835	5.796
chrX	AA414768	Lu_9w_RNA_XistxC_-+_XX_3	Lu	female	Adult	4.614	5.796
chrX	AA414768	Lu_9w_RNA_XistxC_+y_XY_1	Lu	male	Adult	5.922	5.68
chrX	AA414768	Lu_9w_RNA_XistxC_+y_XY_2	Lu	male	Adult	3.974	5.68
chrX	AA414768	Lu_9w_RNA_XistxC_+y_XY_3	Lu	male	Adult	5.68	5.68
chrX	AA414768	Mu_9w_RNA_XistxC_-+_XX_1	Mu	female	Adult	0.629	0.569
chrX	AA414768	Mu_9w_RNA_XistxC_-+_XX_2	Mu	female	Adult	0.569	0.569
chrX	AA414768	Mu_9w_RNA_XistxC_-+_XX_3	Mu	female	Adult	0.43	0.569
chrX	AA414768	Mu_9w_RNA_XistxC_+y_XY_1	Mu	male	Adult	0.26	0.303
chrX	AA414768	Mu_9w_RNA_XistxC_+y_XY_2	Mu	male	Adult	0.303	0.303
chrX	AA414768	Mu_9w_RNA_XistxC_+y_XY_3	Mu	male	Adult	0.327	0.303
chrX	AA414768	Sp_9w_RNA_XistxC_-+_XX_1	Sp	female	Adult	7.206	6.438
chrX	AA414768	Sp_9w_RNA_XistxC_-+_XX_2	Sp	female	Adult	6.438	6.438
chrX	AA414768	Sp_9w_RNA_XistxC_-+_XX_3	Sp	female	Adult	4.907	6.438
chrX	AA414768	Sp_9w_RNA_XistxC_+y_XY_1	Sp	male	Adult	7.333	6.906
chrX	AA414768	Sp_9w_RNA_XistxC_+y_XY_2	Sp	male	Adult	5.673	6.906
chrX	AA414768	Sp_9w_RNA_XistxC_+y_XY_3	Sp	male	Adult	6.906	6.906
chrX	Abcb7	Br_9w_RNA_XistxC_-+_XX_1	Br	female	Adult	38.585	38.585
chrX	Abcb7	Br_9w_RNA_XistxC_-+_XX_2	Br	female	Adult	40.313	38.585
chrX	Abcb7	Br_9w_RNA_XistxC_-+_XX_3	Br	female	Adult	37.361	38.585
chrX	Abcb7	Br_9w_RNA_XistxC_+y_XY_1	Br	male	Adult	37.246	39.255
chrX	Abcb7	Br_9w_RNA_XistxC_+y_XY_2	Br	male	Adult	39.255	39.255
chrX	Abcb7	Br_9w_RNA_XistxC_+y_XY_3	Br	male	Adult	39.408	39.255
chrX	Abcb7	He_9w_RNA_XistxC_-+_XX_1	He	female	Adult	39.354	34.983
chrX	Abcb7	He_9w_RNA_XistxC_-+_XX_2	He	female	Adult	34.983	34.983
chrX	Abcb7	He_9w_RNA_XistxC_-+_XX_3	He	female	Adult	34.514	34.983
chrX	Abcb7	He_9w_RNA_XistxC_+y_XY_1	He	male	Adult	33.244	34.076
chrX	Abcb7	He_9w_RNA_XistxC_+y_XY_2	He	male	Adult	34.076	34.076
chrX	Abcb7	He_9w_RNA_XistxC_+y_XY_3	He	male	Adult	34.538	34.076
chrX	Abcb7	Ki_9w_RNA_XistxC_-+_XX_1	Ki	female	Adult	26.94	26.94
chrX	Abcb7	Ki_9w_RNA_XistxC_-+_XX_2	Ki	female	Adult	25.546	26.94
chrX	Abcb7	Ki_9w_RNA_XistxC_-+_XX_3	Ki	female	Adult	28.449	26.94
chrX	Abcb7	Ki_9w_RNA_XistxC_+y_XY_1	Ki	male	Adult	28.407	30.137
chrX	Abcb7	Ki_9w_RNA_XistxC_+y_XY_2	Ki	male	Adult	32.497	30.137
chrX	Abcb7	Ki_9w_RNA_XistxC_+y_XY_3	Ki	male	Adult	30.137	30.137
chrX	Abcb7	Li_9w_RNA_XistxC_-+_XX_1	Li	female	Adult	23.039	16.563
chrX	Abcb7	Li_9w_RNA_XistxC_-+_XX_2	Li	female	Adult	16.209	16.563
chrX	Abcb7	Li_9w_RNA_XistxC_-+_XX_3	Li	female	Adult	16.563	16.563
chrX	Abcb7	Li_9w_RNA_XistxC_+y_XY_1	Li	male	Adult	22.629	22.651
chrX	Abcb7	Li_9w_RNA_XistxC_+y_XY_2	Li	male	Adult	22.651	22.651
chrX	Abcb7	Li_9w_RNA_XistxC_+y_XY_3	Li	male	Adult	23.512	22.651
chrX	Abcb7	Lu_9w_RNA_XistxC_-+_XX_1	Lu	female	Adult	12.649	11.907
[truncated: 37,439 more rows]

## Sheet: d AllelicRatio_cardiac_celltype
chr	name	start	end	sample	celltype	sex	age	allelic_ratio	total_reads	median_allelic_ratio	min_total_reads
chrX	1110012L19Rik	70385912	70389416	CF_9w_RNA_XBxC_-+_XX_1	FB	female	Adult	1	263	1	182
chrX	1110012L19Rik	70385912	70389416	CF_9w_RNA_XBxC_-+_XX_3	FB	female	Adult	1	182	1	182
chrX	1110012L19Rik	70385912	70389416	CF_9w_RNA_XBxC_-+_XX_2	FB	female	Adult	1	268	1	182
chrX	1110012L19Rik	70385912	70389416	CF_9w_RNA_XBxC_+y_XY_2	FB	male	Adult	1	272	1	224
chrX	1110012L19Rik	70385912	70389416	CF_9w_RNA_XBxC_+y_XY_3	FB	male	Adult	1	224	1	224
chrX	1110012L19Rik	70385912	70389416	CF_9w_RNA_XBxC_+y_XY_1	FB	male	Adult	1	320	1	224
chrX	1110012L19Rik	70385912	70389416	CM_9w_RNA_XBxC_-+_XX_1	CM	female	Adult	1	134	1	134
chrX	1110012L19Rik	70385912	70389416	CM_9w_RNA_XBxC_-+_XX_2	CM	female	Adult	1	146	1	134
chrX	1110012L19Rik	70385912	70389416	CM_9w_RNA_XBxC_-+_XX_3	CM	female	Adult	1	140	1	134
chrX	1110012L19Rik	70385912	70389416	CM_9w_RNA_XBxC_+y_XY_2	CM	male	Adult	1	141	1	138
chrX	1110012L19Rik	70385912	70389416	CM_9w_RNA_XBxC_+y_XY_3	CM	male	Adult	1	143	1	138
chrX	1110012L19Rik	70385912	70389416	CM_9w_RNA_XBxC_+y_XY_1	CM	male	Adult	1	138	1	138
chrX	1110012L19Rik	70385912	70389416	EC_9w_RNA_XBxC_-+_XX_1	EC	female	Adult	1	164	1	142
chrX	1110012L19Rik	70385912	70389416	EC_9w_RNA_XBxC_-+_XX_3	EC	female	Adult	1	142	1	142
chrX	1110012L19Rik	70385912	70389416	EC_9w_RNA_XBxC_-+_XX_2	EC	female	Adult	1	146	1	142
chrX	1110012L19Rik	70385912	70389416	EC_9w_RNA_XBxC_+y_XY_1	EC	male	Adult	1	185	1	185
chrX	1110012L19Rik	70385912	70389416	EC_9w_RNA_XBxC_+y_XY_3	EC	male	Adult	1	251	1	185
chrX	1110012L19Rik	70385912	70389416	EC_9w_RNA_XBxC_+y_XY_2	EC	male	Adult	1	195	1	185
chrX	1110012L19Rik	70385912	70389416	MP_9w_RNA_XBxC_-+_XX_3	MP	female	Adult	1	103	1	75
chrX	1110012L19Rik	70385912	70389416	MP_9w_RNA_XBxC_-+_XX_1	MP	female	Adult	1	75	1	75
chrX	1110012L19Rik	70385912	70389416	MP_9w_RNA_XBxC_-+_XX_2	MP	female	Adult	1	118	1	75
chrX	1110012L19Rik	70385912	70389416	MP_9w_RNA_XBxC_+y_XY_3	MP	male	Adult	1	101	1	69
chrX	1110012L19Rik	70385912	70389416	MP_9w_RNA_XBxC_+y_XY_1	MP	male	Adult	1	120	1	69
chrX	1110012L19Rik	70385912	70389416	MP_9w_RNA_XBxC_+y_XY_2	MP	male	Adult	1	69	1	69
chrX	1810030O07Rik	12654878	12675377	CF_9w_RNA_XBxC_-+_XX_1	FB	female	Adult	0.83	227	0.85	227
chrX	1810030O07Rik	12654878	12675377	CF_9w_RNA_XBxC_-+_XX_2	FB	female	Adult	0.97	348	0.85	227
chrX	1810030O07Rik	12654878	12675377	CF_9w_RNA_XBxC_-+_XX_3	FB	female	Adult	0.85	227	0.85	227
chrX	1810030O07Rik	12654878	12675377	CF_9w_RNA_XBxC_+y_XY_2	FB	male	Adult	1	252	1	166
chrX	1810030O07Rik	12654878	12675377	CF_9w_RNA_XBxC_+y_XY_1	FB	male	Adult	1	243	1	166
chrX	1810030O07Rik	12654878	12675377	CF_9w_RNA_XBxC_+y_XY_3	FB	male	Adult	1	166	1	166
chrX	1810030O07Rik	12654878	12675377	CM_9w_RNA_XBxC_-+_XX_2	CM	female	Adult	1	128	1	119
chrX	1810030O07Rik	12654878	12675377	CM_9w_RNA_XBxC_-+_XX_1	CM	female	Adult	0.99	148	1	119
chrX	1810030O07Rik	12654878	12675377	CM_9w_RNA_XBxC_-+_XX_3	CM	female	Adult	1	119	1	119
chrX	1810030O07Rik	12654878	12675377	CM_9w_RNA_XBxC_+y_XY_1	CM	male	Adult	1	97	1	97
chrX	1810030O07Rik	12654878	12675377	CM_9w_RNA_XBxC_+y_XY_3	CM	male	Adult	1	139	1	97
chrX	1810030O07Rik	12654878	12675377	CM_9w_RNA_XBxC_+y_XY_2	CM	male	Adult	0.99	110	1	97
chrX	1810030O07Rik	12654878	12675377	EC_9w_RNA_XBxC_-+_XX_1	EC	female	Adult	0.98	230	0.97	201
chrX	1810030O07Rik	12654878	12675377	EC_9w_RNA_XBxC_-+_XX_3	EC	female	Adult	0.97	201	0.97	201
chrX	1810030O07Rik	12654878	12675377	EC_9w_RNA_XBxC_-+_XX_2	EC	female	Adult	0.94	286	0.97	201
chrX	1810030O07Rik	12654878	12675377	EC_9w_RNA_XBxC_+y_XY_3	EC	male	Adult	1	247	1	217
chrX	1810030O07Rik	12654878	12675377	EC_9w_RNA_XBxC_+y_XY_1	EC	male	Adult	1	217	1	217
chrX	1810030O07Rik	12654878	12675377	EC_9w_RNA_XBxC_+y_XY_2	EC	male	Adult	1	293	1	217
chrX	1810030O07Rik	12654878	12675377	MP_9w_RNA_XBxC_-+_XX_2	MP	female	Adult	0.93	342	0.96	130
chrX	1810030O07Rik	12654878	12675377	MP_9w_RNA_XBxC_-+_XX_3	MP	female	Adult	0.96	193	0.96	130
chrX	1810030O07Rik	12654878	12675377	MP_9w_RNA_XBxC_-+_XX_1	MP	female	Adult	1	130	0.96	130
chrX	1810030O07Rik	12654878	12675377	MP_9w_RNA_XBxC_+y_XY_2	MP	male	Adult	1	155	1	155
chrX	1810030O07Rik	12654878	12675377	MP_9w_RNA_XBxC_+y_XY_1	MP	male	Adult	1	211	1	155
chrX	1810030O07Rik	12654878	12675377	MP_9w_RNA_XBxC_+y_XY_3	MP	male	Adult	1	304	1	155
chrX	2210013O21Rik	153723553	153741296	CF_9w_RNA_XBxC_-+_XX_1	FB	female	Adult	1	74	1	56
chrX	2210013O21Rik	153723553	153741296	CF_9w_RNA_XBxC_-+_XX_3	FB	female	Adult	1	56	1	56
chrX	2210013O21Rik	153723553	153741296	CF_9w_RNA_XBxC_-+_XX_2	FB	female	Adult	1	88	1	56
chrX	2210013O21Rik	153723553	153741296	CF_9w_RNA_XBxC_+y_XY_1	FB	male	Adult	1	128	1	97
chrX	2210013O21Rik	153723553	153741296	CF_9w_RNA_XBxC_+y_XY_2	FB	male	Adult	1	97	1	97
chrX	2210013O21Rik	153723553	153741296	CF_9w_RNA_XBxC_+y_XY_3	FB	male	Adult	0.98	104	1	97
chrX	2210013O21Rik	153723553	153741296	CM_9w_RNA_XBxC_-+_XX_3	CM	female	Adult	1	67	1	62
chrX	2210013O21Rik	153723553	153741296	CM_9w_RNA_XBxC_-+_XX_2	CM	female	Adult	1	65	1	62
chrX	2210013O21Rik	153723553	153741296	CM_9w_RNA_XBxC_-+_XX_1	CM	female	Adult	1	62	1	62
chrX	2210013O21Rik	153723553	153741296	CM_9w_RNA_XBxC_+y_XY_2	CM	male	Adult	1	70	1	37
chrX	2210013O21Rik	153723553	153741296	CM_9w_RNA_XBxC_+y_XY_3	CM	male	Adult	1	61	1	37
chrX	2210013O21Rik	153723553	153741296	CM_9w_RNA_XBxC_+y_XY_1	CM	male	Adult	1	37	1	37
chrX	2210013O21Rik	153723553	153741296	EC_9w_RNA_XBxC_-+_XX_2	EC	female	Adult	1	96	1	93
chrX	2210013O21Rik	153723553	153741296	EC_9w_RNA_XBxC_-+_XX_1	EC	female	Adult	1	134	1	93
chrX	2210013O21Rik	153723553	153741296	EC_9w_RNA_XBxC_-+_XX_3	EC	female	Adult	1	93	1	93
chrX	2210013O21Rik	153723553	153741296	EC_9w_RNA_XBxC_+y_XY_2	EC	male	Adult	1	175	1	95
chrX	2210013O21Rik	153723553	153741296	EC_9w_RNA_XBxC_+y_XY_3	EC	male	Adult	1	123	1	95
chrX	2210013O21Rik	153723553	153741296	EC_9w_RNA_XBxC_+y_XY_1	EC	male	Adult	1	95	1	95
chrX	2210013O21Rik	153723553	153741296	MP_9w_RNA_XBxC_-+_XX_1	MP	female	Adult	1	43	1	43
chrX	2210013O21Rik	153723553	153741296	MP_9w_RNA_XBxC_-+_XX_2	MP	female	Adult	1	80	1	43
chrX	2210013O21Rik	153723553	153741296	MP_9w_RNA_XBxC_-+_XX_3	MP	female	Adult	1	69	1	43
chrX	2210013O21Rik	153723553	153741296	MP_9w_RNA_XBxC_+y_XY_2	MP	male	Adult	1	60	1	60
chrX	2210013O21Rik	153723553	153741296	MP_9w_RNA_XBxC_+y_XY_3	MP	male	Adult	1	68	1	60
chrX	2210013O21Rik	153723553	153741296	MP_9w_RNA_XBxC_+y_XY_1	MP	male	Adult	1	66	1	60
chrX	2610002M06Rik	107782750	107816334	CF_9w_RNA_XBxC_-+_XX_3	FB	female	Adult	1	113	1	113
chrX	2610002M06Rik	107782750	107816334	CF_9w_RNA_XBxC_-+_XX_1	FB	female	Adult	1	141	1	113
chrX	2610002M06Rik	107782750	107816334	CF_9w_RNA_XBxC_-+_XX_2	FB	female	Adult	0.98	169	1	113
chrX	2610002M06Rik	107782750	107816334	CF_9w_RNA_XBxC_+y_XY_3	FB	male	Adult	1	136	1	110
chrX	2610002M06Rik	107782750	107816334	CF_9w_RNA_XBxC_+y_XY_2	FB	male	Adult	1	150	1	110
chrX	2610002M06Rik	107782750	107816334	CF_9w_RNA_XBxC_+y_XY_1	FB	male	Adult	1	110	1	110
chrX	2610002M06Rik	107782750	107816334	CM_9w_RNA_XBxC_-+_XX_1	CM	female	Adult	1	57	1	57
chrX	2610002M06Rik	107782750	107816334	CM_9w_RNA_XBxC_-+_XX_3	CM	female	Adult	1	57	1	57
chrX	2610002M06Rik	107782750	107816334	CM_9w_RNA_XBxC_-+_XX_2	CM	female	Adult	1	63	1	57
chrX	2610002M06Rik	107782750	107816334	CM_9w_RNA_XBxC_+y_XY_3	CM	male	Adult	1	61	1	37
chrX	2610002M06Rik	107782750	107816334	CM_9w_RNA_XBxC_+y_XY_1	CM	male	Adult	1	37	1	37
chrX	2610002M06Rik	107782750	107816334	CM_9w_RNA_XBxC_+y_XY_2	CM	male	Adult	1	57	1	37
chrX	2610002M06Rik	107782750	107816334	EC_9w_RNA_XBxC_-+_XX_3	EC	female	Adult	1	136	1	65
chrX	2610002M06Rik	107782750	107816334	EC_9w_RNA_XBxC_-+_XX_2	EC	female	Adult	1	65	1	65
chrX	2610002M06Rik	107782750	107816334	EC_9w_RNA_XBxC_-+_XX_1	EC	female	Adult	1	137	1	65
chrX	2610002M06Rik	107782750	107816334	EC_9w_RNA_XBxC_+y_XY_1	EC	male	Adult	0.99	158	1	158
chrX	2610002M06Rik	107782750	107816334	EC_9w_RNA_XBxC_+y_XY_3	EC	male	Adult	1	196	1	158
chrX	2610002M06Rik	107782750	107816334	EC_9w_RNA_XBxC_+y_XY_2	EC	male	Adult	1	319	1	158
chrX	2610002M06Rik	107782750	107816334	MP_9w_RNA_XBxC_-+_XX_2	MP	female	Adult	0.98	65	1	43
chrX	2610002M06Rik	107782750	107816334	MP_9w_RNA_XBxC_-+_XX_3	MP	female	Adult	1	104	1	43
chrX	2610002M06Rik	107782750	107816334	MP_9w_RNA_XBxC_-+_XX_1	MP	female	Adult	1	43	1	43
chrX	2610002M06Rik	107782750	107816334	MP_9w_RNA_XBxC_+y_XY_2	MP	male	Adult	1	54	1	54
chrX	2610002M06Rik	107782750	107816334	MP_9w_RNA_XBxC_+y_XY_1	MP	male	Adult	1	130	1	54
chrX	2610002M06Rik	107782750	107816334	MP_9w_RNA_XBxC_+y_XY_3	MP	male	Adult	1	76	1	54
chrX	2810403D21Rik	108834477	108886896	CF_9w_RNA_XBxC_-+_XX_3	FB	female	Adult	1	10	1	10
chrX	2810403D21Rik	108834477	108886896	CF_9w_RNA_XBxC_-+_XX_2	FB	female	Adult	1	12	1	10
chrX	2810403D21Rik	108834477	108886896	CF_9w_RNA_XBxC_-+_XX_1	FB	female	Adult	1	46	1	10
chrX	2810403D21Rik	108834477	108886896	CM_9w_RNA_XBxC_-+_XX_1	CM	female	Adult	1	36	1	34
chrX	2810403D21Rik	108834477	108886896	CM_9w_RNA_XBxC_-+_XX_2	CM	female	Adult	1	36	1	34
chrX	2810403D21Rik	108834477	108886896	CM_9w_RNA_XBxC_-+_XX_3	CM	female	Adult	1	34	1	34
chrX	2810403D21Rik	108834477	108886896	CM_9w_RNA_XBxC_+y_XY_2	CM	male	Adult	1	27	1	20
chrX	2810403D21Rik	108834477	108886896	CM_9w_RNA_XBxC_+y_XY_1	CM	male	Adult	1	23	1	20
chrX	2810403D21Rik	108834477	108886896	CM_9w_RNA_XBxC_+y_XY_3	CM	male	Adult	1	20	1	20
chrX	4930578C19Rik	18414166	18461421	CM_9w_RNA_XBxC_-+_XX_3	CM	female	Adult	1	35	0.93	27
chrX	4930578C19Rik	18414166	18461421	CM_9w_RNA_XBxC_-+_XX_2	CM	female	Adult	0.93	27	0.93	27
chrX	4930578C19Rik	18414166	18461421	CM_9w_RNA_XBxC_-+_XX_1	CM	female	Adult	0.75	40	0.93	27
chrX	4930578C19Rik	18414166	18461421	CM_9w_RNA_XBxC_+y_XY_3	CM	male	Adult	1	36	1	16
chrX	4930578C19Rik	18414166	18461421	CM_9w_RNA_XBxC_+y_XY_1	CM	male	Adult	1	16	1	16
chrX	4930578C19Rik	18414166	18461421	CM_9w_RNA_XBxC_+y_XY_2	CM	male	Adult	1	48	1	16
chrX	4930578C19Rik	18414166	18461421	EC_9w_RNA_XBxC_-+_XX_1	EC	female	Adult	0.89	593	0.89	286
chrX	4930578C19Rik	18414166	18461421	EC_9w_RNA_XBxC_-+_XX_2	EC	female	Adult	0.85	439	0.89	286
chrX	4930578C19Rik	18414166	18461421	EC_9w_RNA_XBxC_-+_XX_3	EC	female	Adult	0.96	286	0.89	286
chrX	4930578C19Rik	18414166	18461421	EC_9w_RNA_XBxC_+y_XY_2	EC	male	Adult	1	520	1	347
chrX	4930578C19Rik	18414166	18461421	EC_9w_RNA_XBxC_+y_XY_3	EC	male	Adult	1	557	1	347
chrX	4930578C19Rik	18414166	18461421	EC_9w_RNA_XBxC_+y_XY_1	EC	male	Adult	1	347	1	347
chrX	4933407K13Rik	75725457	75764699	CF_9w_RNA_XBxC_-+_XX_1	FB	female	Adult	0.97	32	0.97	32
chrX	4933407K13Rik	75725457	75764699	CF_9w_RNA_XBxC_-+_XX_3	FB	female	Adult	0.96	74	0.97	32
chrX	4933407K13Rik	75725457	75764699	CF_9w_RNA_XBxC_-+_XX_2	FB	female	Adult	1	48	0.97	32
chrX	4933407K13Rik	75725457	75764699	CF_9w_RNA_XBxC_+y_XY_1	FB	male	Adult	1	24	1	24
chrX	4933407K13Rik	75725457	75764699	CF_9w_RNA_XBxC_+y_XY_2	FB	male	Adult	1	31	1	24
chrX	4933407K13Rik	75725457	75764699	CF_9w_RNA_XBxC_+y_XY_3	FB	male	Adult	1	89	1	24
chrX	4933407K13Rik	75725457	75764699	EC_9w_RNA_XBxC_-+_XX_1	EC	female	Adult	1	24	1	24
chrX	4933407K13Rik	75725457	75764699	EC_9w_RNA_XBxC_-+_XX_3	EC	female	Adult	1	30	1	24
chrX	4933407K13Rik	75725457	75764699	EC_9w_RNA_XBxC_-+_XX_2	EC	female	Adult	1	74	1	24
chrX	4933407K13Rik	75725457	75764699	EC_9w_RNA_XBxC_+y_XY_3	EC	male	Adult	1	103	1	28
chrX	4933407K13Rik	75725457	75764699	EC_9w_RNA_XBxC_+y_XY_1	EC	male	Adult	1	28	1	28
chrX	4933407K13Rik	75725457	75764699	EC_9w_RNA_XBxC_+y_XY_2	EC	male	Adult	1	47	1	28
chrX	4933407K13Rik	75725457	75764699	MP_9w_RNA_XBxC_-+_XX_1	MP	female	Adult	1	35	1	35
chrX	4933407K13Rik	75725457	75764699	MP_9w_RNA_XBxC_-+_XX_3	MP	female	Adult	1	67	1	35
chrX	4933407K13Rik	75725457	75764699	MP_9w_RNA_XBxC_-+_XX_2	MP	female	Adult	0.95	44	1	35
chrX	4933407K13Rik	75725457	75764699	MP_9w_RNA_XBxC_+y_XY_1	MP	male	Adult	1	73	1	18
chrX	4933407K13Rik	75725457	75764699	MP_9w_RNA_XBxC_+y_XY_3	MP	male	Adult	1	25	1	18
chrX	4933407K13Rik	75725457	75764699	MP_9w_RNA_XBxC_+y_XY_2	MP	male	Adult	1	18	1	18
chrX	5430427O19Rik	85776967	85891499	MP_9w_RNA_XBxC_-+_XX_1	MP	female	Adult	1	56	0.97	56
chrX	5430427O19Rik	85776967	85891499	MP_9w_RNA_XBxC_-+_XX_2	MP	female	Adult	0.97	106	0.97	56
chrX	5430427O19Rik	85776967	85891499	MP_9w_RNA_XBxC_-+_XX_3	MP	female	Adult	0.94	111	0.97	56
chrX	5430427O19Rik	85776967	85891499	MP_9w_RNA_XBxC_+y_XY_1	MP	male	Adult	1	131	1	87
chrX	5430427O19Rik	85776967	85891499	MP_9w_RNA_XBxC_+y_XY_2	MP	male	Adult	1	91	1	87
chrX	5430427O19Rik	85776967	85891499	MP_9w_RNA_XBxC_+y_XY_3	MP	male	Adult	1	87	1	87
chrX	5530601H04Rik	105040853	105070124	CF_9w_RNA_XBxC_-+_XX_3	FB	female	Adult	0.73	71	0.61	60
chrX	5530601H04Rik	105040853	105070124	CF_9w_RNA_XBxC_-+_XX_2	FB	female	Adult	0.61	83	0.61	60
chrX	5530601H04Rik	105040853	105070124	CF_9w_RNA_XBxC_-+_XX_1	FB	female	Adult	0.43	60	0.61	60
chrX	5530601H04Rik	105040853	105070124	CF_9w_RNA_XBxC_+y_XY_1	FB	male	Adult	1	65	1	43
chrX	5530601H04Rik	105040853	105070124	CF_9w_RNA_XBxC_+y_XY_3	FB	male	Adult	1	49	1	43
chrX	5530601H04Rik	105040853	105070124	CF_9w_RNA_XBxC_+y_XY_2	FB	male	Adult	1	43	1	43
chrX	5530601H04Rik	105040853	105070124	CM_9w_RNA_XBxC_-+_XX_1	CM	female	Adult	0.53	15	0.57	14
chrX	5530601H04Rik	105040853	105070124	CM_9w_RNA_XBxC_-+_XX_2	CM	female	Adult	0.68	19	0.57	14
chrX	5530601H04Rik	105040853	105070124	CM_9w_RNA_XBxC_-+_XX_3	CM	female	Adult	0.57	14	0.57	14
chrX	5530601H04Rik	105040853	105070124	EC_9w_RNA_XBxC_-+_XX_2	EC	female	Adult	0.76	62	0.7	62
chrX	5530601H04Rik	105040853	105070124	EC_9w_RNA_XBxC_-+_XX_3	EC	female	Adult	0.43	77	0.7	62
chrX	5530601H04Rik	105040853	105070124	EC_9w_RNA_XBxC_-+_XX_1	EC	female	Adult	0.7	87	0.7	62
chrX	5530601H04Rik	105040853	105070124	EC_9w_RNA_XBxC_+y_XY_2	EC	male	Adult	1	60	1	24
chrX	5530601H04Rik	105040853	105070124	EC_9w_RNA_XBxC_+y_XY_3	EC	male	Adult	1	24	1	24
chrX	5530601H04Rik	105040853	105070124	EC_9w_RNA_XBxC_+y_XY_1	EC	male	Adult	1	30	1	24
chrX	5530601H04Rik	105040853	105070124	MP_9w_RNA_XBxC_-+_XX_2	MP	female	Adult	0.64	61	0.72	40
chrX	5530601H04Rik	105040853	105070124	MP_9w_RNA_XBxC_-+_XX_3	MP	female	Adult	0.72	40	0.72	40
chrX	5530601H04Rik	105040853	105070124	MP_9w_RNA_XBxC_-+_XX_1	MP	female	Adult	0.79	42	0.72	40
chrX	5530601H04Rik	105040853	105070124	MP_9w_RNA_XBxC_+y_XY_2	MP	male	Adult	1	32	1	25
chrX	5530601H04Rik	105040853	105070124	MP_9w_RNA_XBxC_+y_XY_3	MP	male	Adult	1	25	1	25
chrX	5530601H04Rik	105040853	105070124	MP_9w_RNA_XBxC_+y_XY_1	MP	male	Adult	1	52	1	25
chrX	9530027J09Rik	48276791	48285426	CF_9w_RNA_XBxC_-+_XX_3	FB	female	Adult	0.91	78	0.88	78
chrX	9530027J09Rik	48276791	48285426	CF_9w_RNA_XBxC_-+_XX_2	FB	female	Adult	0.78	96	0.88	78
chrX	9530027J09Rik	48276791	48285426	CF_9w_RNA_XBxC_-+_XX_1	FB	female	Adult	0.88	101	0.88	78
chrX	9530027J09Rik	48276791	48285426	CF_9w_RNA_XBxC_+y_XY_1	FB	male	Adult	1	34	1	34
chrX	9530027J09Rik	48276791	48285426	CF_9w_RNA_XBxC_+y_XY_3	FB	male	Adult	1	48	1	34
chrX	9530027J09Rik	48276791	48285426	CF_9w_RNA_XBxC_+y_XY_2	FB	male	Adult	1	50	1	34
chrX	9530027J09Rik	48276791	48285426	CM_9w_RNA_XBxC_-+_XX_3	CM	female	Adult	0.78	59	0.78	56
chrX	9530027J09Rik	48276791	48285426	CM_9w_RNA_XBxC_-+_XX_2	CM	female	Adult	0.8	56	0.78	56
chrX	9530027J09Rik	48276791	48285426	CM_9w_RNA_XBxC_-+_XX_1	CM	female	Adult	0.78	82	0.78	56
chrX	9530027J09Rik	48276791	48285426	CM_9w_RNA_XBxC_+y_XY_1	CM	male	Adult	1	52	1	25
chrX	9530027J09Rik	48276791	48285426	CM_9w_RNA_XBxC_+y_XY_2	CM	male	Adult	1	25	1	25
chrX	9530027J09Rik	48276791	48285426	CM_9w_RNA_XBxC_+y_XY_3	CM	male	Adult	1	35	1	25
chrX	9530027J09Rik	48276791	48285426	EC_9w_RNA_XBxC_-+_XX_1	EC	female	Adult	0.8	66	0.95	33
chrX	9530027J09Rik	48276791	48285426	EC_9w_RNA_XBxC_-+_XX_3	EC	female	Adult	1	33	0.95	33
chrX	9530027J09Rik	48276791	48285426	EC_9w_RNA_XBxC_-+_XX_2	EC	female	Adult	0.95	39	0.95	33
chrX	9530027J09Rik	48276791	48285426	EC_9w_RNA_XBxC_+y_XY_3	EC	male	Adult	1	39	1	12
chrX	9530027J09Rik	48276791	48285426	EC_9w_RNA_XBxC_+y_XY_2	EC	male	Adult	1	39	1	12
chrX	9530027J09Rik	48276791	48285426	EC_9w_RNA_XBxC_+y_XY_1	EC	male	Adult	1	12	1	12
chrX	9530027J09Rik	48276791	48285426	MP_9w_RNA_XBxC_-+_XX_3	MP	female	Adult	0.87	123	0.87	88
chrX	9530027J09Rik	48276791	48285426	MP_9w_RNA_XBxC_-+_XX_1	MP	female	Adult	0.83	88	0.87	88
chrX	9530027J09Rik	48276791	48285426	MP_9w_RNA_XBxC_-+_XX_2	MP	female	Adult	0.91	105	0.87	88
chrX	9530027J09Rik	48276791	48285426	MP_9w_RNA_XBxC_+y_XY_2	MP	male	Adult	1	112	1	112
chrX	9530027J09Rik	48276791	48285426	MP_9w_RNA_XBxC_+y_XY_3	MP	male	Adult	1	183	1	112
chrX	9530027J09Rik	48276791	48285426	MP_9w_RNA_XBxC_+y_XY_1	MP	male	Adult	1	134	1	112
chrX	A230072C01Rik	20961675	20987349	CF_9w_RNA_XBxC_-+_XX_2	FB	female	Adult	1	151	1	101
chrX	A230072C01Rik	20961675	20987349	CF_9w_RNA_XBxC_-+_XX_1	FB	female	Adult	1	107	1	101
chrX	A230072C01Rik	20961675	20987349	CF_9w_RNA_XBxC_-+_XX_3	FB	female	Adult	1	101	1	101
chrX	A230072C01Rik	20961675	20987349	CF_9w_RNA_XBxC_+y_XY_3	FB	male	Adult	1	90	1	89
chrX	A230072C01Rik	20961675	20987349	CF_9w_RNA_XBxC_+y_XY_2	FB	male	Adult	1	89	1	89
chrX	A230072C01Rik	20961675	20987349	CF_9w_RNA_XBxC_+y_XY_1	FB	male	Adult	1	147	1	89
chrX	A230072C01Rik	20961675	20987349	CM_9w_RNA_XBxC_-+_XX_3	CM	female	Adult	1	165	1	160
chrX	A230072C01Rik	20961675	20987349	CM_9w_RNA_XBxC_-+_XX_1	CM	female	Adult	1	160	1	160
chrX	A230072C01Rik	20961675	20987349	CM_9w_RNA_XBxC_-+_XX_2	CM	female	Adult	1	170	1	160
chrX	A230072C01Rik	20961675	20987349	CM_9w_RNA_XBxC_+y_XY_3	CM	male	Adult	1	130	1	101
chrX	A230072C01Rik	20961675	20987349	CM_9w_RNA_XBxC_+y_XY_1	CM	male	Adult	1	101	1	101
chrX	A230072C01Rik	20961675	20987349	CM_9w_RNA_XBxC_+y_XY_2	CM	male	Adult	1	112	1	101
chrX	A230072C01Rik	20961675	20987349	EC_9w_RNA_XBxC_-+_XX_2	EC	female	Adult	1	92	1	92
chrX	A230072C01Rik	20961675	20987349	EC_9w_RNA_XBxC_-+_XX_3	EC	female	Adult	1	95	1	92
chrX	A230072C01Rik	20961675	20987349	EC_9w_RNA_XBxC_-+_XX_1	EC	female	Adult	1	102	1	92
chrX	A230072C01Rik	20961675	20987349	EC_9w_RNA_XBxC_+y_XY_3	EC	male	Adult	1	96	1	43
chrX	A230072C01Rik	20961675	20987349	EC_9w_RNA_XBxC_+y_XY_1	EC	male	Adult	1	43	1	43
chrX	A230072C01Rik	20961675	20987349	EC_9w_RNA_XBxC_+y_XY_2	EC	male	Adult	1	156	1	43
chrX	A230072C01Rik	20961675	20987349	MP_9w_RNA_XBxC_-+_XX_1	MP	female	Adult	1	42	1	42
chrX	A230072C01Rik	20961675	20987349	MP_9w_RNA_XBxC_-+_XX_2	MP	female	Adult	1	50	1	42
chrX	A230072C01Rik	20961675	20987349	MP_9w_RNA_XBxC_-+_XX_3	MP	female	Adult	1	49	1	42
chrX	A230072C01Rik	20961675	20987349	MP_9w_RNA_XBxC_+y_XY_3	MP	male	Adult	1	27	1	27
chrX	A230072C01Rik	20961675	20987349	MP_9w_RNA_XBxC_+y_XY_1	MP	male	Adult	1	32	1	27
chrX	A230072C01Rik	20961675	20987349	MP_9w_RNA_XBxC_+y_XY_2	MP	male	Adult	1	53	1	27
chrX	A630033H20Rik	107148926	107173661	CF_9w_RNA_XBxC_-+_XX_1	FB	female	Adult	1	35	1	24
chrX	A630033H20Rik	107148926	107173661	CF_9w_RNA_XBxC_-+_XX_2	FB	female	Adult	1	39	1	24
chrX	A630033H20Rik	107148926	107173661	CF_9w_RNA_XBxC_-+_XX_3	FB	female	Adult	1	24	1	24
chrX	A630033H20Rik	107148926	107173661	CF_9w_RNA_XBxC_+y_XY_1	FB	male	Adult	1	13	1	13
chrX	A630033H20Rik	107148926	107173661	CF_9w_RNA_XBxC_+y_XY_2	FB	male	Adult	1	55	1	13
chrX	A630033H20Rik	107148926	107173661	CF_9w_RNA_XBxC_+y_XY_3	FB	male	Adult	1	19	1	13
chrX	A630033H20Rik	107148926	107173661	EC_9w_RNA_XBxC_-+_XX_3	EC	female	Adult	1	54	1	54
chrX	A630033H20Rik	107148926	107173661	EC_9w_RNA_XBxC_-+_XX_2	EC	female	Adult	1	139	1	54
chrX	A630033H20Rik	107148926	107173661	EC_9w_RNA_XBxC_-+_XX_1	EC	female	Adult	1	158	1	54
chrX	A630033H20Rik	107148926	107173661	EC_9w_RNA_XBxC_+y_XY_1	EC	male	Adult	1	68	1	68
chrX	A630033H20Rik	107148926	107173661	EC_9w_RNA_XBxC_+y_XY_2	EC	male	Adult	0.99	148	1	68
chrX	A630033H20Rik	107148926	107173661	EC_9w_RNA_XBxC_+y_XY_3	EC	male	Adult	1	116	1	68
chrX	A630033H20Rik	107148926	107173661	MP_9w_RNA_XBxC_-+_XX_2	MP	female	Adult	1	24	1	24
chrX	A630033H20Rik	107148926	107173661	MP_9w_RNA_XBxC_-+_XX_1	MP	female	Adult	1	32	1	24
chrX	A630033H20Rik	107148926	107173661	MP_9w_RNA_XBxC_-+_XX_3	MP	female	Adult	1	25	1	24
chrX	A830080D01Rik	159532639	159593081	CF_9w_RNA_XBxC_-+_XX_2	FB	female	Adult	1	124	1	78
chrX	A830080D01Rik	159532639	159593081	CF_9w_RNA_XBxC_-+_XX_1	FB	female	Adult	0.99	102	1	78
chrX	A830080D01Rik	159532639	159593081	CF_9w_RNA_XBxC_-+_XX_3	FB	female	Adult	1	78	1	78
chrX	A830080D01Rik	159532639	159593081	CF_9w_RNA_XBxC_+y_XY_2	FB	male	Adult	1	48	1	48
chrX	A830080D01Rik	159532639	159593081	CF_9w_RNA_XBxC_+y_XY_3	FB	male	Adult	1	82	1	48
chrX	A830080D01Rik	159532639	159593081	CF_9w_RNA_XBxC_+y_XY_1	FB	male	Adult	1	108	1	48
chrX	A830080D01Rik	159532639	159593081	CM_9w_RNA_XBxC_-+_XX_3	CM	female	Adult	1	20	1	14
chrX	A830080D01Rik	159532639	159593081	CM_9w_RNA_XBxC_-+_XX_1	CM	female	Adult	1	14	1	14
chrX	A830080D01Rik	159532639	159593081	CM_9w_RNA_XBxC_-+_XX_2	CM	female	Adult	1	33	1	14
chrX	A830080D01Rik	159532639	159593081	EC_9w_RNA_XBxC_-+_XX_1	EC	female	Adult	1	108	1	59
chrX	A830080D01Rik	159532639	159593081	EC_9w_RNA_XBxC_-+_XX_3	EC	female	Adult	1	59	1	59
chrX	A830080D01Rik	159532639	159593081	EC_9w_RNA_XBxC_-+_XX_2	EC	female	Adult	1	126	1	59
chrX	A830080D01Rik	159532639	159593081	EC_9w_RNA_XBxC_+y_XY_3	EC	male	Adult	0.96	75	1	75
chrX	A830080D01Rik	159532639	159593081	EC_9w_RNA_XBxC_+y_XY_1	EC	male	Adult	1	115	1	75
chrX	A830080D01Rik	159532639	159593081	EC_9w_RNA_XBxC_+y_XY_2	EC	male	Adult	1	110	1	75
chrX	A830080D01Rik	159532639	159593081	MP_9w_RNA_XBxC_-+_XX_2	MP	female	Adult	0.97	139	0.97	63
chrX	A830080D01Rik	159532639	159593081	MP_9w_RNA_XBxC_-+_XX_1	MP	female	Adult	0.97	63	0.97	63
chrX	A830080D01Rik	159532639	159593081	MP_9w_RNA_XBxC_-+_XX_3	MP	female	Adult	0.99	102	0.97	63
chrX	A830080D01Rik	159532639	159593081	MP_9w_RNA_XBxC_+y_XY_2	MP	male	Adult	1	76	1	73
chrX	A830080D01Rik	159532639	159593081	MP_9w_RNA_XBxC_+y_XY_3	MP	male	Adult	0.97	73	1	73
chrX	A830080D01Rik	159532639	159593081	MP_9w_RNA_XBxC_+y_XY_1	MP	male	Adult	1	129	1	73
chrX	AA414768	12936872	12938541	CF_9w_RNA_XBxC_-+_XX_3	FB	female	Adult	1	37	1	24
chrX	AA414768	12936872	12938541	CF_9w_RNA_XBxC_-+_XX_2	FB	female	Adult	1	63	1	24
chrX	AA414768	12936872	12938541	CF_9w_RNA_XBxC_-+_XX_1	FB	female	Adult	1	24	1	24
chrX	AA414768	12936872	12938541	CF_9w_RNA_XBxC_+y_XY_1	FB	male	Adult	1	40	1	29
chrX	AA414768	12936872	12938541	CF_9w_RNA_XBxC_+y_XY_2	FB	male	Adult	1	29	1	29
chrX	AA414768	12936872	12938541	CF_9w_RNA_XBxC_+y_XY_3	FB	male	Adult	1	36	1	29
chrX	Abcb7	104280564	104413846	CF_9w_RNA_XBxC_-+_XX_2	FB	female	Adult	1	73	1	41
chrX	Abcb7	104280564	104413846	CF_9w_RNA_XBxC_-+_XX_1	FB	female	Adult	1	74	1	41
chrX	Abcb7	104280564	104413846	CF_9w_RNA_XBxC_-+_XX_3	FB	female	Adult	1	41	1	41
chrX	Abcb7	104280564	104413846	CF_9w_RNA_XBxC_+y_XY_2	FB	male	Adult	1	16	1	16
chrX	Abcb7	104280564	104413846	CF_9w_RNA_XBxC_+y_XY_1	FB	male	Adult	1	42	1	16
chrX	Abcb7	104280564	104413846	CF_9w_RNA_XBxC_+y_XY_3	FB	male	Adult	1	20	1	16
chrX	Abcb7	104280564	104413846	CM_9w_RNA_XBxC_-+_XX_1	CM	female	Adult	1	92	1	92
chrX	Abcb7	104280564	104413846	CM_9w_RNA_XBxC_-+_XX_2	CM	female	Adult	1	144	1	92
chrX	Abcb7	104280564	104413846	CM_9w_RNA_XBxC_-+_XX_3	CM	female	Adult	1	132	1	92
chrX	Abcb7	104280564	104413846	CM_9w_RNA_XBxC_+y_XY_3	CM	male	Adult	1	150	1	68
chrX	Abcb7	104280564	104413846	CM_9w_RNA_XBxC_+y_XY_2	CM	male	Adult	1	95	1	68
chrX	Abcb7	104280564	104413846	CM_9w_RNA_XBxC_+y_XY_1	CM	male	Adult	1	68	1	68
chrX	Abcb7	104280564	104413846	EC_9w_RNA_XBxC_-+_XX_2	EC	female	Adult	1	47	1	12
chrX	Abcb7	104280564	104413846	EC_9w_RNA_XBxC_-+_XX_1	EC	female	Adult	1	12	1	12
chrX	Abcb7	104280564	104413846	EC_9w_RNA_XBxC_-+_XX_3	EC	female	Adult	1	86	1	12
chrX	Abcb7	104280564	104413846	MP_9w_RNA_XBxC_-+_XX_1	MP	female	Adult	1	41	1	41
chrX	Abcb7	104280564	104413846	MP_9w_RNA_XBxC_-+_XX_2	MP	female	Adult	1	120	1	41
chrX	Abcb7	104280564	104413846	MP_9w_RNA_XBxC_-+_XX_3	MP	female	Adult	1	54	1	41
chrX	Abcb7	104280564	104413846	MP_9w_RNA_XBxC_+y_XY_1	MP	male	Adult	1	64	1	50
chrX	Abcb7	104280564	104413846	MP_9w_RNA_XBxC_+y_XY_2	MP	male	Adult	1	50	1	50
chrX	Abcb7	104280564	104413846	MP_9w_RNA_XBxC_+y_XY_3	MP	male	Adult	1	59	1	50
chrX	Abcd1	73716596	73738534	CF_9w_RNA_XBxC_-+_XX_2	FB	female	Adult	1	39	1	36
chrX	Abcd1	73716596	73738534	CF_9w_RNA_XBxC_-+_XX_1	FB	female	Adult	1	36	1	36
chrX	Abcd1	73716596	73738534	CF_9w_RNA_XBxC_-+_XX_3	FB	female	Adult	1	44	1	36
chrX	Abcd1	73716596	73738534	CF_9w_RNA_XBxC_+y_XY_2	FB	male	Adult	1	47	1	17
chrX	Abcd1	73716596	73738534	CF_9w_RNA_XBxC_+y_XY_3	FB	male	Adult	1	17	1	17
chrX	Abcd1	73716596	73738534	CF_9w_RNA_XBxC_+y_XY_1	FB	male	Adult	1	29	1	17
chrX	Abcd1	73716596	73738534	CM_9w_RNA_XBxC_-+_XX_1	CM	female	Adult	1	30	1	30
chrX	Abcd1	73716596	73738534	CM_9w_RNA_XBxC_-+_XX_3	CM	female	Adult	1	30	1	30
chrX	Abcd1	73716596	73738534	CM_9w_RNA_XBxC_-+_XX_2	CM	female	Adult	1	40	1	30
chrX	Abcd1	73716596	73738534	CM_9w_RNA_XBxC_+y_XY_3	CM	male	Adult	1	26	1	26
chrX	Abcd1	73716596	73738534	CM_9w_RNA_XBxC_+y_XY_1	CM	male	Adult	0.97	29	1	26
chrX	Abcd1	73716596	73738534	CM_9w_RNA_XBxC_+y_XY_2	CM	male	Adult	1	26	1	26
chrX	Abcd1	73716596	73738534	EC_9w_RNA_XBxC_-+_XX_3	EC	female	Adult	1	32	1	32
chrX	Abcd1	73716596	73738534	EC_9w_RNA_XBxC_-+_XX_1	EC	female	Adult	1	76	1	32
chrX	Abcd1	73716596	73738534	EC_9w_RNA_XBxC_-+_XX_2	EC	female	Adult	1	58	1	32
chrX	Abcd1	73716596	73738534	EC_9w_RNA_XBxC_+y_XY_2	EC	male	Adult	1	40	1	29
chrX	Abcd1	73716596	73738534	EC_9w_RNA_XBxC_+y_XY_1	EC	male	Adult	1	44	1	29
chrX	Abcd1	73716596	73738534	EC_9w_RNA_XBxC_+y_XY_3	EC	male	Adult	1	29	1	29
chrX	Abcd1	73716596	73738534	MP_9w_RNA_XBxC_-+_XX_2	MP	female	Adult	1	172	1	97
chrX	Abcd1	73716596	73738534	MP_9w_RNA_XBxC_-+_XX_1	MP	female	Adult	1	97	1	97
chrX	Abcd1	73716596	73738534	MP_9w_RNA_XBxC_-+_XX_3	MP	female	Adult	1	186	1	97
chrX	Abcd1	73716596	73738534	MP_9w_RNA_XBxC_+y_XY_1	MP	male	Adult	1	173	1	108
chrX	Abcd1	73716596	73738534	MP_9w_RNA_XBxC_+y_XY_2	MP	male	Adult	1	108	1	108
chrX	Abcd1	73716596	73738534	MP_9w_RNA_XBxC_+y_XY_3	MP	male	Adult	0.99	160	1	108
chrX	Ace2	164139341	164188418	EC_9w_RNA_XBxC_+y_XY_2	EC	male	Adult	1	31	1	31
chrX	Ace2	164139341	164188418	EC_9w_RNA_XBxC_+y_XY_1	EC	male	Adult	1	31	1	31
chrX	Ace2	164139341	164188418	EC_9w_RNA_XBxC_+y_XY_3	EC	male	Adult	1	36	1	31
chrX	Acot9	155262442	155297654	CF_9w_RNA_XBxC_-+_XX_3	FB	female	Adult	1	186	1	186
chrX	Acot9	155262442	155297654	CF_9w_RNA_XBxC_-+_XX_1	FB	female	Adult	1	196	1	186
chrX	Acot9	155262442	155297654	CF_9w_RNA_XBxC_-+_XX_2	FB	female	Adult	1	305	1	186
chrX	Acot9	155262442	155297654	CF_9w_RNA_XBxC_+y_XY_2	FB	male	Adult	1	264	1	173
chrX	Acot9	155262442	155297654	CF_9w_RNA_XBxC_+y_XY_3	FB	male	Adult	1	173	1	173
chrX	Acot9	155262442	155297654	CF_9w_RNA_XBxC_+y_XY_1	FB	male	Adult	1	266	1	173
chrX	Acot9	155262442	155297654	CM_9w_RNA_XBxC_-+_XX_1	CM	female	Adult	1	112	1	94
chrX	Acot9	155262442	155297654	CM_9w_RNA_XBxC_-+_XX_3	CM	female	Adult	1	94	1	94
chrX	Acot9	155262442	155297654	CM_9w_RNA_XBxC_-+_XX_2	CM	female	Adult	1	132	1	94
chrX	Acot9	155262442	155297654	CM_9w_RNA_XBxC_+y_XY_2	CM	male	Adult	1	88	1	74
chrX	Acot9	155262442	155297654	CM_9w_RNA_XBxC_+y_XY_3	CM	male	Adult	1	94	1	74
chrX	Acot9	155262442	155297654	CM_9w_RNA_XBxC_+y_XY_1	CM	male	Adult	1	74	1	74
chrX	Acot9	155262442	155297654	EC_9w_RNA_XBxC_-+_XX_2	EC	female	Adult	1	228	1	228
chrX	Acot9	155262442	155297654	EC_9w_RNA_XBxC_-+_XX_1	EC	female	Adult	1	264	1	228
chrX	Acot9	155262442	155297654	EC_9w_RNA_XBxC_-+_XX_3	EC	female	Adult	1	265	1	228
chrX	Acot9	155262442	155297654	EC_9w_RNA_XBxC_+y_XY_3	EC	male	Adult	1	299	1	206
chrX	Acot9	155262442	155297654	EC_9w_RNA_XBxC_+y_XY_1	EC	male	Adult	1	206	1	206
chrX	Acot9	155262442	155297654	EC_9w_RNA_XBxC_+y_XY_2	EC	male	Adult	1	263	1	206
chrX	Acot9	155262442	155297654	MP_9w_RNA_XBxC_-+_XX_3	MP	female	Adult	1	85	1	73
chrX	Acot9	155262442	155297654	MP_9w_RNA_XBxC_-+_XX_1	MP	female	Adult	1	73	1	73
chrX	Acot9	155262442	155297654	MP_9w_RNA_XBxC_-+_XX_2	MP	female	Adult	1	155	1	73
chrX	Acot9	155262442	155297654	MP_9w_RNA_XBxC_+y_XY_3	MP	male	Adult	1	61	1	61
chrX	Acot9	155262442	155297654	MP_9w_RNA_XBxC_+y_XY_2	MP	male	Adult	1	71	1	61
chrX	Acot9	155262442	155297654	MP_9w_RNA_XBxC_+y_XY_1	MP	male	Adult	1	109	1	61
chrX	Acsl4	142317992	142390800	CF_9w_RNA_XBxC_-+_XX_2	FB	female	Adult	0.99	356	1	214
chrX	Acsl4	142317992	142390800	CF_9w_RNA_XBxC_-+_XX_1	FB	female	Adult	1	214	1	214
chrX	Acsl4	142317992	142390800	CF_9w_RNA_XBxC_-+_XX_3	FB	female	Adult	1	228	1	214
chrX	Acsl4	142317992	142390800	CF_9w_RNA_XBxC_+y_XY_2	FB	male	Adult	1	193	1	193
chrX	Acsl4	142317992	142390800	CF_9w_RNA_XBxC_+y_XY_3	FB	male	Adult	1	216	1	193
chrX	Acsl4	142317992	142390800	CF_9w_RNA_XBxC_+y_XY_1	FB	male	Adult	1	292	1	193
chrX	Acsl4	142317992	142390800	CM_9w_RNA_XBxC_-+_XX_1	CM	female	Adult	1	97	1	74
chrX	Acsl4	142317992	142390800	CM_9w_RNA_XBxC_-+_XX_2	CM	female	Adult	1	94	1	74
chrX	Acsl4	142317992	142390800	CM_9w_RNA_XBxC_-+_XX_3	CM	female	Adult	1	74	1	74
chrX	Acsl4	142317992	142390800	CM_9w_RNA_XBxC_+y_XY_3	CM	male	Adult	1	78	1	71
chrX	Acsl4	142317992	142390800	CM_9w_RNA_XBxC_+y_XY_2	CM	male	Adult	1	71	1	71
chrX	Acsl4	142317992	142390800	CM_9w_RNA_XBxC_+y_XY_1	CM	male	Adult	0.99	83	1	71
chrX	Acsl4	142317992	142390800	EC_9w_RNA_XBxC_-+_XX_3	EC	female	Adult	1	196	1	196
chrX	Acsl4	142317992	142390800	EC_9w_RNA_XBxC_-+_XX_1	EC	female	Adult	1	465	1	196
chrX	Acsl4	142317992	142390800	EC_9w_RNA_XBxC_-+_XX_2	EC	female	Adult	1	202	1	196
chrX	Acsl4	142317992	142390800	EC_9w_RNA_XBxC_+y_XY_2	EC	male	Adult	1	248	1	212
chrX	Acsl4	142317992	142390800	EC_9w_RNA_XBxC_+y_XY_3	EC	male	Adult	1	212	1	212
chrX	Acsl4	142317992	142390800	EC_9w_RNA_XBxC_+y_XY_1	EC	male	Adult	1	289	1	212
chrX	Acsl4	142317992	142390800	MP_9w_RNA_XBxC_-+_XX_1	MP	female	Adult	1	247	1	247
chrX	Acsl4	142317992	142390800	MP_9w_RNA_XBxC_-+_XX_2	MP	female	Adult	1	496	1	247
chrX	Acsl4	142317992	142390800	MP_9w_RNA_XBxC_-+_XX_3	MP	female	Adult	1	262	1	247
chrX	Acsl4	142317992	142390800	MP_9w_RNA_XBxC_+y_XY_1	MP	male	Adult	1	362	1	303
chrX	Acsl4	142317992	142390800	MP_9w_RNA_XBxC_+y_XY_2	MP	male	Adult	1	383	1	303
chrX	Acsl4	142317992	142390800	MP_9w_RNA_XBxC_+y_XY_3	MP	male	Adult	1	303	1	303
chrX	Adgrg2	160390648	160498076	CF_9w_RNA_XBxC_-+_XX_1	FB	female	Adult	1	111	1	111
chrX	Adgrg2	160390648	160498076	CF_9w_RNA_XBxC_-+_XX_3	FB	female	Adult	1	231	1	111
chrX	Adgrg2	160390648	160498076	CF_9w_RNA_XBxC_-+_XX_2	FB	female	Adult	1	301	1	111
chrX	Adgrg2	160390648	160498076	CF_9w_RNA_XBxC_+y_XY_1	FB	male	Adult	1	165	1	165
chrX	Adgrg2	160390648	160498076	CF_9w_RNA_XBxC_+y_XY_3	FB	male	Adult	1	177	1	165
chrX	Adgrg2	160390648	160498076	CF_9w_RNA_XBxC_+y_XY_2	FB	male	Adult	1	221	1	165
chrX	Aff2	69360330	69872054	CF_9w_RNA_XBxC_-+_XX_3	FB	female	Adult	1	10	1	10
chrX	Aff2	69360330	69872054	CF_9w_RNA_XBxC_-+_XX_1	FB	female	Adult	1	10	1	10
chrX	Aff2	69360330	69872054	CF_9w_RNA_XBxC_-+_XX_2	FB	female	Adult	1	45	1	10
chrX	Alg13	144317965	144374450	CF_9w_RNA_XBxC_-+_XX_1	FB	female	Adult	1	30	1	30
chrX	Alg13	144317965	144374450	CF_9w_RNA_XBxC_-+_XX_2	FB	female	Adult	1	105	1	30
chrX	Alg13	144317965	144374450	CF_9w_RNA_XBxC_-+_XX_3	FB	female	Adult	1	60	1	30
chrX	Alg13	144317965	144374450	CF_9w_RNA_XBxC_+y_XY_2	FB	male	Adult	1	26	1	26
chrX	Alg13	144317965	144374450	CF_9w_RNA_XBxC_+y_XY_1	FB	male	Adult	1	68	1	26
chrX	Alg13	144317965	144374450	CF_9w_RNA_XBxC_+y_XY_3	FB	male	Adult	0.92	40	1	26
chrX	Alg13	144317965	144374450	CM_9w_RNA_XBxC_-+_XX_3	CM	female	Adult	1	26	1	26
chrX	Alg13	144317965	144374450	CM_9w_RNA_XBxC_-+_XX_1	CM	female	Adult	1	27	1	26
chrX	Alg13	144317965	144374450	CM_9w_RNA_XBxC_-+_XX_2	CM	female	Adult	1	33	1	26
chrX	Alg13	144317965	144374450	CM_9w_RNA_XBxC_+y_XY_2	CM	male	Adult	1	43	1	17
chrX	Alg13	144317965	144374450	CM_9w_RNA_XBxC_+y_XY_1	CM	male	Adult	1	17	1	17
chrX	Alg13	144317965	144374450	CM_9w_RNA_XBxC_+y_XY_3	CM	male	Adult	1	28	1	17
chrX	Alg13	144317965	144374450	EC_9w_RNA_XBxC_-+_XX_3	EC	female	Adult	1	57	1	35
chrX	Alg13	144317965	144374450	EC_9w_RNA_XBxC_-+_XX_1	EC	female	Adult	1	52	1	35
chrX	Alg13	144317965	144374450	EC_9w_RNA_XBxC_-+_XX_2	EC	female	Adult	0.94	35	1	35
chrX	Alg13	144317965	144374450	EC_9w_RNA_XBxC_+y_XY_3	EC	male	Adult	1	19	1	19
chrX	Alg13	144317965	144374450	EC_9w_RNA_XBxC_+y_XY_2	EC	male	Adult	1	53	1	19
chrX	Alg13	144317965	144374450	EC_9w_RNA_XBxC_+y_XY_1	EC	male	Adult	1	32	1	19
chrX	Alg13	144317965	144374450	MP_9w_RNA_XBxC_-+_XX_3	MP	female	Adult	1	40	1	30
chrX	Alg13	144317965	144374450	MP_9w_RNA_XBxC_-+_XX_1	MP	female	Adult	1	30	1	30
chrX	Alg13	144317965	144374450	MP_9w_RNA_XBxC_-+_XX_2	MP	female	Adult	0.99	67	1	30
chrX	Alg13	144317965	144374450	MP_9w_RNA_XBxC_+y_XY_1	MP	male	Adult	1	34	1	34
chrX	Alg13	144317965	144374450	MP_9w_RNA_XBxC_+y_XY_2	MP	male	Adult	1	40	1	34
chrX	Alg13	144317965	144374450	MP_9w_RNA_XBxC_+y_XY_3	MP	male	Adult	1	38	1	34
chrX	Amer1	95420312	95444840	CF_9w_RNA_XBxC_-+_XX_1	FB	female	Adult	0.96	77	1	64
chrX	Amer1	95420312	95444840	CF_9w_RNA_XBxC_-+_XX_2	FB	female	Adult	1	64	1	64
chrX	Amer1	95420312	95444840	CF_9w_RNA_XBxC_-+_XX_3	FB	female	Adult	1	64	1	64
chrX	Amer1	95420312	95444840	CF_9w_RNA_XBxC_+y_XY_1	FB	male	Adult	1	94	1	73
chrX	Amer1	95420312	95444840	CF_9w_RNA_XBxC_+y_XY_3	FB	male	Adult	1	73	1	73
chrX	Amer1	95420312	95444840	CF_9w_RNA_XBxC_+y_XY_2	FB	male	Adult	1	80	1	73
chrX	Amer1	95420312	95444840	CM_9w_RNA_XBxC_-+_XX_2	CM	female	Adult	1	30	1	18
chrX	Amer1	95420312	95444840	CM_9w_RNA_XBxC_-+_XX_1	CM	female	Adult	1	35	1	18
chrX	Amer1	95420312	95444840	CM_9w_RNA_XBxC_-+_XX_3	CM	female	Adult	1	18	1	18
chrX	Amer1	95420312	95444840	CM_9w_RNA_XBxC_+y_XY_3	CM	male	Adult	1	18	1	13
chrX	Amer1	95420312	95444840	CM_9w_RNA_XBxC_+y_XY_2	CM	male	Adult	1	27	1	13
chrX	Amer1	95420312	95444840	CM_9w_RNA_XBxC_+y_XY_1	CM	male	Adult	1	13	1	13
chrX	Amer1	95420312	95444840	EC_9w_RNA_XBxC_-+_XX_1	EC	female	Adult	1	56	1	40
chrX	Amer1	95420312	95444840	EC_9w_RNA_XBxC_-+_XX_3	EC	female	Adult	1	54	1	40
chrX	Amer1	95420312	95444840	EC_9w_RNA_XBxC_-+_XX_2	EC	female	Adult	0.98	40	1	40
chrX	Amer1	95420312	95444840	EC_9w_RNA_XBxC_+y_XY_2	EC	male	Adult	1	52	1	34
chrX	Amer1	95420312	95444840	EC_9w_RNA_XBxC_+y_XY_3	EC	male	Adult	1	34	1	34
chrX	Amer1	95420312	95444840	EC_9w_RNA_XBxC_+y_XY_1	EC	male	Adult	1	45	1	34
chrX	Amer1	95420312	95444840	MP_9w_RNA_XBxC_-+_XX_3	MP	female	Adult	1	27	1	27
chrX	Amer1	95420312	95444840	MP_9w_RNA_XBxC_-+_XX_1	MP	female	Adult	0.97	31	1	27
chrX	Amer1	95420312	95444840	MP_9w_RNA_XBxC_-+_XX_2	MP	female	Adult	1	39	1	27
chrX	Amer1	95420312	95444840	MP_9w_RNA_XBxC_+y_XY_2	MP	male	Adult	1	29	1	29
chrX	Amer1	95420312	95444840	MP_9w_RNA_XBxC_+y_XY_3	MP	male	Adult	0.98	42	1	29
chrX	Amer1	95420312	95444840	MP_9w_RNA_XBxC_+y_XY_1	MP	male	Adult	1	49	1	29
chrX	Ammecr1	142853473	142966728	CF_9w_RNA_XBxC_-+_XX_3	FB	female	Adult	1	48	1	43
chrX	Ammecr1	142853473	142966728	CF_9w_RNA_XBxC_-+_XX_1	FB	female	Adult	1	43	1	43
chrX	Ammecr1	142853473	142966728	CF_9w_RNA_XBxC_-+_XX_2	FB	female	Adult	1	48	1	43
chrX	Ammecr1	142853473	142966728	CF_9w_RNA_XBxC_+y_XY_1	FB	male	Adult	1	21	1	19
chrX	Ammecr1	142853473	142966728	CF_9w_RNA_XBxC_+y_XY_2	FB	male	Adult	1	19	1	19
chrX	Ammecr1	142853473	142966728	CF_9w_RNA_XBxC_+y_XY_3	FB	male	Adult	1	51	1	19
chrX	Ammecr1	142853473	142966728	CM_9w_RNA_XBxC_-+_XX_3	CM	female	Adult	1	69	1	40
chrX	Ammecr1	142853473	142966728	CM_9w_RNA_XBxC_-+_XX_1	CM	female	Adult	1	40	1	40
chrX	Ammecr1	142853473	142966728	CM_9w_RNA_XBxC_-+_XX_2	CM	female	Adult	1	72	1	40
chrX	Ammecr1	142853473	142966728	CM_9w_RNA_XBxC_+y_XY_3	CM	male	Adult	1	35	1	35
chrX	Ammecr1	142853473	142966728	CM_9w_RNA_XBxC_+y_XY_1	CM	male	Adult	1	35	1	35
chrX	Ammecr1	142853473	142966728	CM_9w_RNA_XBxC_+y_XY_2	CM	male	Adult	1	50	1	35
chrX	Ammecr1	142853473	142966728	EC_9w_RNA_XBxC_-+_XX_3	EC	female	Adult	1	21	1	21
chrX	Ammecr1	142853473	142966728	EC_9w_RNA_XBxC_-+_XX_1	EC	female	Adult	1	32	1	21
chrX	Ammecr1	142853473	142966728	EC_9w_RNA_XBxC_-+_XX_2	EC	female	Adult	0.92	36	1	21
chrX	Ammecr1	142853473	142966728	MP_9w_RNA_XBxC_-+_XX_1	MP	female	Adult	1	16	1	16
chrX	Ammecr1	142853473	142966728	MP_9w_RNA_XBxC_-+_XX_3	MP	female	Adult	1	18	1	16
chrX	Ammecr1	142853473	142966728	MP_9w_RNA_XBxC_-+_XX_2	MP	female	Adult	1	20	1	16
chrX	Amot	145446423	145505533	CF_9w_RNA_XBxC_-+_XX_3	FB	female	Adult	1	35	1	31
chrX	Amot	145446423	145505533	CF_9w_RNA_XBxC_-+_XX_1	FB	female	Adult	1	36	1	31
chrX	Amot	145446423	145505533	CF_9w_RNA_XBxC_-+_XX_2	FB	female	Adult	1	31	1	31
chrX	Amot	145446423	145505533	CF_9w_RNA_XBxC_+y_XY_3	FB	male	Adult	1	50	1	30
chrX	Amot	145446423	145505533	CF_9w_RNA_XBxC_+y_XY_2	FB	male	Adult	1	64	1	30
chrX	Amot	145446423	145505533	CF_9w_RNA_XBxC_+y_XY_1	FB	male	Adult	1	30	1	30
chrX	Amot	145446423	145505533	CM_9w_RNA_XBxC_+y_XY_1	CM	male	Adult	1	28	1	15
chrX	Amot	145446423	145505533	CM_9w_RNA_XBxC_+y_XY_3	CM	male	Adult	1	16	1	15
chrX	Amot	145446423	145505533	CM_9w_RNA_XBxC_+y_XY_2	CM	male	Adult	1	15	1	15
chrX	Amot	145446423	145505533	EC_9w_RNA_XBxC_-+_XX_1	EC	female	Adult	1	62	1	37
chrX	Amot	145446423	145505533	EC_9w_RNA_XBxC_-+_XX_2	EC	female	Adult	1	60	1	37
chrX	Amot	145446423	145505533	EC_9w_RNA_XBxC_-+_XX_3	EC	female	Adult	1	37	1	37
chrX	Amot	145446423	145505533	EC_9w_RNA_XBxC_+y_XY_2	EC	male	Adult	1	62	1	53
chrX	Amot	145446423	145505533	EC_9w_RNA_XBxC_+y_XY_3	EC	male	Adult	1	62	1	53
chrX	Amot	145446423	145505533	EC_9w_RNA_XBxC_+y_XY_1	EC	male	Adult	1	53	1	53
chrX	Ap1s2	163908705	163933666	CF_9w_RNA_XBxC_-+_XX_2	FB	female	Adult	1	676	1	387
chrX	Ap1s2	163908705	163933666	CF_9w_RNA_XBxC_-+_XX_1	FB	female	Adult	1	387	1	387
chrX	Ap1s2	163908705	163933666	CF_9w_RNA_XBxC_-+_XX_3	FB	female	Adult	1	543	1	387
chrX	Ap1s2	163908705	163933666	CF_9w_RNA_XBxC_+y_XY_2	FB	male	Adult	1	511	1	391
chrX	Ap1s2	163908705	163933666	CF_9w_RNA_XBxC_+y_XY_1	FB	male	Adult	1	559	1	391
chrX	Ap1s2	163908705	163933666	CF_9w_RNA_XBxC_+y_XY_3	FB	male	Adult	1	391	1	391
chrX	Ap1s2	163908705	163933666	CM_9w_RNA_XBxC_-+_XX_3	CM	female	Adult	1	195	1	195
chrX	Ap1s2	163908705	163933666	CM_9w_RNA_XBxC_-+_XX_1	CM	female	Adult	1	264	1	195
chrX	Ap1s2	163908705	163933666	CM_9w_RNA_XBxC_-+_XX_2	CM	female	Adult	1	246	1	195
chrX	Ap1s2	163908705	163933666	CM_9w_RNA_XBxC_+y_XY_3	CM	male	Adult	1	224	1	143
chrX	Ap1s2	163908705	163933666	CM_9w_RNA_XBxC_+y_XY_2	CM	male	Adult	1	210	1	143
chrX	Ap1s2	163908705	163933666	CM_9w_RNA_XBxC_+y_XY_1	CM	male	Adult	1	143	1	143
chrX	Ap1s2	163908705	163933666	EC_9w_RNA_XBxC_-+_XX_1	EC	female	Adult	1	608	1	481
chrX	Ap1s2	163908705	163933666	EC_9w_RNA_XBxC_-+_XX_3	EC	female	Adult	1	481	1	481
chrX	Ap1s2	163908705	163933666	EC_9w_RNA_XBxC_-+_XX_2	EC	female	Adult	1	535	1	481
chrX	Ap1s2	163908705	163933666	EC_9w_RNA_XBxC_+y_XY_2	EC	male	Adult	1	542	1	380
chrX	Ap1s2	163908705	163933666	EC_9w_RNA_XBxC_+y_XY_3	EC	male	Adult	1	433	1	380
chrX	Ap1s2	163908705	163933666	EC_9w_RNA_XBxC_+y_XY_1	EC	male	Adult	1	380	1	380
chrX	Ap1s2	163908705	163933666	MP_9w_RNA_XBxC_-+_XX_3	MP	female	Adult	1	744	1	630
chrX	Ap1s2	163908705	163933666	MP_9w_RNA_XBxC_-+_XX_2	MP	female	Adult	1	1012	1	630
chrX	Ap1s2	163908705	163933666	MP_9w_RNA_XBxC_-+_XX_1	MP	female	Adult	1	630	1	630
chrX	Ap1s2	163908705	163933666	MP_9w_RNA_XBxC_+y_XY_1	MP	male	Adult	1	885	1	642
chrX	Ap1s2	163908705	163933666	MP_9w_RNA_XBxC_+y_XY_3	MP	male	Adult	1	642	1	642
chrX	Ap1s2	163908705	163933666	MP_9w_RNA_XBxC_+y_XY_2	MP	male	Adult	1	695	1	642
chrX	Apex2	150503628	150588208	CF_9w_RNA_XBxC_-+_XX_1	FB	female	Adult	0.98	49	0.98	30
chrX	Apex2	150503628	150588208	CF_9w_RNA_XBxC_-+_XX_3	FB	female	Adult	1	30	0.98	30
chrX	Apex2	150503628	150588208	CF_9w_RNA_XBxC_-+_XX_2	FB	female	Adult	0.97	78	0.98	30
chrX	Apex2	150503628	150588208	CF_9w_RNA_XBxC_+y_XY_1	FB	male	Adult	1	69	1	61
chrX	Apex2	150503628	150588208	CF_9w_RNA_XBxC_+y_XY_3	FB	male	Adult	1	61	1	61
chrX	Apex2	150503628	150588208	CF_9w_RNA_XBxC_+y_XY_2	FB	male	Adult	1	71	1	61
chrX	Apex2	150503628	150588208	CM_9w_RNA_XBxC_-+_XX_2	CM	female	Adult	1	54	1	41
chrX	Apex2	150503628	150588208	CM_9w_RNA_XBxC_-+_XX_3	CM	female	Adult	1	61	1	41
chrX	Apex2	150503628	150588208	CM_9w_RNA_XBxC_-+_XX_1	CM	female	Adult	1	41	1	41
chrX	Apex2	150503628	150588208	CM_9w_RNA_XBxC_+y_XY_2	CM	male	Adult	1	62	1	32
chrX	Apex2	150503628	150588208	CM_9w_RNA_XBxC_+y_XY_1	CM	male	Adult	1	34	1	32
chrX	Apex2	150503628	150588208	CM_9w_RNA_XBxC_+y_XY_3	CM	male	Adult	1	32	1	32
chrX	Apex2	150503628	150588208	EC_9w_RNA_XBxC_-+_XX_1	EC	female	Adult	1	81	1	43
chrX	Apex2	150503628	150588208	EC_9w_RNA_XBxC_-+_XX_3	EC	female	Adult	1	45	1	43
chrX	Apex2	150503628	150588208	EC_9w_RNA_XBxC_-+_XX_2	EC	female	Adult	1	43	1	43
chrX	Apex2	150503628	150588208	EC_9w_RNA_XBxC_+y_XY_3	EC	male	Adult	1	39	1	39
chrX	Apex2	150503628	150588208	EC_9w_RNA_XBxC_+y_XY_2	EC	male	Adult	1	85	1	39
chrX	Apex2	150503628	150588208	EC_9w_RNA_XBxC_+y_XY_1	EC	male	Adult	1	50	1	39
chrX	Apex2	150503628	150588208	MP_9w_RNA_XBxC_-+_XX_3	MP	female	Adult	1	42	1	18
chrX	Apex2	150503628	150588208	MP_9w_RNA_XBxC_-+_XX_1	MP	female	Adult	1	18	1	18
chrX	Apex2	150503628	150588208	MP_9w_RNA_XBxC_-+_XX_2	MP	female	Adult	1	64	1	18
chrX	Apex2	150503628	150588208	MP_9w_RNA_XBxC_+y_XY_1	MP	male	Adult	1	46	1	25
chrX	Apex2	150503628	150588208	MP_9w_RNA_XBxC_+y_XY_3	MP	male	Adult	1	25	1	25
chrX	Apex2	150503628	150588208	MP_9w_RNA_XBxC_+y_XY_2	MP	male	Adult	1	54	1	25
chrX	Apln	48025145	48034852	CM_9w_RNA_XBxC_-+_XX_1	CM	female	Adult	1	58	1	47
chrX	Apln	48025145	48034852	CM_9w_RNA_XBxC_-+_XX_3	CM	female	Adult	1	47	1	47
chrX	Apln	48025145	48034852	CM_9w_RNA_XBxC_-+_XX_2	CM	female	Adult	1	67	1	47
chrX	Apln	48025145	48034852	CM_9w_RNA_XBxC_+y_XY_3	CM	male	Adult	1	46	1	37
chrX	Apln	48025145	48034852	CM_9w_RNA_XBxC_+y_XY_1	CM	male	Adult	0.97	37	1	37
chrX	Apln	48025145	48034852	CM_9w_RNA_XBxC_+y_XY_2	CM	male	Adult	1	56	1	37
chrX	Apln	48025145	48034852	EC_9w_RNA_XBxC_-+_XX_2	EC	female	Adult	1	179	1	84
chrX	Apln	48025145	48034852	EC_9w_RNA_XBxC_-+_XX_3	EC	female	Adult	0.99	84	1	84
chrX	Apln	48025145	48034852	EC_9w_RNA_XBxC_-+_XX_1	EC	female	Adult	1	199	1	84
chrX	Apln	48025145	48034852	EC_9w_RNA_XBxC_+y_XY_2	EC	male	Adult	1	223	1	115
chrX	Apln	48025145	48034852	EC_9w_RNA_XBxC_+y_XY_3	EC	male	Adult	1	115	1	115
chrX	Apln	48025145	48034852	EC_9w_RNA_XBxC_+y_XY_1	EC	male	Adult	1	129	1	115
chrX	Apoo	94367010	94417093	CF_9w_RNA_XBxC_-+_XX_3	FB	female	Adult	1	41	1	41
chrX	Apoo	94367010	94417093	CF_9w_RNA_XBxC_-+_XX_1	FB	female	Adult	1	54	1	41
chrX	Apoo	94367010	94417093	CF_9w_RNA_XBxC_-+_XX_2	FB	female	Adult	1	57	1	41
chrX	Apoo	94367010	94417093	CF_9w_RNA_XBxC_+y_XY_1	FB	male	Adult	1	44	1	35
chrX	Apoo	94367010	94417093	CF_9w_RNA_XBxC_+y_XY_3	FB	male	Adult	1	35	1	35
chrX	Apoo	94367010	94417093	CF_9w_RNA_XBxC_+y_XY_2	FB	male	Adult	1	51	1	35
chrX	Apoo	94367010	94417093	CM_9w_RNA_XBxC_-+_XX_2	CM	female	Adult	1	1358	1	1264
chrX	Apoo	94367010	94417093	CM_9w_RNA_XBxC_-+_XX_3	CM	female	Adult	1	1264	1	1264
chrX	Apoo	94367010	94417093	CM_9w_RNA_XBxC_-+_XX_1	CM	female	Adult	1	1290	1	1264
chrX	Apoo	94367010	94417093	CM_9w_RNA_XBxC_+y_XY_1	CM	male	Adult	1	1016	1	1016
chrX	Apoo	94367010	94417093	CM_9w_RNA_XBxC_+y_XY_3	CM	male	Adult	1	1058	1	1016
chrX	Apoo	94367010	94417093	CM_9w_RNA_XBxC_+y_XY_2	CM	male	Adult	1	1052	1	1016
chrX	Apoo	94367010	94417093	EC_9w_RNA_XBxC_-+_XX_3	EC	female	Adult	1	26	1	26
chrX	Apoo	94367010	94417093	EC_9w_RNA_XBxC_-+_XX_1	EC	female	Adult	1	77	1	26
chrX	Apoo	94367010	94417093	EC_9w_RNA_XBxC_-+_XX_2	EC	female	Adult	1	54	1	26
chrX	Apoo	94367010	94417093	EC_9w_RNA_XBxC_+y_XY_3	EC	male	Adult	1	63	1	49
chrX	Apoo	94367010	94417093	EC_9w_RNA_XBxC_+y_XY_1	EC	male	Adult	1	49	1	49
chrX	Apoo	94367010	94417093	EC_9w_RNA_XBxC_+y_XY_2	EC	male	Adult	1	58	1	49
chrX	Apoo	94367010	94417093	MP_9w_RNA_XBxC_-+_XX_2	MP	female	Adult	1	39	1	19
chrX	Apoo	94367010	94417093	MP_9w_RNA_XBxC_-+_XX_1	MP	female	Adult	1	19	1	19
chrX	Apoo	94367010	94417093	MP_9w_RNA_XBxC_-+_XX_3	MP	female	Adult	1	20	1	19
chrX	Apoo	94367010	94417093	MP_9w_RNA_XBxC_+y_XY_3	MP	male	Adult	1	14	1	14
chrX	Apoo	94367010	94417093	MP_9w_RNA_XBxC_+y_XY_1	MP	male	Adult	1	21	1	14
chrX	Apoo	94367010	94417093	MP_9w_RNA_XBxC_+y_XY_2	MP	male	Adult	1	18	1	14
chrX	Ar	98148756	98323218	CF_9w_RNA_XBxC_-+_XX_2	FB	female	Adult	1	627	1	432
chrX	Ar	98148756	98323218	CF_9w_RNA_XBxC_-+_XX_3	FB	female	Adult	1	432	1	432
chrX	Ar	98148756	98323218	CF_9w_RNA_XBxC_-+_XX_1	FB	female	Adult	0.99	682	1	432
chrX	Ar	98148756	98323218	CF_9w_RNA_XBxC_+y_XY_3	FB	male	Adult	1	506	1	506
chrX	Ar	98148756	98323218	CF_9w_RNA_XBxC_+y_XY_2	FB	male	Adult	1	547	1	506
chrX	Ar	98148756	98323218	CF_9w_RNA_XBxC_+y_XY_1	FB	male	Adult	1	553	1	506
chrX	Araf	20797783	20860521	CF_9w_RNA_XBxC_-+_XX_1	FB	female	Adult	1	135	1	135
chrX	Araf	20797783	20860521	CF_9w_RNA_XBxC_-+_XX_2	FB	female	Adult	1	234	1	135
chrX	Araf	20797783	20860521	CF_9w_RNA_XBxC_-+_XX_3	FB	female	Adult	0.97	194	1	135
chrX	Araf	20797783	20860521	CF_9w_RNA_XBxC_+y_XY_3	FB	male	Adult	1	132	1	132
chrX	Araf	20797783	20860521	CF_9w_RNA_XBxC_+y_XY_1	FB	male	Adult	1	166	1	132
chrX	Araf	20797783	20860521	CF_9w_RNA_XBxC_+y_XY_2	FB	male	Adult	1	204	1	132
chrX	Araf	20797783	20860521	CM_9w_RNA_XBxC_-+_XX_1	CM	female	Adult	1	367	1	341
chrX	Araf	20797783	20860521	CM_9w_RNA_XBxC_-+_XX_2	CM	female	Adult	1	388	1	341
chrX	Araf	20797783	20860521	CM_9w_RNA_XBxC_-+_XX_3	CM	female	Adult	1	341	1	341
chrX	Araf	20797783	20860521	CM_9w_RNA_XBxC_+y_XY_1	CM	male	Adult	1	242	1	242
chrX	Araf	20797783	20860521	CM_9w_RNA_XBxC_+y_XY_3	CM	male	Adult	1	311	1	242
chrX	Araf	20797783	20860521	CM_9w_RNA_XBxC_+y_XY_2	CM	male	Adult	1	249	1	242
chrX	Araf	20797783	20860521	EC_9w_RNA_XBxC_-+_XX_2	EC	female	Adult	1	221	1	221
chrX	Araf	20797783	20860521	EC_9w_RNA_XBxC_-+_XX_1	EC	female	Adult	1	301	1	221
chrX	Araf	20797783	20860521	EC_9w_RNA_XBxC_-+_XX_3	EC	female	Adult	1	244	1	221
chrX	Araf	20797783	20860521	EC_9w_RNA_XBxC_+y_XY_2	EC	male	Adult	1	278	1	214
chrX	Araf	20797783	20860521	EC_9w_RNA_XBxC_+y_XY_1	EC	male	Adult	1	256	1	214
chrX	Araf	20797783	20860521	EC_9w_RNA_XBxC_+y_XY_3	EC	male	Adult	1	214	1	214
chrX	Araf	20797783	20860521	MP_9w_RNA_XBxC_-+_XX_3	MP	female	Adult	1	116	1	86
chrX	Araf	20797783	20860521	MP_9w_RNA_XBxC_-+_XX_1	MP	female	Adult	1	86	1	86
chrX	Araf	20797783	20860521	MP_9w_RNA_XBxC_-+_XX_2	MP	female	Adult	1	152	1	86
chrX	Araf	20797783	20860521	MP_9w_RNA_XBxC_+y_XY_2	MP	male	Adult	1	98	1	98
chrX	Araf	20797783	20860521	MP_9w_RNA_XBxC_+y_XY_1	MP	male	Adult	1	127	1	98
chrX	Araf	20797783	20860521	MP_9w_RNA_XBxC_+y_XY_3	MP	male	Adult	1	106	1	98
chrX	Arhgap4	73894351	73911346	MP_9w_RNA_XBxC_-+_XX_2	MP	female	Adult	0.98	301	1	188
chrX	Arhgap4	73894351	73911346	MP_9w_RNA_XBxC_-+_XX_1	MP	female	Adult	1	188	1	188
chrX	Arhgap4	73894351	73911346	MP_9w_RNA_XBxC_-+_XX_3	MP	female	Adult	1	245	1	188
chrX	Arhgap4	73894351	73911346	MP_9w_RNA_XBxC_+y_XY_3	MP	male	Adult	1	315	1	153
chrX	Arhgap4	73894351	73911346	MP_9w_RNA_XBxC_+y_XY_2	MP	male	Adult	1	153	1	153
chrX	Arhgap4	73894351	73911346	MP_9w_RNA_XBxC_+y_XY_1	MP	male	Adult	1	249	1	153
chrX	Arhgap6	168795093	169304440	CF_9w_RNA_XBxC_-+_XX_3	FB	female	Adult	1	184	1	184
chrX	Arhgap6	168795093	169304440	CF_9w_RNA_XBxC_-+_XX_1	FB	female	Adult	1	208	1	184
chrX	Arhgap6	168795093	169304440	CF_9w_RNA_XBxC_-+_XX_2	FB	female	Adult	1	251	1	184
chrX	Arhgap6	168795093	169304440	CF_9w_RNA_XBxC_+y_XY_2	FB	male	Adult	1	216	1	162
chrX	Arhgap6	168795093	169304440	CF_9w_RNA_XBxC_+y_XY_1	FB	male	Adult	1	229	1	162
chrX	Arhgap6	168795093	169304440	CF_9w_RNA_XBxC_+y_XY_3	FB	male	Adult	1	162	1	162
chrX	Arhgap6	168795093	169304440	EC_9w_RNA_XBxC_-+_XX_1	EC	female	Adult	1	31	1	12
chrX	Arhgap6	168795093	169304440	EC_9w_RNA_XBxC_-+_XX_2	EC	female	Adult	1	12	1	12
chrX	Arhgap6	168795093	169304440	EC_9w_RNA_XBxC_-+_XX_3	EC	female	Adult	1	27	1	12
chrX	Arhgap6	168795093	169304440	EC_9w_RNA_XBxC_+y_XY_2	EC	male	Adult	1	28	1	16
chrX	Arhgap6	168795093	169304440	EC_9w_RNA_XBxC_+y_XY_3	EC	male	Adult	1	46	1	16
chrX	Arhgap6	168795093	169304440	EC_9w_RNA_XBxC_+y_XY_1	EC	male	Adult	1	16	1	16
chrX	Arhgap6	168795093	169304440	MP_9w_RNA_XBxC_-+_XX_3	MP	female	Adult	1	36	1	36
chrX	Arhgap6	168795093	169304440	MP_9w_RNA_XBxC_-+_XX_1	MP	female	Adult	0.97	60	1	36
chrX	Arhgap6	168795093	169304440	MP_9w_RNA_XBxC_-+_XX_2	MP	female	Adult	1	80	1	36
chrX	Arhgap6	168795093	169304440	MP_9w_RNA_XBxC_+y_XY_2	MP	male	Adult	1	63	1	63
chrX	Arhgap6	168795093	169304440	MP_9w_RNA_XBxC_+y_XY_1	MP	male	Adult	1	81	1	63
chrX	Arhgap6	168795093	169304440	MP_9w_RNA_XBxC_+y_XY_3	MP	male	Adult	1	77	1	63
chrX	Arhgef6	57231484	57338758	CF_9w_RNA_XBxC_-+_XX_1	FB	female	Adult	1	68	1	47
chrX	Arhgef6	57231484	57338758	CF_9w_RNA_XBxC_-+_XX_3	FB	female	Adult	1	47	1	47
chrX	Arhgef6	57231484	57338758	CF_9w_RNA_XBxC_-+_XX_2	FB	female	Adult	1	122	1	47
chrX	Arhgef6	57231484	57338758	CF_9w_RNA_XBxC_+y_XY_3	FB	male	Adult	0.99	80	1	77
chrX	Arhgef6	57231484	57338758	CF_9w_RNA_XBxC_+y_XY_2	FB	male	Adult	1	77	1	77
chrX	Arhgef6	57231484	57338758	CF_9w_RNA_XBxC_+y_XY_1	FB	male	Adult	1	87	1	77
chrX	Arhgef6	57231484	57338758	CM_9w_RNA_XBxC_-+_XX_2	CM	female	Adult	1	202	1	189
chrX	Arhgef6	57231484	57338758	CM_9w_RNA_XBxC_-+_XX_1	CM	female	Adult	1	189	1	189
chrX	Arhgef6	57231484	57338758	CM_9w_RNA_XBxC_-+_XX_3	CM	female	Adult	0.99	286	1	189
chrX	Arhgef6	57231484	57338758	CM_9w_RNA_XBxC_+y_XY_1	CM	male	Adult	1	107	1	107
chrX	Arhgef6	57231484	57338758	CM_9w_RNA_XBxC_+y_XY_2	CM	male	Adult	1	137	1	107
chrX	Arhgef6	57231484	57338758	CM_9w_RNA_XBxC_+y_XY_3	CM	male	Adult	1	206	1	107
chrX	Arhgef6	57231484	57338758	EC_9w_RNA_XBxC_-+_XX_3	EC	female	Adult	1	52	1	52
chrX	Arhgef6	57231484	57338758	EC_9w_RNA_XBxC_-+_XX_2	EC	female	Adult	1	72	1	52
chrX	Arhgef6	57231484	57338758	EC_9w_RNA_XBxC_-+_XX_1	EC	female	Adult	1	98	1	52
chrX	Arhgef6	57231484	57338758	EC_9w_RNA_XBxC_+y_XY_1	EC	male	Adult	1	64	1	64
chrX	Arhgef6	57231484	57338758	EC_9w_RNA_XBxC_+y_XY_2	EC	male	Adult	1	72	1	64
chrX	Arhgef6	57231484	57338758	EC_9w_RNA_XBxC_+y_XY_3	EC	male	Adult	1	112	1	64
chrX	Arhgef6	57231484	57338758	MP_9w_RNA_XBxC_-+_XX_3	MP	female	Adult	0.99	379	0.99	370
chrX	Arhgef6	57231484	57338758	MP_9w_RNA_XBxC_-+_XX_1	MP	female	Adult	0.99	370	0.99	370
chrX	Arhgef6	57231484	57338758	MP_9w_RNA_XBxC_-+_XX_2	MP	female	Adult	0.98	541	0.99	370
chrX	Arhgef6	57231484	57338758	MP_9w_RNA_XBxC_+y_XY_3	MP	male	Adult	1	599	1	288
chrX	Arhgef6	57231484	57338758	MP_9w_RNA_XBxC_+y_XY_1	MP	male	Adult	1	454	1	288
chrX	Arhgef6	57231484	57338758	MP_9w_RNA_XBxC_+y_XY_2	MP	male	Adult	1	288	1	288
chrX	Arhgef9	95048929	95196851	CM_9w_RNA_XBxC_-+_XX_3	CM	female	Adult	1	24	1	23
chrX	Arhgef9	95048929	95196851	CM_9w_RNA_XBxC_-+_XX_2	CM	female	Adult	1	23	1	23
chrX	Arhgef9	95048929	95196851	CM_9w_RNA_XBxC_-+_XX_1	CM	female	Adult	1	26	1	23
chrX	Arhgef9	95048929	95196851	CM_9w_RNA_XBxC_+y_XY_1	CM	male	Adult	1	29	1	17
chrX	Arhgef9	95048929	95196851	CM_9w_RNA_XBxC_+y_XY_2	CM	male	Adult	1	17	1	17
chrX	Arhgef9	95048929	95196851	CM_9w_RNA_XBxC_+y_XY_3	CM	male	Adult	1	34	1	17
chrX	Arhgef9	95048929	95196851	EC_9w_RNA_XBxC_-+_XX_3	EC	female	Adult	1	34	1	11
chrX	Arhgef9	95048929	95196851	EC_9w_RNA_XBxC_-+_XX_1	EC	female	Adult	1	11	1	11
chrX	Arhgef9	95048929	95196851	EC_9w_RNA_XBxC_-+_XX_2	EC	female	Adult	1	16	1	11
chrX	Arhgef9	95048929	95196851	EC_9w_RNA_XBxC_+y_XY_1	EC	male	Adult	1	16	1	15
chrX	Arhgef9	95048929	95196851	EC_9w_RNA_XBxC_+y_XY_3	EC	male	Adult	1	17	1	15
chrX	Arhgef9	95048929	95196851	EC_9w_RNA_XBxC_+y_XY_2	EC	male	Adult	1	15	1	15
chrX	Armcx1	134717912	134721917	CF_9w_RNA_XBxC_-+_XX_2	FB	female	Adult	1	467	1	234
chrX	Armcx1	134717912	134721917	CF_9w_RNA_XBxC_-+_XX_1	FB	female	Adult	1	312	1	234
chrX	Armcx1	134717912	134721917	CF_9w_RNA_XBxC_-+_XX_3	FB	female	Adult	1	234	1	234
chrX	Armcx1	134717912	134721917	CF_9w_RNA_XBxC_+y_XY_2	FB	male	Adult	1	352	1	296
chrX	Armcx1	134717912	134721917	CF_9w_RNA_XBxC_+y_XY_1	FB	male	Adult	1	378	1	296
chrX	Armcx1	134717912	134721917	CF_9w_RNA_XBxC_+y_XY_3	FB	male	Adult	1	296	1	296
chrX	Armcx1	134717912	134721917	CM_9w_RNA_XBxC_-+_XX_1	CM	female	Adult	1	47	1	17
chrX	Armcx1	134717912	134721917	CM_9w_RNA_XBxC_-+_XX_2	CM	female	Adult	1	17	1	17
chrX	Armcx1	134717912	134721917	CM_9w_RNA_XBxC_-+_XX_3	CM	female	Adult	1	26	1	17
chrX	Armcx1	134717912	134721917	CM_9w_RNA_XBxC_+y_XY_2	CM	male	Adult	1	36	1	10
chrX	Armcx1	134717912	134721917	CM_9w_RNA_XBxC_+y_XY_1	CM	male	Adult	1	10	1	10
chrX	Armcx1	134717912	134721917	CM_9w_RNA_XBxC_+y_XY_3	CM	male	Adult	1	42	1	10
chrX	Armcx1	134717912	134721917	EC_9w_RNA_XBxC_-+_XX_1	EC	female	Adult	0.99	178	1	178
chrX	Armcx1	134717912	134721917	EC_9w_RNA_XBxC_-+_XX_3	EC	female	Adult	1	225	1	178
chrX	Armcx1	134717912	134721917	EC_9w_RNA_XBxC_-+_XX_2	EC	female	Adult	1	198	1	178
chrX	Armcx1	134717912	134721917	EC_9w_RNA_XBxC_+y_XY_3	EC	male	Adult	1	178	1	163
chrX	Armcx1	134717912	134721917	EC_9w_RNA_XBxC_+y_XY_2	EC	male	Adult	1	324	1	163
chrX	Armcx1	134717912	134721917	EC_9w_RNA_XBxC_+y_XY_1	EC	male	Adult	1	163	1	163
chrX	Armcx2	134804141	134809221	CF_9w_RNA_XBxC_-+_XX_3	FB	female	Adult	1	93	1	93
chrX	Armcx2	134804141	134809221	CF_9w_RNA_XBxC_-+_XX_1	FB	female	Adult	1	145	1	93
chrX	Armcx2	134804141	134809221	CF_9w_RNA_XBxC_-+_XX_2	FB	female	Adult	1	192	1	93
chrX	Armcx2	134804141	134809221	CF_9w_RNA_XBxC_+y_XY_1	FB	male	Adult	1	104	1	74
chrX	Armcx2	134804141	134809221	CF_9w_RNA_XBxC_+y_XY_3	FB	male	Adult	1	74	1	74
chrX	Armcx2	134804141	134809221	CF_9w_RNA_XBxC_+y_XY_2	FB	male	Adult	1	124	1	74
chrX	Armcx2	134804141	134809221	EC_9w_RNA_XBxC_-+_XX_3	EC	female	Adult	1	29	1	29
chrX	Armcx2	134804141	134809221	EC_9w_RNA_XBxC_-+_XX_2	EC	female	Adult	1	46	1	29
chrX	Armcx2	134804141	134809221	EC_9w_RNA_XBxC_-+_XX_1	EC	female	Adult	1	67	1	29
chrX	Armcx2	134804141	134809221	EC_9w_RNA_XBxC_+y_XY_1	EC	male	Adult	1	30	1	21
chrX	Armcx2	134804141	134809221	EC_9w_RNA_XBxC_+y_XY_3	EC	male	Adult	1	53	1	21
chrX	Armcx2	134804141	134809221	EC_9w_RNA_XBxC_+y_XY_2	EC	male	Adult	1	21	1	21
chrX	Armcx3	134756567	134761457	CF_9w_RNA_XBxC_-+_XX_2	FB	female	Adult	1	67	1	33
chrX	Armcx3	134756567	134761457	CF_9w_RNA_XBxC_-+_XX_3	FB	female	Adult	1	40	1	33
chrX	Armcx3	134756567	134761457	CF_9w_RNA_XBxC_-+_XX_1	FB	female	Adult	1	33	1	33
chrX	Armcx3	134756567	134761457	CF_9w_RNA_XBxC_+y_XY_1	FB	male	Adult	1	44	1	31
chrX	Armcx3	134756567	134761457	CF_9w_RNA_XBxC_+y_XY_3	FB	male	Adult	1	31	1	31
chrX	Armcx3	134756567	134761457	CF_9w_RNA_XBxC_+y_XY_2	FB	male	Adult	1	41	1	31
chrX	Armcx3	134756567	134761457	CM_9w_RNA_XBxC_-+_XX_3	CM	female	Adult	1	10	1	10
chrX	Armcx3	134756567	134761457	CM_9w_RNA_XBxC_-+_XX_2	CM	female	Adult	1	11	1	10
chrX	Armcx3	134756567	134761457	CM_9w_RNA_XBxC_-+_XX_1	CM	female	Adult	1	15	1	10
chrX	Armcx3	134756567	134761457	EC_9w_RNA_XBxC_-+_XX_2	EC	female	Adult	1	38	1	10
chrX	Armcx3	134756567	134761457	EC_9w_RNA_XBxC_-+_XX_1	EC	female	Adult	1	27	1	10
chrX	Armcx3	134756567	134761457	EC_9w_RNA_XBxC_-+_XX_3	EC	female	Adult	1	10	1	10
chrX	Armcx3	134756567	134761457	EC_9w_RNA_XBxC_+y_XY_1	EC	male	Adult	1	25	1	17
chrX	Armcx3	134756567	134761457	EC_9w_RNA_XBxC_+y_XY_3	EC	male	Adult	1	17	1	17
chrX	Armcx3	134756567	134761457	EC_9w_RNA_XBxC_+y_XY_2	EC	male	Adult	1	28	1	17
chrX	Armcx3	134756567	134761457	MP_9w_RNA_XBxC_-+_XX_2	MP	female	Adult	1	15	1	12
chrX	Armcx3	134756567	134761457	MP_9w_RNA_XBxC_-+_XX_3	MP	female	Adult	1	28	1	12
chrX	Armcx3	134756567	134761457	MP_9w_RNA_XBxC_-+_XX_1	MP	female	Adult	1	12	1	12
chrX	Armcx4	134685647	134697775	CF_9w_RNA_XBxC_-+_XX_3	FB	female	Adult	1	21	1	21
chrX	Armcx4	134685647	134697775	CF_9w_RNA_XBxC_-+_XX_1	FB	female	Adult	1	23	1	21
chrX	Armcx4	134685647	134697775	CF_9w_RNA_XBxC_-+_XX_2	FB	female	Adult	1	25	1	21
chrX	Armcx4	134685647	134697775	CF_9w_RNA_XBxC_+y_XY_3	FB	male	Adult	1	27	1	27
chrX	Armcx4	134685647	134697775	CF_9w_RNA_XBxC_+y_XY_1	FB	male	Adult	1	34	1	27
chrX	Armcx4	134685647	134697775	CF_9w_RNA_XBxC_+y_XY_2	FB	male	Adult	1	42	1	27
chrX	Armcx5	135742691	135747328	CF_9w_RNA_XBxC_-+_XX_1	FB	female	Adult	1	68	1	30
chrX	Armcx5	135742691	135747328	CF_9w_RNA_XBxC_-+_XX_3	FB	female	Adult	1	35	1	30
chrX	Armcx5	135742691	135747328	CF_9w_RNA_XBxC_-+_XX_2	FB	female	Adult	1	30	1	30
chrX	Armcx5	135742691	135747328	CF_9w_RNA_XBxC_+y_XY_1	FB	male	Adult	1	63	1	31
chrX	Armcx5	135742691	135747328	CF_9w_RNA_XBxC_+y_XY_2	FB	male	Adult	1	31	1	31
chrX	Armcx5	135742691	135747328	CF_9w_RNA_XBxC_+y_XY_3	FB	male	Adult	1	45	1	31
chrX	Armcx5	135742691	135747328	CM_9w_RNA_XBxC_-+_XX_2	CM	female	Adult	1	34	1	34
chrX	Armcx5	135742691	135747328	CM_9w_RNA_XBxC_-+_XX_1	CM	female	Adult	1	63	1	34
chrX	Armcx5	135742691	135747328	CM_9w_RNA_XBxC_-+_XX_3	CM	female	Adult	1	45	1	34
chrX	Armcx5	135742691	135747328	CM_9w_RNA_XBxC_+y_XY_3	CM	male	Adult	1	31	1	28
chrX	Armcx5	135742691	135747328	CM_9w_RNA_XBxC_+y_XY_1	CM	male	Adult	1	28	1	28
chrX	Armcx5	135742691	135747328	CM_9w_RNA_XBxC_+y_XY_2	CM	male	Adult	1	30	1	28
chrX	Armcx5	135742691	135747328	EC_9w_RNA_XBxC_-+_XX_2	EC	female	Adult	1	49	1	49
chrX	Armcx5	135742691	135747328	EC_9w_RNA_XBxC_-+_XX_1	EC	female	Adult	0.95	73	1	49
chrX	Armcx5	135742691	135747328	EC_9w_RNA_XBxC_-+_XX_3	EC	female	Adult	1	49	1	49
chrX	Armcx5	135742691	135747328	EC_9w_RNA_XBxC_+y_XY_1	EC	male	Adult	1	30	1	22
chrX	Armcx5	135742691	135747328	EC_9w_RNA_XBxC_+y_XY_2	EC	male	Adult	1	64	1	22
chrX	Armcx5	135742691	135747328	EC_9w_RNA_XBxC_+y_XY_3	EC	male	Adult	1	22	1	22
chrX	Armcx6	134748454	134756666	CF_9w_RNA_XBxC_-+_XX_2	FB	female	Adult	1	35	1	13
chrX	Armcx6	134748454	134756666	CF_9w_RNA_XBxC_-+_XX_1	FB	female	Adult	1	15	1	13
chrX	Armcx6	134748454	134756666	CF_9w_RNA_XBxC_-+_XX_3	FB	female	Adult	1	13	1	13
chrX	Armcx6	134748454	134756666	CF_9w_RNA_XBxC_+y_XY_3	FB	male	Adult	1	12	1	10
chrX	Armcx6	134748454	134756666	CF_9w_RNA_XBxC_+y_XY_2	FB	male	Adult	1	10	1	10
chrX	Armcx6	134748454	134756666	CF_9w_RNA_XBxC_+y_XY_1	FB	male	Adult	1	32	1	10
chrX	Arxes2	135993819	135995359	CF_9w_RNA_XBxC_-+_XX_2	FB	female	Adult	1	52	1	17
chrX	Arxes2	135993819	135995359	CF_9w_RNA_XBxC_-+_XX_3	FB	female	Adult	1	17	1	17
chrX	Arxes2	135993819	135995359	CF_9w_RNA_XBxC_-+_XX_1	FB	female	Adult	1	29	1	17
chrX	Arxes2	135993819	135995359	CF_9w_RNA_XBxC_+y_XY_3	FB	male	Adult	1	16	1	16
chrX	Arxes2	135993819	135995359	CF_9w_RNA_XBxC_+y_XY_2	FB	male	Adult	1	35	1	16
chrX	Arxes2	135993819	135995359	CF_9w_RNA_XBxC_+y_XY_1	FB	male	Adult	1	29	1	16
chrX	Asb11	164436950	164459170	CM_9w_RNA_XBxC_-+_XX_3	CM	female	Adult	1	3552	1	2843
chrX	Asb11	164436950	164459170	CM_9w_RNA_XBxC_-+_XX_2	CM	female	Adult	1	3148	1	2843
chrX	Asb11	164436950	164459170	CM_9w_RNA_XBxC_-+_XX_1	CM	female	Adult	1	2843	1	2843
chrX	Asb11	164436950	164459170	CM_9w_RNA_XBxC_+y_XY_3	CM	male	Adult	1	2202	1	1993
chrX	Asb11	164436950	164459170	CM_9w_RNA_XBxC_+y_XY_1	CM	male	Adult	1	1993	1	1993
chrX	Asb11	164436950	164459170	CM_9w_RNA_XBxC_+y_XY_2	CM	male	Adult	1	2271	1	1993
chrX	Asb12	95469406	95557993	CM_9w_RNA_XBxC_-+_XX_1	CM	female	Adult	1	57	1	57
chrX	Asb12	95469406	95557993	CM_9w_RNA_XBxC_-+_XX_2	CM	female	Adult	1	70	1	57
chrX	Asb12	95469406	95557993	CM_9w_RNA_XBxC_-+_XX_3	CM	female	Adult	1	70	1	57
chrX	Asb12	95469406	95557993	CM_9w_RNA_XBxC_+y_XY_2	CM	male	Adult	1	49	1	49
chrX	Asb12	95469406	95557993	CM_9w_RNA_XBxC_+y_XY_1	CM	male	Adult	1	70	1	49
chrX	Asb12	95469406	95557993	CM_9w_RNA_XBxC_+y_XY_3	CM	male	Adult	1	62	1	49
chrX	Atg4a	140953892	141164270	CF_9w_RNA_XBxC_-+_XX_2	FB	female	Adult	1	208	1	123
chrX	Atg4a	140953892	141164270	CF_9w_RNA_XBxC_-+_XX_3	FB	female	Adult	1	140	1	123
chrX	Atg4a	140953892	141164270	CF_9w_RNA_XBxC_-+_XX_1	FB	female	Adult	0.99	123	1	123
chrX	Atg4a	140953892	141164270	CF_9w_RNA_XBxC_+y_XY_3	FB	male	Adult	1	144	1	111
chrX	Atg4a	140953892	141164270	CF_9w_RNA_XBxC_+y_XY_1	FB	male	Adult	1	111	1	111
chrX	Atg4a	140953892	141164270	CF_9w_RNA_XBxC_+y_XY_2	FB	male	Adult	1	177	1	111
chrX	Atg4a	140953892	141164270	CM_9w_RNA_XBxC_-+_XX_3	CM	female	Adult	1	94	1	94
chrX	Atg4a	140953892	141164270	CM_9w_RNA_XBxC_-+_XX_1	CM	female	Adult	1	124	1	94
chrX	Atg4a	140953892	141164270	CM_9w_RNA_XBxC_-+_XX_2	CM	female	Adult	1	138	1	94
chrX	Atg4a	140953892	141164270	CM_9w_RNA_XBxC_+y_XY_3	CM	male	Adult	1	100	1	87
chrX	Atg4a	140953892	141164270	CM_9w_RNA_XBxC_+y_XY_2	CM	male	Adult	1	137	1	87
chrX	Atg4a	140953892	141164270	CM_9w_RNA_XBxC_+y_XY_1	CM	male	Adult	1	87	1	87
chrX	Atg4a	140953892	141164270	EC_9w_RNA_XBxC_-+_XX_2	EC	female	Adult	1	306	1	305
chrX	Atg4a	140953892	141164270	EC_9w_RNA_XBxC_-+_XX_3	EC	female	Adult	1	305	1	305
chrX	Atg4a	140953892	141164270	EC_9w_RNA_XBxC_-+_XX_1	EC	female	Adult	1	327	1	305
chrX	Atg4a	140953892	141164270	EC_9w_RNA_XBxC_+y_XY_3	EC	male	Adult	1	229	1	229
chrX	Atg4a	140953892	141164270	EC_9w_RNA_XBxC_+y_XY_2	EC	male	Adult	1	331	1	229
chrX	Atg4a	140953892	141164270	EC_9w_RNA_XBxC_+y_XY_1	EC	male	Adult	1	233	1	229
chrX	Atg4a	140953892	141164270	MP_9w_RNA_XBxC_-+_XX_2	MP	female	Adult	1	124	1	60
chrX	Atg4a	140953892	141164270	MP_9w_RNA_XBxC_-+_XX_3	MP	female	Adult	1	70	1	60
chrX	Atg4a	140953892	141164270	MP_9w_RNA_XBxC_-+_XX_1	MP	female	Adult	1	60	1	60
chrX	Atg4a	140953892	141164270	MP_9w_RNA_XBxC_+y_XY_1	MP	male	Adult	1	90	1	76
chrX	Atg4a	140953892	141164270	MP_9w_RNA_XBxC_+y_XY_2	MP	male	Adult	1	76	1	76
chrX	Atg4a	140953892	141164270	MP_9w_RNA_XBxC_+y_XY_3	MP	male	Adult	1	113	1	76
chrX	Atp11c	60223282	60404861	CF_9w_RNA_XBxC_-+_XX_3	FB	female	Adult	0.94	34	0.95	34
chrX	Atp11c	60223282	60404861	CF_9w_RNA_XBxC_-+_XX_1	FB	female	Adult	0.95	58	0.95	34
chrX	Atp11c	60223282	60404861	CF_9w_RNA_XBxC_-+_XX_2	FB	female	Adult	1	51	0.95	34
chrX	Atp11c	60223282	60404861	CF_9w_RNA_XBxC_+y_XY_1	FB	male	Adult	1	54	1	27
chrX	Atp11c	60223282	60404861	CF_9w_RNA_XBxC_+y_XY_2	FB	male	Adult	1	27	1	27
chrX	Atp11c	60223282	60404861	CF_9w_RNA_XBxC_+y_XY_3	FB	male	Adult	1	43	1	27
chrX	Atp11c	60223282	60404861	CM_9w_RNA_XBxC_+y_XY_3	CM	male	Adult	1	10	1	10
chrX	Atp11c	60223282	60404861	CM_9w_RNA_XBxC_+y_XY_1	CM	male	Adult	1	23	1	10
chrX	Atp11c	60223282	60404861	CM_9w_RNA_XBxC_+y_XY_2	CM	male	Adult	1	17	1	10
chrX	Atp11c	60223282	60404861	EC_9w_RNA_XBxC_-+_XX_2	EC	female	Adult	0.99	141	1	141
chrX	Atp11c	60223282	60404861	EC_9w_RNA_XBxC_-+_XX_1	EC	female	Adult	1	180	1	141
chrX	Atp11c	60223282	60404861	EC_9w_RNA_XBxC_-+_XX_3	EC	female	Adult	1	161	1	141
chrX	Atp11c	60223282	60404861	EC_9w_RNA_XBxC_+y_XY_2	EC	male	Adult	1	119	1	119
chrX	Atp11c	60223282	60404861	EC_9w_RNA_XBxC_+y_XY_1	EC	male	Adult	1	157	1	119
chrX	Atp11c	60223282	60404861	EC_9w_RNA_XBxC_+y_XY_3	EC	male	Adult	1	168	1	119
chrX	Atp11c	60223282	60404861	MP_9w_RNA_XBxC_-+_XX_3	MP	female	Adult	1	86	0.99	86
chrX	Atp11c	60223282	60404861	MP_9w_RNA_XBxC_-+_XX_1	MP	female	Adult	0.98	87	0.99	86
chrX	Atp11c	60223282	60404861	MP_9w_RNA_XBxC_-+_XX_2	MP	female	Adult	0.99	146	0.99	86
chrX	Atp11c	60223282	60404861	MP_9w_RNA_XBxC_+y_XY_1	MP	male	Adult	1	131	1	62
chrX	Atp11c	60223282	60404861	MP_9w_RNA_XBxC_+y_XY_2	MP	male	Adult	1	62	1	62
chrX	Atp11c	60223282	60404861	MP_9w_RNA_XBxC_+y_XY_3	MP	male	Adult	1	96	1	62
chrX	Atp6ap2	12587758	12617051	CF_9w_RNA_XBxC_-+_XX_1	FB	female	Adult	1	500	1	500
chrX	Atp6ap2	12587758	12617051	CF_9w_RNA_XBxC_-+_XX_2	FB	female	Adult	1	871	1	500
chrX	Atp6ap2	12587758	12617051	CF_9w_RNA_XBxC_-+_XX_3	FB	female	Adult	1	628	1	500
chrX	Atp6ap2	12587758	12617051	CF_9w_RNA_XBxC_+y_XY_1	FB	male	Adult	1	491	1	419
chrX	Atp6ap2	12587758	12617051	CF_9w_RNA_XBxC_+y_XY_2	FB	male	Adult	1	600	1	419
chrX	Atp6ap2	12587758	12617051	CF_9w_RNA_XBxC_+y_XY_3	FB	male	Adult	1	419	1	419
chrX	Atp6ap2	12587758	12617051	CM_9w_RNA_XBxC_-+_XX_2	CM	female	Adult	1	183	1	183
chrX	Atp6ap2	12587758	12617051	CM_9w_RNA_XBxC_-+_XX_1	CM	female	Adult	1	223	1	183
chrX	Atp6ap2	12587758	12617051	CM_9w_RNA_XBxC_-+_XX_3	CM	female	Adult	1	227	1	183
chrX	Atp6ap2	12587758	12617051	CM_9w_RNA_XBxC_+y_XY_2	CM	male	Adult	1	176	1	113
chrX	Atp6ap2	12587758	12617051	CM_9w_RNA_XBxC_+y_XY_3	CM	male	Adult	1	203	1	113
chrX	Atp6ap2	12587758	12617051	CM_9w_RNA_XBxC_+y_XY_1	CM	male	Adult	1	113	1	113
chrX	Atp6ap2	12587758	12617051	EC_9w_RNA_XBxC_-+_XX_3	EC	female	Adult	1	561	1	450
chrX	Atp6ap2	12587758	12617051	EC_9w_RNA_XBxC_-+_XX_1	EC	female	Adult	1	525	1	450
chrX	Atp6ap2	12587758	12617051	EC_9w_RNA_XBxC_-+_XX_2	EC	female	Adult	1	450	1	450
chrX	Atp6ap2	12587758	12617051	EC_9w_RNA_XBxC_+y_XY_1	EC	male	Adult	1	458	1	458
chrX	Atp6ap2	12587758	12617051	EC_9w_RNA_XBxC_+y_XY_2	EC	male	Adult	1	658	1	458
chrX	Atp6ap2	12587758	12617051	EC_9w_RNA_XBxC_+y_XY_3	EC	male	Adult	1	518	1	458
chrX	Atp6ap2	12587758	12617051	MP_9w_RNA_XBxC_-+_XX_2	MP	female	Adult	1	1262	1	620
chrX	Atp6ap2	12587758	12617051	MP_9w_RNA_XBxC_-+_XX_3	MP	female	Adult	1	987	1	620
chrX	Atp6ap2	12587758	12617051	MP_9w_RNA_XBxC_-+_XX_1	MP	female	Adult	1	620	1	620
chrX	Atp6ap2	12587758	12617051	MP_9w_RNA_XBxC_+y_XY_3	MP	male	Adult	1	919	1	809
chrX	Atp6ap2	12587758	12617051	MP_9w_RNA_XBxC_+y_XY_2	MP	male	Adult	1	809	1	809
chrX	Atp6ap2	12587758	12617051	MP_9w_RNA_XBxC_+y_XY_1	MP	male	Adult	1	899	1	809
chrX	Atp7a	106027223	106128160	CF_9w_RNA_XBxC_-+_XX_3	FB	female	Adult	1	241	1	155
chrX	Atp7a	106027223	106128160	CF_9w_RNA_XBxC_-+_XX_2	FB	female	Adult	1	199	1	155
chrX	Atp7a	106027223	106128160	CF_9w_RNA_XBxC_-+_XX_1	FB	female	Adult	1	155	1	155
chrX	Atp7a	106027223	106128160	CF_9w_RNA_XBxC_+y_XY_2	FB	male	Adult	1	245	1	180
chrX	Atp7a	106027223	106128160	CF_9w_RNA_XBxC_+y_XY_3	FB	male	Adult	1	180	1	180
chrX	Atp7a	106027223	106128160	CF_9w_RNA_XBxC_+y_XY_1	FB	male	Adult	1	217	1	180
chrX	Atp7a	106027223	106128160	CM_9w_RNA_XBxC_-+_XX_3	CM	female	Adult	1	45	1	34
chrX	Atp7a	106027223	106128160	CM_9w_RNA_XBxC_-+_XX_2	CM	female	Adult	1	34	1	34
chrX	Atp7a	106027223	106128160	CM_9w_RNA_XBxC_-+_XX_1	CM	female	Adult	1	42	1	34
chrX	Atp7a	106027223	106128160	CM_9w_RNA_XBxC_+y_XY_3	CM	male	Adult	1	63	1	32
chrX	Atp7a	106027223	106128160	CM_9w_RNA_XBxC_+y_XY_2	CM	male	Adult	1	47	1	32
chrX	Atp7a	106027223	106128160	CM_9w_RNA_XBxC_+y_XY_1	CM	male	Adult	1	32	1	32
chrX	Atp7a	106027223	106128160	EC_9w_RNA_XBxC_-+_XX_3	EC	female	Adult	1	204	1	122
chrX	Atp7a	106027223	106128160	EC_9w_RNA_XBxC_-+_XX_1	EC	female	Adult	1	122	1	122
chrX	Atp7a	106027223	106128160	EC_9w_RNA_XBxC_-+_XX_2	EC	female	Adult	1	166	1	122
chrX	Atp7a	106027223	106128160	EC_9w_RNA_XBxC_+y_XY_2	EC	male	Adult	1	203	1	187
chrX	Atp7a	106027223	106128160	EC_9w_RNA_XBxC_+y_XY_1	EC	male	Adult	1	187	1	187
chrX	Atp7a	106027223	106128160	EC_9w_RNA_XBxC_+y_XY_3	EC	male	Adult	1	275	1	187
chrX	Atp7a	106027223	106128160	MP_9w_RNA_XBxC_-+_XX_1	MP	female	Adult	1	203	1	203
chrX	Atp7a	106027223	106128160	MP_9w_RNA_XBxC_-+_XX_3	MP	female	Adult	1	285	1	203
chrX	Atp7a	106027223	106128160	MP_9w_RNA_XBxC_-+_XX_2	MP	female	Adult	1	396	1	203
chrX	Atp7a	106027223	106128160	MP_9w_RNA_XBxC_+y_XY_3	MP	male	Adult	1	172	1	149
chrX	Atp7a	106027223	106128160	MP_9w_RNA_XBxC_+y_XY_1	MP	male	Adult	1	242	1	149
chrX	Atp7a	106027223	106128160	MP_9w_RNA_XBxC_+y_XY_2	MP	male	Adult	1	149	1	149
chrX	Atrx	105797614	105929406	CF_9w_RNA_XBxC_-+_XX_1	FB	female	Adult	1	531	1	518
chrX	Atrx	105797614	105929406	CF_9w_RNA_XBxC_-+_XX_3	FB	female	Adult	1	518	1	518
chrX	Atrx	105797614	105929406	CF_9w_RNA_XBxC_-+_XX_2	FB	female	Adult	1	601	1	518
chrX	Atrx	105797614	105929406	CF_9w_RNA_XBxC_+y_XY_1	FB	male	Adult	1	702	1	565
chrX	Atrx	105797614	105929406	CF_9w_RNA_XBxC_+y_XY_2	FB	male	Adult	1	565	1	565
chrX	Atrx	105797614	105929406	CF_9w_RNA_XBxC_+y_XY_3	FB	male	Adult	1	574	1	565
chrX	Atrx	105797614	105929406	CM_9w_RNA_XBxC_-+_XX_2	CM	female	Adult	1	176	1	176
chrX	Atrx	105797614	105929406	CM_9w_RNA_XBxC_-+_XX_1	CM	female	Adult	1	233	1	176
chrX	Atrx	105797614	105929406	CM_9w_RNA_XBxC_-+_XX_3	CM	female	Adult	1	198	1	176
chrX	Atrx	105797614	105929406	CM_9w_RNA_XBxC_+y_XY_1	CM	male	Adult	1	99	1	99
chrX	Atrx	105797614	105929406	CM_9w_RNA_XBxC_+y_XY_3	CM	male	Adult	1	209	1	99
chrX	Atrx	105797614	105929406	CM_9w_RNA_XBxC_+y_XY_2	CM	male	Adult	1	196	1	99
chrX	Atrx	105797614	105929406	EC_9w_RNA_XBxC_-+_XX_1	EC	female	Adult	1	1005	1	599
chrX	Atrx	105797614	105929406	EC_9w_RNA_XBxC_-+_XX_2	EC	female	Adult	0.99	708	1	599
chrX	Atrx	105797614	105929406	EC_9w_RNA_XBxC_-+_XX_3	EC	female	Adult	1	599	1	599
chrX	Atrx	105797614	105929406	EC_9w_RNA_XBxC_+y_XY_1	EC	male	Adult	1	740	1	343
chrX	Atrx	105797614	105929406	EC_9w_RNA_XBxC_+y_XY_3	EC	male	Adult	1	343	1	343
chrX	Atrx	105797614	105929406	EC_9w_RNA_XBxC_+y_XY_2	EC	male	Adult	1	703	1	343
chrX	Atrx	105797614	105929406	MP_9w_RNA_XBxC_-+_XX_2	MP	female	Adult	1	794	1	427
chrX	Atrx	105797614	105929406	MP_9w_RNA_XBxC_-+_XX_1	MP	female	Adult	1	455	1	427
chrX	Atrx	105797614	105929406	MP_9w_RNA_XBxC_-+_XX_3	MP	female	Adult	1	427	1	427
chrX	Atrx	105797614	105929406	MP_9w_RNA_XBxC_+y_XY_2	MP	male	Adult	1	459	1	459
chrX	Atrx	105797614	105929406	MP_9w_RNA_XBxC_+y_XY_3	MP	male	Adult	1	512	1	459
chrX	Atrx	105797614	105929406	MP_9w_RNA_XBxC_+y_XY_1	MP	male	Adult	1	558	1	459
chrX	B630019K06Rik	8892352	8894964	CF_9w_RNA_XBxC_-+_XX_1	FB	female	Adult	1	11	1	11
chrX	B630019K06Rik	8892352	8894964	CF_9w_RNA_XBxC_-+_XX_3	FB	female	Adult	1	13	1	11
chrX	B630019K06Rik	8892352	8894964	CF_9w_RNA_XBxC_-+_XX_2	FB	female	Adult	1	17	1	11
chrX	B630019K06Rik	8892352	8894964	CF_9w_RNA_XBxC_+y_XY_3	FB	male	Adult	1	18	1	14
chrX	B630019K06Rik	8892352	8894964	CF_9w_RNA_XBxC_+y_XY_2	FB	male	Adult	1	14	1	14
chrX	B630019K06Rik	8892352	8894964	CF_9w_RNA_XBxC_+y_XY_1	FB	male	Adult	1	15	1	14
chrX	B630019K06Rik	8892352	8894964	EC_9w_RNA_XBxC_-+_XX_2	EC	female	Adult	1	21	1	14
chrX	B630019K06Rik	8892352	8894964	EC_9w_RNA_XBxC_-+_XX_3	EC	female	Adult	1	14	1	14
chrX	B630019K06Rik	8892352	8894964	EC_9w_RNA_XBxC_-+_XX_1	EC	female	Adult	1	49	1	14
chrX	BC023829	70459752	70477190	CF_9w_RNA_XBxC_-+_XX_1	FB	female	Adult	0.99	98	0.99	98
chrX	BC023829	70459752	70477190	CF_9w_RNA_XBxC_-+_XX_3	FB	female	Adult	0.99	126	0.99	98
chrX	BC023829	70459752	70477190	CF_9w_RNA_XBxC_-+_XX_2	FB	female	Adult	1	130	0.99	98
chrX	BC023829	70459752	70477190	CF_9w_RNA_XBxC_+y_XY_2	FB	male	Adult	1	151	1	79
chrX	BC023829	70459752	70477190	CF_9w_RNA_XBxC_+y_XY_3	FB	male	Adult	0.99	112	1	79
chrX	BC023829	70459752	70477190	CF_9w_RNA_XBxC_+y_XY_1	FB	male	Adult	1	79	1	79
chrX	BC023829	70459752	70477190	CM_9w_RNA_XBxC_-+_XX_2	CM	female	Adult	1	76	1	58
chrX	BC023829	70459752	70477190	CM_9w_RNA_XBxC_-+_XX_1	CM	female	Adult	1	58	1	58
chrX	BC023829	70459752	70477190	CM_9w_RNA_XBxC_-+_XX_3	CM	female	Adult	1	81	1	58
chrX	BC023829	70459752	70477190	CM_9w_RNA_XBxC_+y_XY_3	CM	male	Adult	1	60	1	42
chrX	BC023829	70459752	70477190	CM_9w_RNA_XBxC_+y_XY_1	CM	male	Adult	1	60	1	42
chrX	BC023829	70459752	70477190	CM_9w_RNA_XBxC_+y_XY_2	CM	male	Adult	1	42	1	42
chrX	BC023829	70459752	70477190	EC_9w_RNA_XBxC_-+_XX_1	EC	female	Adult	1	91	1	90
chrX	BC023829	70459752	70477190	EC_9w_RNA_XBxC_-+_XX_3	EC	female	Adult	0.99	115	1	90
chrX	BC023829	70459752	70477190	EC_9w_RNA_XBxC_-+_XX_2	EC	female	Adult	1	90	1	90
chrX	BC023829	70459752	70477190	EC_9w_RNA_XBxC_+y_XY_3	EC	male	Adult	1	59	1	59
chrX	BC023829	70459752	70477190	EC_9w_RNA_XBxC_+y_XY_2	EC	male	Adult	1	120	1	59
chrX	BC023829	70459752	70477190	EC_9w_RNA_XBxC_+y_XY_1	EC	male	Adult	1	99	1	59
chrX	BC023829	70459752	70477190	MP_9w_RNA_XBxC_-+_XX_3	MP	female	Adult	1	52	1	36
chrX	BC023829	70459752	70477190	MP_9w_RNA_XBxC_-+_XX_2	MP	female	Adult	1	80	1	36
chrX	BC023829	70459752	70477190	MP_9w_RNA_XBxC_-+_XX_1	MP	female	Adult	1	36	1	36
chrX	BC023829	70459752	70477190	MP_9w_RNA_XBxC_+y_XY_2	MP	male	Adult	1	52	1	50
[truncated: 5,828 more rows]

## Sheet: e TPM_cardiac_celltype
chr	name	sample	celltype	sex	age	TPM	medianTPM
[truncated: 33,768 more rows]

[truncated: 15 more sheets: f AllelicRatio_Embryonic, g TPM_Embryonic, h AllelicRatio_Young, i TPM_Young, j AllelicRatio_Aged, k TPM_Aged, l Disease_association, m Escape_disease_implications, n snRNASeq analysis, o snPseudobulk AllelicRatio, p ATAC peaks (SNPsplit), q ATAC peaks (AllelicRatio), r Human_escape_comparison, s Reagents retrograde Perfusion, t Antibodies and Dyes]
