# Supplementary material for: Aging promotes reactivation of the Barr body at distal chromosome regions
Source: Nat Aging. 2025 May 1;5(6):984–96. doi: 10.1038/s43587-025-00856-8 (PMC12176624; doi:10.1038/s43587-025-00856-8)
Supplement: Supplementary file 3 — Aging escape atlas. [file 43587_2025_856_MOESM3_ESM.xlsx]

## Sheet: Escape gene info
Gene_symbol	Gene_name_(synonyms)	Human_homolog	Coding_potential	found_in	Novel	Function	Disease_implication
		reference: MGI database, Ensembl database			reference: in vivo murine study (non-ExE tissues) Berletch et al., 2015	reference: Alliance of genome resources (v7.2.0) GeneCards	reference: International Mouse Phenotyping Consortium (IMPC); Alliance of genome resources (v7.2.0)
5530601H04Rik	RIKEN cDNA 5530601H04 gene	-	Non-coding	Embryonic, Young, Adult, Aged	no	lncRNA_unknown_function	no_association
Dcx	Doublecortin	DCX	Protein-coding	Aged	yes	neuronal_maintenance_(neuronal_migration)	lissencephaly
Ddx3x	DEAD-Box Helicase 3 X-Linked	DDX3X	Protein-coding	Embryonic, Young, Adult, Aged	no	transcriptional_regulator	intellectual_disability; carcinoma
Eif2s3x	Eukaryotic translation initiation factor 2 subunit 3, X-linked	EIF2S3	Protein-coding	Embryonic, Young, Adult, Aged	no	translational_regulator	MEHMO_syndrome
Ftx	Five prime to Xist	FTX	Non-coding	Embryonic, Young, Adult, Aged	no	lncRNA_Xist_regulator	no_association
Gpr34	G Protein-Coupled Receptor 34	GPR34	Protein-coding	Aged	yes	cell_surface_receptor	no_association
Jpx	JPX Transcript, XIST Activator	JPX	Non-coding	Embryonic, Young, Adult, Aged	yes	lncRNA_Xist_regulator	no_association
Kdm5c	Lysine Demethylase 5C	KDM5C	Protein-coding	Embryonic, Young, Adult, Aged	no	epigenetic_regulator	carcinoma; Huntington's_disease
Kdm6a	Lysine Demethylase 6A	KDM6A	Protein-coding	Embryonic, Young, Adult, Aged	no	epigenetic_regulator	carcinoma; Kabuki_syndrome
LOC108167322	LOC108167322 (Gm33605)	-	Non-coding	Adult, Aged	yes	lncRNA_unknown_function	no_association
Nrk	Nik Related Kinase	NRK	Protein-coding	Adult, Aged	yes	kinase	no_association
Pbdc1	Polysaccharide Biosynthesis Domain Containing 1	PBDC1	Protein-coding	Embryonic, Young, Adult, Aged	no	unknown_function	no_association
2210013O21Rik	negative regulator of P-body association (Nbdy)	NBDY	Protein-coding	Aged	yes	mRNA_catabolism	no_association
4930578C19Rik	Divergent Protein Kinase Domain 2B (Dipk2b)	DIPK2B	Protein-coding	Young, Adult, Aged	yes	kinase	no_association
Kctd12b	Potassium Channel Tetramerization Domain Containing 12b	KCTD12	Protein-coding	Aged	yes	receptor_signaling_pathway	no_association
Med14	Mediator Complex Subunit 14	MED14	Protein-coding	Aged	yes	transcriptional_regulator	no_association
Plp1	Proteolipid Protein 1	PLP1	Protein-coding	Adult, Aged	no	neuronal_maintenance_(myelin_structure)	Pelizaeus_Merzbacher_disease
Sh3kbp1	SH3 Domain Kinase Binding Protein 1	SH3KBP1	Protein-coding	Aged	yes	endocytosis	immunodeficiency
Shroom4	Shroom Family Member 4	SHROOM4	Protein-coding	Aged	yes	cytoskeletal_architecture	intellectual_disability
Smpx	Small Muscle Protein X-Linked	SMPX	Protein-coding	Young, Adult, Aged	yes	muscle_structure	X-linked_deafness
Tspan7	Tetraspanin 7	TSPAN7	Protein-coding	Aged	yes	cell_surface_protein	intellectual_disability
Utp14a	UTP14A Small Subunit Processome Component	UTP14A	Protein-coding	Embryonic, Young, Adult, Aged	no	ribosome_biogenesis	no_association
1810030O07Rik	RIKEN cDNA 1810030O07 gene	CXorf38	Protein-coding	Aged	yes	unknown_function	no_association
Ace2	Angiotensin Converting Enzyme 2	ACE2	Protein-coding	Aged	yes	hormone_peptidase	cardiopulmonary_disease; COVID-19
Avpr2	Arginine Vasopressin Receptor 2	AVPR2	Protein-coding	Adult, Aged	yes	hormone_receptor	diabetes_insipidus
Car5b	Carbonic Anhydrase 5B	CA5B	Protein-coding	Aged	no	carboxylase_enzyme	no_association
Cldn2	Claudin 2	CLDN2	Protein-coding	Aged	yes	tight_junction_maintenance	Azoospermia
D330045A20Rik	RPA1 Related Single Stranded DNA Binding Protein, X-Linked (Radx)	RADX	Protein-coding	Aged	yes	genome_stability	no_association
Iqsec2	IQ Motif And Sec7 Domain ArfGEF 2	IQSEC2	Protein-coding	Aged	yes	neuronal_maintenance	intellectual_disability
L1cam	L1 Cell Adhesion Molecule	L1CAM	Protein-coding	Aged	yes	neuronal_maintenance	MASA_syndrome
Nhs	NHS Actin Remodeling Regulator	NHS	Protein-coding	Aged	yes	cytoskeletal_architecture	Nance_Horan_syndrome
Pdk3	Pyruvate Dehydrogenase Kinase 3	PDK3	Protein-coding	Aged	yes	glucose_metabolism	Charcot-Marie-Tooth disease X-linked dominant 6
Reps2	RALBP1 Associated Eps Domain Containing 2	REPS2	Protein-coding	Aged	yes	endocytosis	no_association
Slc16a2	Solute Carrier Family 16 Member 2	SLC16A2	Protein-coding	Embryonic, Young, Adult, Aged	no	hormone_transporter	Allan_Herndon_Dudley_syndrome
Tmem27	Transmembrane Protein 27, Collectrin (Cltrn)	CLTRN	Protein-coding	Aged	yes	amino_acid_transport	Hartnup_disease
Vegfd	Vascular Endothelial Growth Factor D	VEGFD	Protein-coding	Aged	yes	angiogenesis	carcinoma
Cfp	Complement Factor Properdin (Pfc)	CFP	Protein-coding	Young, Adult, Aged	no	immune_system	factor_VIII_deficiency
Cybb	Cytochrome B-245 Beta Chain (Cgd, gp91phox, Nox2)	CYBB	Protein-coding	Young, Adult, Aged	no	immune_system	chronic_granulomatours_disease
Otc	Ornithine Transcarbamylase	OTC	Protein-coding	Aged	yes	urea_cycle	ornithine_transcarbamylase_deficiency
Tsc22d3	TSC22 Domain Family Member 3 (Dsip1, Gilz)	TSC22D3	Protein-coding	Aged	yes	immune_system	no_association
Vsig4	V-Set And Immunoglobulin Domain Containing 4	VSIG4	Protein-coding	Aged	no	immune_system	no_association
Acsl4	Acyl-CoA Synthetase Long Chain Family Member 4	ACSL4	Protein-coding	Aged	yes	fatty_acid_metabolism	intellectual_disability
Bcorl1	BCL6 Corepressor Like 1	BCORL1	Protein-coding	Aged	yes	transcriptional_regulator	carcinoma
Col4a5	Collagen Type IV Alpha 5	COL4A5	Protein-coding	Aged	yes	extracellular_matrix	Alport_syndrome
F630028O10Rik	RIKEN cDNA F630028O10 gene (Mir223hg, Gm14924, lnc15847)	-	Non-coding	Aged	yes	lncRNA_unknown_function	no_association
Tlr8	Toll Like Receptor 8	TLR8	Protein-coding	Young, Adult, Aged	yes	immune_system	immunodeficiency
Xpnpep2	X-Prolyl Aminopeptidase 2	XPNPEP2	Protein-coding	Adult, Aged	yes	proteolysis	angioedema
Fundc1	FUN14 Domain Containing 1	FUNDC1	Protein-coding	Aged	yes	autophagy	no_association
Gpkow	G-Patch Domain And KOW Motifs	GPKOW	Protein-coding	Aged	yes	mRNA_splicing	no_association
Mid2	Midline 2	MID2	Protein-coding	Aged	yes	cytoskeletal_architecture	intellectual_disability
Gm15232	predicted gene 15232	-	Non-coding	Aged	yes	lncRNA_unknown_function	no_association
Dmrtc1a	DMRT Like Family C1	DMRTC1	Protein-coding	Adult	yes	transcriptional_regulator	no_association
